# Supplementary material for: High-throughput proteogenomics of Ruegeria pomeroyi: seeding a better genomic annotation for the whole marine Roseobacter clade
Source: BMC Genomics. 2012 Feb 15;13:73. doi: 10.1186/1471-2164-13-73 (PMC3305630; doi:10.1186/1471-2164-13-73)
Supplement: Additional file 1 — Non-redundant peptide list detected by MS/MS spectral attributions (p < 0.005). The excel table presents the characteristics of all the non-redundant peptides detected (22805 items) and their corresponding proteins. [file 1471-2164-13-73-S1.XLS]

## Sheet: Peptides
Table S1: Non-redundant peptide list detected by MS/MS spectral attributions (p<0.005)
Sample file	MS/MS query	Origine query	m/z observed	z	Mr (experimental)	Mr (calculated)	Delta (ppm)	Peptide score	start	stop		Peptide sequence		Modifications	Miss-cleavege	#hits	NCBI reference	Locus tag
F051718	22672	C36	900.483	3	2698.43	2698.43	-0.956482	71.69	214	237	R	KLPVTTLLYALGLDQEGIMDAYFK	T		1	142	YP_168703.1	NC003911Rpomeroyi_-3_3719973@3715825
F051718	25843	C36 Phosphocellulose	1116.56	3	3346.66	3346.66	1.28845	99.3	568	597	K	NVLDEDSSQTEIIVAESPFVGNAQWETLKK	N		1	87	YP_168963.1	NC003911Rpomeroyi_-2_3981217@3976673
F051718	23529	C36 Phosphocellulose	1411.21	2	2820.41	2820.41	-0.305275	87.35	395	422	R	YVVTGDGLLIAGSEAGMVPTDEATVVEK	G		0	87	YP_168963.1	NC003911Rpomeroyi_-2_3981217@3976673
F051718	19252	C36 Phosphocellulose	761.369	3	2281.08	2281.08	1.86754	60.71	1256	1274	R	FLEDGEKMQLSYSVQNTHR	T		1	87	YP_168963.1	NC003911Rpomeroyi_-2_3981217@3976673
F051718	16485	C36 Phosphocellulose	684.664	3	2050.97	2050.97	1.8562	40.87	949	965	R	FGVTAEYLNHCEELEIK	V		0	87	YP_168963.1	NC003911Rpomeroyi_-2_3981217@3976673
F051718	19325	C36 Phosphocellulose	762.403	3	2284.19	2284.19	0.214956	39.08	1162	1181	K	FTGNADKVVNLITFYAQEVR	E		1	87	YP_168963.1	NC003911Rpomeroyi_-2_3981217@3976673
F051718	26094	C36 Phosphocellulose	864.201	4	3452.77	3452.77	1.64129	32.55	1344	1376	R	QPQVSPLKADENTIIGNTVLYGATDGHLFAAGR	A		1	87	YP_168963.1	NC003911Rpomeroyi_-2_3981217@3976673
F051718	20824	C36	817.409	3	2449.2	2449.21	-1.09954	60.16	473	493	R	HGLSDDEIFGVTKFDPWFLAR	I		1	80	YP_166176.1	NC003911Rpomeroyi_-1_980951@977568
F051718	19050	C36 Phosphocellulose	1132.04	2	2262.06	2262.05	2.06405	130.71	77	96	R	YAMSVNQDEVEALAALMTYK	C	Oxidation (M) [3]	0	73	YP_166981.1	NC003911Rpomeroyi_2_1861058@1862488
F051718	18492	C36 Phosphocellulose	1110.13	2	2218.24	2218.23	3.31886	110.26	325	346	K	APLIIEAANGPVTAGADEILRK	K		1	73	YP_166981.1	NC003911Rpomeroyi_2_1861058@1862488
F051718	19049	C36 Phosphocellulose	1132.04	2	2262.06	2262.05	2.06405	110.04	77	96	R	YAMSVNQDEVEALAALMTYK	C	Oxidation (M) [17]	0	73	YP_166981.1	NC003911Rpomeroyi_2_1861058@1862488
F051718	8281	C36	763.428	2	1524.84	1524.84	-0.403321	108.49	228	242	R	VIVQGLGNVGYHAAK	F		0	73	YP_166981.1	NC003911Rpomeroyi_2_1861058@1862488
F051718	19094	C36 Phosphocellulose	1133.57	2	2265.13	2265.13	1.64097	106.55	259	279	R	DGALVSDEGLDVEAVHNWIVK	H		0	73	YP_166981.1	NC003911Rpomeroyi_2_1861058@1862488
F051718	26118	C36 Phosphocellulose	1155.23	3	3462.66	3462.65	1.51993	101.84	77	108	R	YAMSVNQDEVEALAALMTYKCALVEAPFGGSK	G		1	73	YP_166981.1	NC003911Rpomeroyi_2_1861058@1862488
F051718	22545	C36 Phosphocellulose	1338.65	2	2675.28	2675.28	2.63524	100.04	348	371	K	GCVIIPDMYANAGGVTVSYFEWVK	N		0	73	YP_166981.1	NC003911Rpomeroyi_2_1861058@1862488
F051718	27037	C36 Phosphocellulose	1362.35	3	4084.02	4084.01	2.99681	89.23	243	279	K	FLSEEDGCVITGIIERDGALVSDEGLDVEAVHNWIVK	H		1	73	YP_166981.1	NC003911Rpomeroyi_2_1861058@1862488
F051718	2189	C36 Phosphocellulose	564.253	2	1126.49	1126.49	2.04529	81.82	12	20	R	QSVDMMFNR	A		0	73	YP_166981.1	NC003911Rpomeroyi_2_1861058@1862488
F051718	9055	C36 Phosphocellulose	787.877	2	1573.74	1573.74	1.16601	81.57	117	128	R	QYEEHELEQITR	R		0	73	YP_166981.1	NC003911Rpomeroyi_2_1861058@1862488
F051718	2009	C36 Phosphocellulose	554.805	2	1107.59	1107.59	2.20388	76.96	458	467	R	TAAYLVSIDR	V		0	73	YP_166981.1	NC003911Rpomeroyi_2_1861058@1862488
F051718	7858	C36 Phosphocellulose	749.895	2	1497.78	1497.77	0.928711	76.23	21	34	R	AVALMDLPPGLEEK	I	Oxidation (M) [5]	0	73	YP_166981.1	NC003911Rpomeroyi_2_1861058@1862488
F051718	25890	C36 Phosphocellulose	1121.19	3	3360.56	3360.55	2.04699	74.77	138	167	R	DLINPSQNVPAPDMGTGEREMAWIADQYAR	M	Oxidation (M) [14]	1	73	YP_166981.1	NC003911Rpomeroyi_2_1861058@1862488
F051718	18525	C36 Phosphocellulose	1111.09	2	2220.16	2220.15	0.394567	60.03	177	198	R	ACVTGKPLNAGGIHGRVEATGR	G		1	73	YP_166981.1	NC003911Rpomeroyi_2_1861058@1862488
F051718	6777	C36 Phosphocellulose	719.403	2	1436.79	1436.79	1.54094	58.95	50	61	R	LRGQIQTFVGYR	S		1	73	YP_166981.1	NC003911Rpomeroyi_2_1861058@1862488
F051718	10231	C36 Phosphocellulose	818.446	2	1634.88	1634.87	2.48031	58.8	390	402	R	HQLVIDELERLDR	Y		1	73	YP_166981.1	NC003911Rpomeroyi_2_1861058@1862488
F051718	10076	C36 Phosphocellulose	543.612	3	1627.81	1627.81	1.40557	52.63	199	211	R	GVQYALQEFFRDR	V		1	73	YP_166981.1	NC003911Rpomeroyi_2_1861058@1862488
F051718	22977	C36 Phosphocellulose	913.796	3	2738.37	2738.36	1.79304	42.5	298	322	K	VLEEPCDILIPAAMEGVINLANADR	I	Oxidation (M) [14]	0	73	YP_166981.1	NC003911Rpomeroyi_2_1861058@1862488
F051718	23443	C36 Phosphocellulose	935.466	3	2803.38	2803.37	2.14706	37.85	347	371	K	KGCVIIPDMYANAGGVTVSYFEWVK	N		1	73	YP_166981.1	NC003911Rpomeroyi_2_1861058@1862488
F051718	25972	C36 Phosphocellulose	1132.9	3	3395.68	3395.68	1.37911	35.42	348	377	K	GCVIIPDMYANAGGVTVSYFEWVKNLSHIR	F		1	73	YP_166981.1	NC003911Rpomeroyi_2_1861058@1862488
F051718	22628	C36 Phosphocellulose	898.099	3	2691.27	2691.27	0.986523	31.43	348	371	K	GCVIIPDMYANAGGVTVSYFEWVK	N	Oxidation (M) [8]	0	73	YP_166981.1	NC003911Rpomeroyi_2_1861058@1862488
F051718	13564	C36 Phosphocellulose	929.423	2	1856.83	1856.83	0.686654	31.21	6	20	K	NEPSFRQSVDMMFNR	A		1	73	YP_166981.1	NC003911Rpomeroyi_2_1861058@1862488
F051718	10768	C36 Phosphocellulose	837.912	2	1673.81	1673.81	0.377582	27.01	438	450	R	IAYQAMRDVWHER	G		1	73	YP_166981.1	NC003911Rpomeroyi_2_1861058@1862488
F051718	7416	C36 Phosphocellulose	737.395	2	1472.78	1472.77	1.4673	119.23	177	191	R	MVGAMAAAPVLLEGK	M	Oxidation (M) [5]	0	60	YP_168128.1	NC003911Rpomeroyi_1_3117697@3119919
F051718	22594	C36 Phosphocellulose	1342.12	2	2682.22	2682.21	3.0076	88.67	578	601	K	AAMGNAYPESPADDLIFWMEELGR	M		0	60	YP_168128.1	NC003911Rpomeroyi_1_3117697@3119919
F051718	21339	C36 Phosphocellulose	836.459	3	2506.35	2506.34	4.69928	69.69	272	294	K	ALLSAIYEGALVDFDTALRIEAR	W		1	60	YP_168128.1	NC003911Rpomeroyi_1_3117697@3119919
F051718	24457	C36 Phosphocellulose	995.138	3	2982.39	2982.39	0.919397	64.12	575	601	R	ATKAAMGNAYPESPADDLIFWMEELGR	M		1	60	YP_168128.1	NC003911Rpomeroyi_1_3117697@3119919
F051718	27419	C36 Phosphocellulose	1196.61	4	4782.41	4782.4	2.07825	60.24	657	701	R	ALEEGVLEDIREGDVGAILAWGFAPWSGGPLSWIDIIGTPYAADR	C		1	60	YP_168128.1	NC003911Rpomeroyi_1_3117697@3119919
F051718	26560	C36	1222.61	3	3664.8	3664.79	2.60042	105.73	500	531	K	LVYAEPENQEAKDLLADVFEQIGYQQESPSVR	N		1	57	YP_168240.1	NC003911Rpomeroyi_-2_3247273@3245174
F051718	21143	C36 Phosphocellulose	829.114	3	2484.32	2484.32	0.252786	94.61	1565	1589	R	DAAGLLTLAAEAGSAVIDRDSLISR	I		1	56	YP_165405.1	NC003911Rpomeroyi_1_140557@145998
F051718	23954	C36	966.819	3	2897.44	2897.43	2.8408	46.75	432	457	K	QPQYSPLTNAEIVCVIFAGTNGYLDK	V		0	54	YP_168367.1	NC003911Rpomeroyi_-2_3372166@3370631
F051718	12691	C36 Phosphocellulose	897.94	2	1793.87	1793.86	2.04141	130.65	235	250	K	MQLESLAQSGFDPLSR	T	Oxidation (M) [1]	0	54	YP_168895.1	NC003911Rpomeroyi_2_3912221@3913711
F051718	16705	C36 Phosphocellulose	1036.49	2	2070.97	2070.96	1.33126	111.74	428	447	K	HFDPSGQPVSGAEYDAGLPK	W		0	54	YP_168895.1	NC003911Rpomeroyi_2_3912221@3913711
F051718	16810	C36 Phosphocellulose	1040.01	2	2078.01	2078.01	1.54427	110.64	232	250	R	DGKMQLESLAQSGFDPLSR	T		1	54	YP_168895.1	NC003911Rpomeroyi_2_3912221@3913711
F051718	17750	C36 Phosphocellulose	1074.51	2	2147	2146.99	2.14439	102.65	254	272	R	FMLTEEAHHMFVGETGVGR	T		0	54	YP_168895.1	NC003911Rpomeroyi_2_3912221@3913711
F051718	17117	C36 Phosphocellulose	1049.96	2	2097.91	2097.91	1.8528	92.96	277	294	R	TCQVMKENGIDDPYDTGR	I		1	54	YP_168895.1	NC003911Rpomeroyi_2_3912221@3913711
F051718	14142	C36 Phosphocellulose	945.475	2	1888.94	1888.93	1.15144	92.9	404	419	K	HGVDFQLSLPHEAFHR	K		0	54	YP_168895.1	NC003911Rpomeroyi_2_3912221@3913711
F051718	20227	C36 Phosphocellulose	1187.13	2	2372.24	2372.24	1.05849	92.64	400	419	K	IIEKHGVDFQLSLPHEAFHR	K		1	54	YP_168895.1	NC003911Rpomeroyi_2_3912221@3913711
F051718	3008	C36 Phosphocellulose	594.333	2	1186.65	1186.65	2.56858	90.14	371	381	K	QVAALTAINMR	L		0	54	YP_168895.1	NC003911Rpomeroyi_2_3912221@3913711
F051718	21642	C36 Phosphocellulose	1277.57	2	2553.13	2553.13	1.50404	87.28	346	366	R	LTDDHQLQQDTYTVWDFEDGK	A		0	54	YP_168895.1	NC003911Rpomeroyi_2_3912221@3913711
F051718	25085	C36 Phosphocellulose	1041.2	3	3120.59	3120.59	-0.259566	86.3	310	338	K	LNLHYTLSLDLFGQEVSTNAANAFNAGIK	G		0	54	YP_168895.1	NC003911Rpomeroyi_2_3912221@3913711
F051718	25772	C36 Phosphocellulose	1109.93	3	3326.76	3326.75	2.33771	85.97	131	160	R	LIVIQGDTEPASVEQQRLLALTAPSLYDMR	N		1	54	YP_168895.1	NC003911Rpomeroyi_2_3912221@3913711
F051718	24431	C36 Phosphocellulose	1490.7	2	2979.39	2979.39	1.60301	81.55	346	370	R	LTDDHQLQQDTYTVWDFEDGKAVQK	Q		1	54	YP_168895.1	NC003911Rpomeroyi_2_3912221@3913711
F051718	15955	C36 Phosphocellulose	1009.52	2	2017.03	2017.03	2.58747	80.34	404	420	K	HGVDFQLSLPHEAFHRK	I		1	54	YP_168895.1	NC003911Rpomeroyi_2_3912221@3913711
F051718	17289	C36 Phosphocellulose	705.643	3	2113.91	2113.9	1.55731	77.88	277	294	R	TCQVMKENGIDDPYDTGR	I	Oxidation (M) [5]	1	54	YP_168895.1	NC003911Rpomeroyi_2_3912221@3913711
F051718	9365	C36 Phosphocellulose	796.991	2	1591.97	1591.97	1.46862	75.6	295	308	R	IRDLGVIDLPLIQK	K		1	54	YP_168895.1	NC003911Rpomeroyi_2_3912221@3913711
F051718	7007	C36 Phosphocellulose	726.446	2	1450.88	1450.88	1.34264	73.17	297	309	R	DLGVIDLPLIQKK	L		1	54	YP_168895.1	NC003911Rpomeroyi_2_3912221@3913711
F051718	7254	C36 Phosphocellulose	732.402	2	1462.79	1462.79	2.11446	72.94	148	160	R	LLALTAPSLYDMR	N		0	54	YP_168895.1	NC003911Rpomeroyi_2_3912221@3913711
F051718	17896	C36 Phosphocellulose	1082.5	2	2162.99	2162.99	1.70412	72.17	254	272	R	FMLTEEAHHMFVGETGVGR	T	Oxidation (M) [10]	0	54	YP_168895.1	NC003911Rpomeroyi_2_3912221@3913711
F051718	25540	C36 Phosphocellulose	813.179	4	3248.69	3248.68	1.34147	72.09	309	338	K	KLNLHYTLSLDLFGQEVSTNAANAFNAGIK	G		1	54	YP_168895.1	NC003911Rpomeroyi_2_3912221@3913711
F051718	17897	C36 Phosphocellulose	1082.5	2	2162.99	2162.99	1.70412	70.96	254	272	R	FMLTEEAHHMFVGETGVGR	T	Oxidation (M) [2]	0	54	YP_168895.1	NC003911Rpomeroyi_2_3912221@3913711
F051718	21065	C36 Phosphocellulose	1237.57	2	2473.12	2473.11	2.1661	69.81	105	125	R	TIPCGEHYGQPAWQEVPGEYR	N		0	54	YP_168895.1	NC003911Rpomeroyi_2_3912221@3913711
F051718	23420	C36 Phosphocellulose	934.798	3	2801.37	2801.37	1.64134	69.66	421	447	K	IGVFADKHFDPSGQPVSGAEYDAGLPK	W		1	54	YP_168895.1	NC003911Rpomeroyi_2_3912221@3913711
F051718	25635	C36 Phosphocellulose	1089.16	3	3264.47	3264.46	3.03174	67.54	208	234	R	MLGAFNEETPDWLSFFMFTYFTDRDGK	M		1	54	YP_168895.1	NC003911Rpomeroyi_2_3912221@3913711
F051718	4420	C36 Phosphocellulose	644.811	2	1287.61	1287.61	1.83597	61.42	187	197	R	DGREEADDLLR	R		1	54	YP_168895.1	NC003911Rpomeroyi_2_3912221@3913711
F051718	5430	C36 Phosphocellulose	676.293	2	1350.57	1350.57	1.67411	55.17	283	294	K	ENGIDDPYDTGR	I		0	54	YP_168895.1	NC003911Rpomeroyi_2_3912221@3913711
F051718	25684	C36 Phosphocellulose	1094.49	3	3280.46	3280.45	3.34649	54.96	208	234	R	MLGAFNEETPDWLSFFMFTYFTDRDGK	M	Oxidation (M) [1]	1	54	YP_168895.1	NC003911Rpomeroyi_2_3912221@3913711
F051718	24913	C36 Phosphocellulose	1540.73	2	3079.44	3079.43	2.40661	53.5	448	473	K	WLPTHADGDFIQSLMKPCYEPGQYAR	W		0	54	YP_168895.1	NC003911Rpomeroyi_2_3912221@3913711
F051718	16550	C36 Phosphocellulose	1031.02	2	2060.02	2060.01	2.1893	51.34	480	497	K	VGIDNRPGDFEYVKLHMA	-		1	54	YP_168895.1	NC003911Rpomeroyi_2_3912221@3913711
F051718	16788	C36 Phosphocellulose	1039.02	2	2076.02	2076.01	2.69315	47.14	480	497	K	VGIDNRPGDFEYVKLHMA	-	Oxidation (M) [17]	1	54	YP_168895.1	NC003911Rpomeroyi_2_3912221@3913711
F051718	5362	C36 Phosphocellulose	449.885	3	1346.63	1346.63	1.10127	46.69	83	92	K	FDYVKMPEYR	W		1	54	YP_168895.1	NC003911Rpomeroyi_2_3912221@3913711
F051718	18229	C36 Phosphocellulose	732.691	3	2195.05	2195.05	1.53163	45.79	235	253	K	MQLESLAQSGFDPLSRTCR	F		1	54	YP_168895.1	NC003911Rpomeroyi_2_3912221@3913711
F051718	2242	C36 Phosphocellulose	565.79	2	1129.56	1129.56	1.76794	45.08	389	399	K	DAAGGVGRWNK	I		1	54	YP_168895.1	NC003911Rpomeroyi_2_3912221@3913711
F051718	21886	C36 Phosphocellulose	861.065	3	2580.17	2580.17	2.42852	43.19	251	272	R	TCRFMLTEEAHHMFVGETGVGR	T	Oxidation (M) [5]	1	54	YP_168895.1	NC003911Rpomeroyi_2_3912221@3913711
F051718	3981	C36 Phosphocellulose	629.844	2	1257.67	1257.67	1.35966	42.65	71	82	R	TAVSVDPKGWAK	F		1	54	YP_168895.1	NC003911Rpomeroyi_2_3912221@3913711
F051718	19445	C36 Phosphocellulose	1151.11	2	2300.2	2300.2	1.78463	42.4	474	493	R	WIAPPKVGIDNRPGDFEYVK	L		1	54	YP_168895.1	NC003911Rpomeroyi_2_3912221@3913711
F051718	5646	C36 Phosphocellulose	682.322	2	1362.63	1362.63	1.49711	42.08	83	92	K	FDYVKMPEYR	W	Oxidation (M) [6]	1	54	YP_168895.1	NC003911Rpomeroyi_2_3912221@3913711
F051718	25301	C36 Phosphocellulose	1063.53	3	3187.57	3187.57	1.37064	40.1	46	70	K	WHPGYINWWNDLIPQNFQESLVYLR	T		0	54	YP_168895.1	NC003911Rpomeroyi_2_3912221@3913711
F051718	9676	C36 Phosphocellulose	804.906	2	1607.8	1607.79	1.91256	39.21	480	493	K	VGIDNRPGDFEYVK	L		0	54	YP_168895.1	NC003911Rpomeroyi_2_3912221@3913711
F051718	24197	C36 Phosphocellulose	981.482	3	2941.42	2941.42	1.6594	38.08	105	129	R	TIPCGEHYGQPAWQEVPGEYRNLLK	R		1	54	YP_168895.1	NC003911Rpomeroyi_2_3912221@3913711
F051718	2058	C36 Phosphocellulose	557.291	2	1112.57	1112.57	2.13291	36.76	79	87	K	GWAKFDYVK	M		1	54	YP_168895.1	NC003911Rpomeroyi_2_3912221@3913711
F051718	795	C36 Phosphocellulose	480.736	2	959.458	959.456	1.96466	36.68	190	197	R	EEADDLLR	R		0	54	YP_168895.1	NC003911Rpomeroyi_2_3912221@3913711
F051718	9918	C36 Phosphocellulose	810.886	2	1619.76	1619.75	1.66445	35.32	283	296	K	ENGIDDPYDTGRIR	D		1	54	YP_168895.1	NC003911Rpomeroyi_2_3912221@3913711
F051718	24979	C36 Phosphocellulose	774.865	4	3095.43	3095.43	1.91896	33.73	448	473	K	WLPTHADGDFIQSLMKPCYEPGQYAR	W	Oxidation (M) [15]	0	54	YP_168895.1	NC003911Rpomeroyi_2_3912221@3913711
F051718	2073	C36 Phosphocellulose	558.786	2	1115.56	1115.56	0.51992	33.43	190	198	R	EEADDLLRR	Q		1	54	YP_168895.1	NC003911Rpomeroyi_2_3912221@3913711
F051718	21714	C36 Phosphocellulose	642.052	4	2564.18	2564.17	1.79746	31.52	251	272	R	TCRFMLTEEAHHMFVGETGVGR	T		1	54	YP_168895.1	NC003911Rpomeroyi_2_3912221@3913711
F051718	21883	C36 Phosphocellulose	646.05	4	2580.17	2580.17	1.12008	26.63	251	272	R	TCRFMLTEEAHHMFVGETGVGR	T	Oxidation (M) [13]	1	54	YP_168895.1	NC003911Rpomeroyi_2_3912221@3913711
F051718	16831	C36 Phosphocellulose	1040.08	2	2078.15	2078.15	2.43294	117.65	352	372	R	SLKGVVLEEGSVGSHAAIVAR	A		1	52	YP_168238.1	NC003911Rpomeroyi_-1_3243383@3241137
F051718	12001	C36 Phosphocellulose	875.977	2	1749.94	1749.94	1.77206	105.72	355	372	K	GVVLEEGSVGSHAAIVAR	A		0	52	YP_168238.1	NC003911Rpomeroyi_-1_3243383@3241137
F051718	10586	C36 Phosphocellulose	829.426	2	1656.84	1656.84	1.31093	105.5	651	664	R	YDTLNSSFLSLIER	I		0	52	YP_168238.1	NC003911Rpomeroyi_-1_3243383@3241137
F051718	15108	C36 Phosphocellulose	980.476	2	1958.94	1958.93	1.08477	96.32	187	205	R	GSTGQEGAAAGHVWLHEPR	V		0	52	YP_168238.1	NC003911Rpomeroyi_-1_3243383@3241137
F051718	27076	C36 Phosphocellulose	1364.68	3	4091.03	4091.03	1.48056	95.18	143	181	R	EFSADEVYALEVVAMVLAEMAELGAFVGEGAALSPLHQK	S		0	52	YP_168238.1	NC003911Rpomeroyi_-1_3243383@3241137
F051718	17916	C36 Phosphocellulose	1083.05	2	2164.08	2164.08	2.74158	93.93	562	580	R	ALTIMFPFVAQAEEYHAAR	A		0	52	YP_168238.1	NC003911Rpomeroyi_-1_3243383@3241137
F051718	27342	C36 Phosphocellulose	1478.74	3	4433.2	4433.19	2.68339	93.92	140	181	R	DAREFSADEVYALEVVAMVLAEMAELGAFVGEGAALSPLHQK	S		1	52	YP_168238.1	NC003911Rpomeroyi_-1_3243383@3241137
F051718	8174	C36 Phosphocellulose	759.871	2	1517.73	1517.73	1.21695	79.35	18	31	R	LREAMATDEAGQAR	L		1	52	YP_168238.1	NC003911Rpomeroyi_-1_3243383@3241137
F051718	24029	C36 Phosphocellulose	971.833	3	2912.48	2912.47	0.912969	76.05	510	535	R	TLDIGSDKVLPYMKPTDEPNPALGWR	A		1	52	YP_168238.1	NC003911Rpomeroyi_-1_3243383@3241137
F051718	3131	C36 Phosphocellulose	598.791	2	1195.57	1195.57	1.75315	70.68	293	302	R	MGQVQDSYLR	E		0	52	YP_168238.1	NC003911Rpomeroyi_-1_3243383@3241137
F051718	9104	C36 Phosphocellulose	788.94	2	1575.87	1575.86	2.28637	64.92	325	339	K	QTGAELPPDPILVAR	N		0	52	YP_168238.1	NC003911Rpomeroyi_-1_3243383@3241137
F051718	1132	C36 Phosphocellulose	503.291	2	1004.57	1004.57	1.76494	63.87	474	481	R	TELQFLVR	N		0	52	YP_168238.1	NC003911Rpomeroyi_-1_3243383@3241137
F051718	25280	C36 Phosphocellulose	1060.51	3	3178.5	3178.5	-2.20292	63.46	669	698	R	CGISGTPLSFCGEDAGRPIEAICLAAMGIR	T		0	52	YP_168238.1	NC003911Rpomeroyi_-1_3243383@3241137
F051718	12956	C36 Phosphocellulose	907.479	2	1812.94	1812.94	3.12587	59.88	650	664	R	RYDTLNSSFLSLIER	I		1	52	YP_168238.1	NC003911Rpomeroyi_-1_3243383@3241137
F051718	6476	C36 Phosphocellulose	708.86	2	1415.71	1415.7	3.25563	58.76	303	314	R	ERLADLDDLSNR	L		1	52	YP_168238.1	NC003911Rpomeroyi_-1_3243383@3241137
F051718	1804	C36 Phosphocellulose	544.306	2	1086.6	1086.6	0.425181	56.62	77	86	R	MRLGEGLVGR	V		1	52	YP_168238.1	NC003911Rpomeroyi_-1_3243383@3241137
F051718	23762	C36 Phosphocellulose	954.49	3	2860.45	2860.45	0.768412	55.51	446	473	R	INLVMNAGLMADLPSLESSGAEGVGLFR	T		0	52	YP_168238.1	NC003911Rpomeroyi_-1_3243383@3241137
F051718	2266	C36 Phosphocellulose	566.287	2	1130.56	1130.56	1.85838	52.21	305	314	R	LADLDDLSNR	L		0	52	YP_168238.1	NC003911Rpomeroyi_-1_3243383@3241137
F051718	3108	C36 Phosphocellulose	597.336	2	1192.66	1192.66	1.225	50.83	487	496	K	RSELVALYSR	V		1	52	YP_168238.1	NC003911Rpomeroyi_-1_3243383@3241137
F051718	6212	C36 Phosphocellulose	699.429	2	1396.84	1396.84	2.04247	49.1	127	139	R	LGEKLGVLVVQSR	D		1	52	YP_168238.1	NC003911Rpomeroyi_-1_3243383@3241137
F051718	5522	C36 Phosphocellulose	678.888	2	1355.76	1355.76	1.00091	44.94	699	711	R	TLSMRPASIGPVK	S		0	52	YP_168238.1	NC003911Rpomeroyi_-1_3243383@3241137
F051718	10191	C36 Phosphocellulose	817.386	2	1632.76	1632.75	2.63359	44.39	20	34	R	EAMATDEAGQARLDR	I		1	52	YP_168238.1	NC003911Rpomeroyi_-1_3243383@3241137
F051718	20063	C36 Phosphocellulose	1180.08	2	2358.14	2358.13	4.25718	42.14	107	126	R	YMPETGEERYSSFLGIPVQR	L		1	52	YP_168238.1	NC003911Rpomeroyi_-1_3243383@3241137
F051718	20288	C36 Phosphocellulose	794.72	3	2381.14	2381.14	1.63325	34.65	237	256	K	MLEMSQNGDKEQLQVLEAYR	M		1	52	YP_168238.1	NC003911Rpomeroyi_-1_3243383@3241137
F051718	19194	C36 Phosphocellulose	758.767	3	2273.28	2273.27	1.86911	32.02	318	339	R	ILTGQGKQTGAELPPDPILVAR	N		1	52	YP_168238.1	NC003911Rpomeroyi_-1_3243383@3241137
F051718	25597	C36	1086.89	3	3257.65	3257.65	0.464752	82.01	426	455	R	FLSQPFDVAKVFTGSDGVQVPLEDTISSFK	A		1	51	YP_168365.1	NC003911Rpomeroyi_-3_3369771@3368299
F051718	890	C36 membrane	488.287	2	974.559	974.555	4.63391	54.34	164	174	K	IGLFGGAGVGK	T		0	51	YP_168365.1	NC003911Rpomeroyi_-3_3369771@3368299
F051718	12329	C36 Phosphocellulose	888.918	2	1775.82	1775.82	1.47031	89.25	303	319	R	CMAISVAVPVGDDTADR	L		0	50	YP_167429.1	NC003911Rpomeroyi_1_2341609@2343171
F051718	26780	C36 Phosphocellulose	952.693	4	3806.74	3806.73	4.40956	31.04	266	302	R	VQCFGGAKNHMIIMPDADMDQAADALVGAGYGAAGER	C		1	50	YP_167429.1	NC003911Rpomeroyi_1_2341609@2343171
F051718	15756	C36 Phosphocellulose	1002.51	2	2003	2003	2.7339	144.63	264	281	R	DLVNEPANVLTTTEFANR	L		0	48	YP_167670.1	NC003911Rpomeroyi_-1_2606816@2605092
F051718	26113	C36 Phosphocellulose	1154.54	3	3460.59	3460.58	1.62429	83.12	342	376	K	GVVFDTGGISLKPAAGMEDMTMDMGGAGVVAGTMR	A	Oxidation (M) [17], Oxidation (M) [22]	0	48	YP_167670.1	NC003911Rpomeroyi_-1_2606816@2605092
F051718	11129	C36 Phosphocellulose	849.905	2	1697.8	1697.79	2.88905	76.49	428	440	R	LVLCDVMWYAQER	F	Oxidation (M) [7]	0	48	YP_167670.1	NC003911Rpomeroyi_-1_2606816@2605092
F051718	9166	C36 Phosphocellulose	790.971	2	1579.93	1579.92	2.68684	75.82	186	201	K	LAGGKPLLLMAGGQVR	A		0	48	YP_167670.1	NC003911Rpomeroyi_-1_2606816@2605092
F051718	18247	C36 Phosphocellulose	733.359	3	2197.05	2197.05	1.88981	75.3	221	241	K	SKPEEEAAEATDASVTIAHNK	A		0	48	YP_167670.1	NC003911Rpomeroyi_-1_2606816@2605092
F051718	26114	C36 Phosphocellulose	1154.54	3	3460.59	3460.58	1.62429	74.16	342	376	K	GVVFDTGGISLKPAAGMEDMTMDMGGAGVVAGTMR	A	Oxidation (M) [22], Oxidation (M) [24]	0	48	YP_167670.1	NC003911Rpomeroyi_-1_2606816@2605092
F051718	26054	C36 Phosphocellulose	1149.21	3	3444.6	3444.59	3.05987	72.48	342	376	K	GVVFDTGGISLKPAAGMEDMTMDMGGAGVVAGTMR	A	Oxidation (M) [22]	0	48	YP_167670.1	NC003911Rpomeroyi_-1_2606816@2605092
F051718	4852	C36 Phosphocellulose	656.368	2	1310.72	1310.72	2.01569	70.18	328	341	K	GGDKDAAPLALVGK	G		1	48	YP_167670.1	NC003911Rpomeroyi_-1_2606816@2605092
F051718	23518	C36 Phosphocellulose	939.865	3	2816.57	2816.56	4.20051	64.81	143	169	K	LKPGQVVSLAWPAGMAAEALDVLVLPR	R	Oxidation (M) [15]	0	48	YP_167670.1	NC003911Rpomeroyi_-1_2606816@2605092
F051718	25179	C36 Phosphocellulose	783.63	4	3130.49	3130.48	1.98468	58.55	213	241	R	AYDFTAHKSKPEEEAAEATDASVTIAHNK	A		1	48	YP_167670.1	NC003911Rpomeroyi_-1_2606816@2605092
F051718	10630	C36 Phosphocellulose	554.264	3	1659.77	1659.77	0.713955	54.99	481	496	K	SAGDEGEGAWRMPLGK	A		1	48	YP_167670.1	NC003911Rpomeroyi_-1_2606816@2605092
F051718	19144	C36 Phosphocellulose	757.721	3	2270.14	2270.14	2.20824	49.25	242	263	K	AEEIAAAYAPLAALAEGVHMTR	D	Oxidation (M) [20]	0	48	YP_167670.1	NC003911Rpomeroyi_-1_2606816@2605092
F051718	27329	C36 Phosphocellulose	1109.3	4	4433.19	4433.18	1.37486	48.73	221	263	K	SKPEEEAAEATDASVTIAHNKAEEIAAAYAPLAALAEGVHMTR	D		1	48	YP_167670.1	NC003911Rpomeroyi_-1_2606816@2605092
F051718	10775	C36 membrane	838.411	2	1674.81	1674.8	4.59279	71.09	979	993	R	AAFLTDYQNAAYATR	F		0	46	YP_165828.1	NC003911Rpomeroyi_-1_573380@569859
F051718	20676	C36 Phosphocellulose	809.783	3	2426.33	2426.33	-0.769888	36.9	24	47	R	YGGALSQVRTDDLAAVPLAALVAR	N		1	45	YP_166011.1	NC003911Rpomeroyi_-2_792265@791042
F051718	26693	C36 Phosphocellulose	1253.93	3	3758.78	3758.77	0.782436	121.43	281	313	R	QICDLELLMNGGFSPLKGFLSEADYNNVVDNMR	L		1	45	YP_166153.1	NC003911Rpomeroyi_-2_956890@954458
F051718	17226	C36 Phosphocellulose	1053.98	2	2105.94	2105.93	2.09123	104.15	539	556	K	NSQGQDFYGPYDAQELFK	K		0	45	YP_166153.1	NC003911Rpomeroyi_-2_956890@954458
F051718	14740	C36 Phosphocellulose	967.992	2	1933.97	1933.96	2.95042	93.4	281	297	R	QICDLELLMNGGFSPLK	G		0	45	YP_166153.1	NC003911Rpomeroyi_-2_956890@954458
F051718	9222	C36 Phosphocellulose	792.397	2	1582.78	1582.78	1.73745	89.79	267	280	K	MEAAELKSHDLSPR	Q		1	45	YP_166153.1	NC003911Rpomeroyi_-2_956890@954458
F051718	8856	C36 Phosphocellulose	780.875	2	1559.73	1559.73	3.49997	83.85	558	570	K	HQDEIGLEMVDFK	H		0	45	YP_166153.1	NC003911Rpomeroyi_-2_956890@954458
F051718	12489	C36 Phosphocellulose	891.448	2	1780.88	1780.88	1.66715	83.83	632	648	R	SKQGFTVFFTGFSGSGK	S		1	45	YP_166153.1	NC003911Rpomeroyi_-2_956890@954458
F051718	19509	C36 Phosphocellulose	1152.6	2	2303.19	2303.18	2.46876	83.25	607	625	R	EGLEIPEWFSFPEVVKELR	R		1	45	YP_166153.1	NC003911Rpomeroyi_-2_956890@954458
F051718	11961	C36 Phosphocellulose	874.449	2	1746.88	1746.88	2.65216	83.1	330	345	K	EGFADTIELGQDIALR	D		0	45	YP_166153.1	NC003911Rpomeroyi_-2_956890@954458
F051718	17692	C36 Phosphocellulose	1073.56	2	2145.11	2145.1	2.18824	81.84	393	411	K	VYLGGPVTGIQQPVHYDFR	A		0	45	YP_166153.1	NC003911Rpomeroyi_-2_956890@954458
F051718	19207	C36 Phosphocellulose	1138.58	2	2275.14	2275.14	2.74313	79.93	765	784	K	IKEFTGISDPYDVPEAPELR	V		1	45	YP_166153.1	NC003911Rpomeroyi_-2_956890@954458
F051718	16254	C36 Phosphocellulose	1017.99	2	2033.96	2033.96	1.60131	78.43	767	784	K	EFTGISDPYDVPEAPELR	V		0	45	YP_166153.1	NC003911Rpomeroyi_-2_956890@954458
F051718	17084	C36 Phosphocellulose	1049.02	2	2096.03	2096.02	2.21133	71.66	785	802	R	VETENVEVDNCAHQVLLK	L		0	45	YP_166153.1	NC003911Rpomeroyi_-2_956890@954458
F051718	10991	C36 Phosphocellulose	844.92	2	1687.83	1687.82	1.48357	64.82	557	570	K	KHQDEIGLEMVDFK	H		1	45	YP_166153.1	NC003911Rpomeroyi_-2_956890@954458
F051718	1747	C36 Phosphocellulose	541.281	2	1080.55	1080.55	1.4141	58.61	678	687	K	NLSSELGFSK	E		0	45	YP_166153.1	NC003911Rpomeroyi_-2_956890@954458
F051718	18562	C36 Phosphocellulose	1112.05	2	2222.09	2222.09	2.06113	50.21	372	392	K	VFGADDQAHPAVNYLHNVAGK	V		0	45	YP_166153.1	NC003911Rpomeroyi_-2_956890@954458
F051718	23914	C36 Phosphocellulose	722.859	4	2887.4	2887.4	1.65027	49.8	366	392	K	AHEAEKVFGADDQAHPAVNYLHNVAGK	V		1	45	YP_166153.1	NC003911Rpomeroyi_-2_956890@954458
F051718	24693	C36 Phosphocellulose	609.524	5	3042.59	3042.58	1.30383	48.12	452	479	R	AAREAQANLLIHPVVGMTKPGDVDHFTR	V		1	45	YP_166153.1	NC003911Rpomeroyi_-2_956890@954458
F051718	21864	C36 Phosphocellulose	859.082	3	2574.22	2574.22	0.0396236	47	558	578	K	HQDEIGLEMVDFKHMVYVQEK	A		1	45	YP_166153.1	NC003911Rpomeroyi_-2_956890@954458
F051718	23127	C36 Phosphocellulose	923.757	3	2768.25	2768.25	1.11912	46.87	532	556	R	DHAGPGKNSQGQDFYGPYDAQELFK	K		1	45	YP_166153.1	NC003911Rpomeroyi_-2_956890@954458
F051718	22921	C36 Phosphocellulose	912.116	3	2733.33	2733.32	2.93453	46.51	482	505	R	CYEAVLDKYPAATTSMSLLNLAMR	M	Oxidation (M) [16]	1	45	YP_166153.1	NC003911Rpomeroyi_-2_956890@954458
F051718	18634	C36 Phosphocellulose	1118.02	2	2234.03	2234.03	1.5434	44.29	539	557	K	NSQGQDFYGPYDAQELFKK	H		1	45	YP_166153.1	NC003911Rpomeroyi_-2_956890@954458
F051718	1741	C36 Phosphocellulose	540.802	2	1079.59	1079.59	2.45186	42.96	511	519	R	EAVWHGLIR	K		0	45	YP_166153.1	NC003911Rpomeroyi_-2_956890@954458
F051718	3320	C36 Phosphocellulose	605.328	2	1208.64	1208.64	0.638734	40.82	677	687	R	KNLSSELGFSK	E		1	45	YP_166153.1	NC003911Rpomeroyi_-2_956890@954458
F051718	3304	C36 Phosphocellulose	604.85	2	1207.69	1207.68	2.39467	37.54	511	520	R	EAVWHGLIRK	N		1	45	YP_166153.1	NC003911Rpomeroyi_-2_956890@954458
F051718	23463	C36 Phosphocellulose	936.498	3	2806.47	2806.47	1.23037	35.86	697	723	R	IGYVASEITKNGGIAICAPIAPYATTR	R		1	45	YP_166153.1	NC003911Rpomeroyi_-2_956890@954458
F051718	14298	C36 Phosphocellulose	634.673	3	1901	1900.99	2.07628	30.52	707	724	K	NGGIAICAPIAPYATTRR	A		1	45	YP_166153.1	NC003911Rpomeroyi_-2_956890@954458
F051718	18772	C36 Phosphocellulose	749.057	3	2244.15	2244.15	1.80247	30.18	346	365	R	DQEGVILATMTVTDKWVPNK	A		1	45	YP_166153.1	NC003911Rpomeroyi_-2_956890@954458
F051718	26534	C36 Phosphocellulose	913.952	4	3651.78	3651.78	0.06134	28.98	571	602	K	HMVYVQEKAQYYPVSEVPEGDTVLDISGTELR	R		1	45	YP_166153.1	NC003911Rpomeroyi_-2_956890@954458
F051718	8725	C36 Phosphocellulose	776.484	2	1550.95	1550.95	1.96138	100.39	387	402	R	KAGIAPSAVVLVATVR	A		1	44	YP_168306.1	NC003911Rpomeroyi_-2_3315172@3313295
F051718	12710	C36 membrane	898.456	2	1794.9	1794.89	4.52953	69.88	519	535	R	TESSLVTEYLPGVSDAK	K		0	44	YP_164870.1	NC006569pDSS-3_3_34524@36539
F051718	24769	C36 Phosphocellulose	1021.52	3	3061.54	3061.54	0.994926	86.92	91	118	R	LVASAQALDMPMPYTVDQIEAAKEETLK	A		1	40	YP_165517.1	NC003911Rpomeroyi_2_272948@273907
F051718	27318	C36 Phosphocellulose	1097.52	4	4386.05	4386.06	-2.23458	51.09	270	308	R	IKPEEMEGFEQCWLTGTAAEVTPVGQIGPYTFEVGQMTR	D		0	40	YP_165517.1	NC003911Rpomeroyi_2_272948@273907
F051718	14	C36	322.699	2	643.382	643.381	2.92051	26.89	129	133	R	ALVWR	G		0	40	YP_165517.1	NC003911Rpomeroyi_2_272948@273907
F051718	20683	C36 Phosphocellulose	1215.13	2	2428.25	2428.24	2.0348	125.79	386	409	K	GKEIINTSGLNVIAADNLSDGAEK	I		1	40	YP_165610.1	NC003911Rpomeroyi_-3_362163@360916
F051718	5167	C36 Phosphocellulose	665.857	2	1329.7	1329.7	2.1095	100.07	354	366	R	CDVIAEGVVAAVK	E		0	40	YP_165610.1	NC003911Rpomeroyi_-3_362163@360916
F051718	3280	C36 Phosphocellulose	604.321	2	1206.63	1206.62	2.01223	96.39	125	135	R	IYIEAGSGIER	E		0	40	YP_165610.1	NC003911Rpomeroyi_-3_362163@360916
F051718	16294	C36 Phosphocellulose	1019.02	2	2036.03	2036.02	1.96167	91.4	307	326	K	LYGAEPANFLDVGGGATKEK	V		1	40	YP_165610.1	NC003911Rpomeroyi_-3_362163@360916
F051718	18988	C36 Phosphocellulose	753.097	3	2256.27	2256.27	0.695397	68.4	333	353	K	IITSDPNVKGILVNIFGGIMR	C		1	40	YP_165610.1	NC003911Rpomeroyi_-3_362163@360916
F051718	8136	C36 Phosphocellulose	757.94	2	1513.86	1513.86	1.98103	60.81	191	204	R	RIAFSLGLEGPQVK	Q		1	40	YP_165610.1	NC003911Rpomeroyi_-3_362163@360916
F051718	21923	C36 Phosphocellulose	862.134	3	2583.38	2583.38	1.2205	47.31	388	412	K	EIINTSGLNVIAADNLSDGAEKIVK	A		1	40	YP_165610.1	NC003911Rpomeroyi_-3_362163@360916
F051718	13529	C36 Phosphocellulose	619.294	3	1854.86	1854.86	0.347196	25.33	255	270	R	HSDIAELRDTTEEDPK	E		1	40	YP_165610.1	NC003911Rpomeroyi_-3_362163@360916
F051718	27354	C36 Phosphocellulose	1119.29	4	4473.13	4473.11	3.66836	24.44	150	190	R	ISFVCSTEGGMDIEEVAASTPEKILSFSVDPVTGYQPYHGR	R		1	40	YP_165610.1	NC003911Rpomeroyi_-3_362163@360916
F051718	20876	C36 Phosphocellulose	819.099	3	2454.28	2454.27	0.911879	85.84	243	265	R	RPVGEMPAPAPVDFDAIYAAVLR	K		0	38	YP_166025.1	NC003911Rpomeroyi_1_803668@805902
F051718	20881	C36 Phosphocellulose	819.124	3	2454.35	2454.35	0.794916	65.75	484	507	K	LLEVVIADQTAPDVAATGFALGKR	L		1	38	YP_166025.1	NC003911Rpomeroyi_1_803668@805902
F051718	24120	C36	977.184	3	2928.53	2928.53	0.679181	100.35	408	434	K	DGKPLFAGDKYADLSQEALYFIGGILK	H		1	36	YP_167518.1	NC003911Rpomeroyi_3_2432016@2433812
F051718	24962	C36	1031.88	3	3092.61	3092.6	0.602405	113.58	398	427	K	RADIAIWDVSGINSAGSWDPAALLLAGPTR	V		1	35	YP_168165.1	NC003911Rpomeroyi_-2_3157990@3156596
F051718	24189	C36	979.842	3	2936.5	2936.5	0.0231568	65.11	399	427	R	ADIAIWDVSGINSAGSWDPAALLLAGPTR	V		0	35	YP_168165.1	NC003911Rpomeroyi_-2_3157990@3156596
F051718	16964	C36	1045.53	2	2089.04	2089.04	0.630433	131.7	317	336	R	ILGSEGTLGEMLGLDAEWAK	R		0	35	YP_165781.1	NC003911Rpomeroyi_2_515312@516454
F051718	25653	C36 Phosphocellulose	1090.5	3	3268.49	3268.48	1.42054	25.95	155	185	R	FATSDDMPVSAVMTTNDLAMLAEPADLDEAK	S		0	34	YP_167270.1	NC003911Rpomeroyi_-2_2169457@2167964
F051718	24865	C36 Phosphocellulose	1027.16	3	3078.46	3078.45	2.91835	112.5	570	598	R	FGTYDLEEGTDAAGMEEALTGLGYKVSVR	A		1	34	YP_165888.1	NC003911Rpomeroyi_3_654156@656039
F051718	17181	C36 Phosphocellulose	1052.53	2	2103.04	2103.03	0.370893	108.39	477	494	R	LMTNGFLLNNELTDFSFK	T		0	34	YP_165888.1	NC003911Rpomeroyi_3_654156@656039
F051718	26681	C36 Phosphocellulose	1251.65	3	3751.93	3751.92	2.70981	76.49	172	207	R	LFQDADGQPLKFFDAVVGGLSVGTPGTPALLEEAHR	R		1	34	YP_165888.1	NC003911Rpomeroyi_3_654156@656039
F051718	21536	C36 Phosphocellulose	847.445	3	2539.31	2539.31	2.38569	60.34	183	207	K	FFDAVVGGLSVGTPGTPALLEEAHR	R		0	34	YP_165888.1	NC003911Rpomeroyi_3_654156@656039
F051718	1942	C36 Phosphocellulose	551.293	2	1100.57	1100.57	0.466122	59.42	235	245	R	LAGLVEGDAEK	L		0	34	YP_165888.1	NC003911Rpomeroyi_3_654156@656039
F051718	22656	C36 Phosphocellulose	899.479	3	2695.42	2695.41	2.80254	53.13	183	208	K	FFDAVVGGLSVGTPGTPALLEEAHRR	W		1	34	YP_165888.1	NC003911Rpomeroyi_3_654156@656039
F051718	21278	C36 Phosphocellulose	834.738	3	2501.19	2501.19	2.41286	49.76	390	411	R	YMADSDFVPMPTKGLVDPDYLK	T		1	34	YP_165888.1	NC003911Rpomeroyi_3_654156@656039
F051718	18356	C36 Phosphocellulose	737.399	3	2209.17	2209.17	1.68842	47.2	599	620	R	ALTSGLHAIEIGDTLKGAADTR	R		1	34	YP_165888.1	NC003911Rpomeroyi_3_654156@656039
F051718	8159	C36 Phosphocellulose	759.338	2	1516.66	1516.66	2.26946	41.66	390	402	R	YMADSDFVPMPTK	G	Oxidation (M) [10]	0	34	YP_165888.1	NC003911Rpomeroyi_3_654156@656039
F051718	4248	C36 Phosphocellulose	638.849	2	1275.68	1275.68	1.05904	38.68	403	413	K	GLVDPDYLKTR	S		1	34	YP_165888.1	NC003911Rpomeroyi_3_654156@656039
F051718	23107	C36 Phosphocellulose	1382.72	2	2763.42	2763.42	2.04891	98.15	216	242	K	LTELDSQDIPALAAAVDAAPEGEQVIK	A		0	33	YP_168192.1	NC003911Rpomeroyi_1_3183274@3184545
F051718	16586	C36 Phosphocellulose	688.384	3	2062.13	2062.13	0.181851	96.98	37	56	K	AAEAVGLVEEVTAVILPEPR	A		0	33	YP_168192.1	NC003911Rpomeroyi_1_3183274@3184545
F051718	24251	C36 Phosphocellulose	984.111	3	2949.31	2949.3	2.79727	78.21	244	268	R	CGFETLVEAGYAPEMAYFECLHEVK	L		0	33	YP_166608.1	NC003911Rpomeroyi_-3_1433766@1432642
F051718	5341	C36 Phosphocellulose	672.851	2	1343.69	1343.69	1.13568	88.93	237	249	R	SDPGGLLSQMLAR	H		0	33	YP_168722.1	NC003911Rpomeroyi_3_3735663@3736610
F051718	26364	C36 Phosphocellulose	1188.94	3	3563.81	3563.8	2.6135	102.34	470	503	K	HGHVNYGVIPGVIYTTPEVANVGATEESLKAEGR	A		1	32	YP_165603.1	NC003911Rpomeroyi_-3_353514@351724
F051718	14578	C36 Phosphocellulose	640.685	3	1919.03	1919.03	1.56902	72.25	358	375	K	QGLTFVMGAAVQKTEIAR	G		1	32	YP_165603.1	NC003911Rpomeroyi_-3_353514@351724
F051718	14668	C36 Phosphocellulose	964.944	2	1927.87	1927.87	1.38806	136.1	401	418	K	TPLGGCFINCGWGTGGFK	A		0	31	YP_167571.1	NC003911Rpomeroyi_-1_2490566@2489178
F051718	25264	C36 Phosphocellulose	1582.76	2	3163.5	3163.5	1.75565	139.45	86	115	K	AEEAQAAGADIVGAEDLMETIQSGKIEFDR	C		1	31	YP_168708.1	NC003911Rpomeroyi_-1_3724262@3723561
F051718	21302	C36 Phosphocellulose	1252.6	2	2503.18	2503.17	3.4652	124.68	86	110	K	AEEAQAAGADIVGAEDLMETIQSGK	I		0	31	YP_168708.1	NC003911Rpomeroyi_-1_3724262@3723561
F051718	16594	C36 Phosphocellulose	1032.52	2	2063.03	2063.02	3.37127	120.95	213	234	K	KIALSSTMGPGVSVDVASASGN	-	Oxidation (M) [8]	1	31	YP_168708.1	NC003911Rpomeroyi_-1_3724262@3723561
F051718	23269	C36 Phosphocellulose	1393.68	2	2785.35	2785.34	2.68692	111.19	83	110	R	GPKAEEAQAAGADIVGAEDLMETIQSGK	I		1	31	YP_168708.1	NC003911Rpomeroyi_-1_3724262@3723561
F051718	8005	C36 Phosphocellulose	753.403	2	1504.79	1504.79	1.53111	97.74	180	192	K	VSFDEAKLVENVR	A		1	31	YP_168708.1	NC003911Rpomeroyi_-1_3724262@3723561
F051718	7495	C36 Phosphocellulose	739.845	2	1477.67	1477.67	1.41303	50.91	116	128	R	CIATPDMMPVVGR	L	Oxidation (M) [7], Oxidation (M) [8]	0	31	YP_168708.1	NC003911Rpomeroyi_-1_3724262@3723561
F051718	12841	C36 Phosphocellulose	903.442	2	1804.87	1804.87	1.60732	30.46	40	55	K	FDETVEIAMNLGVDPR	H		0	31	YP_168708.1	NC003911Rpomeroyi_-1_3724262@3723561
F051718	25224	C36 Phosphocellulose	1049.85	3	3146.52	3146.52	-0.20626	122.01	78	105	K	LIEIYHTRGEDLAQAMSLEMGAPIDMSR	S		1	31	YP_168578.1	NC003911Rpomeroyi_-3_3586038@3584587
F051718	3645	C36 Phosphocellulose	618.3	2	1234.58	1234.58	1.51549	65.62	259	270	K	GANVIFADADDK	A		0	31	YP_168578.1	NC003911Rpomeroyi_-3_3586038@3584587
F051718	13762	C36 Phosphocellulose	623.972	3	1868.89	1868.89	1.1167	38.82	125	140	K	AFQFERPLGDHAPNDR	I		0	31	YP_168578.1	NC003911Rpomeroyi_-3_3586038@3584587
F051718	6759	C36	718.928	2	1435.84	1435.84	0.549504	87.1	322	335	K	QVNPVEGLLGLLGK	W		0	31	YP_165143.1	NC006569pDSS-3_-2_355844@353874
F051718	15328	C36 Phosphocellulose	659.023	3	1974.05	1974.04	3.4437	71.43	37	56	R	GAAPQRAEESAAIAGVLHAR	R		1	30	YP_167283.1	NC003911Rpomeroyi_-1_2186546@2185074
F051718	27326	C36 Phosphocellulose	1104.03	4	4412.09	4412.09	1.87825	42.9	136	175	R	REEGQALAQGGDLYDALLEEYEPATSAAQIAETFDTMRPR	L		1	30	YP_167283.1	NC003911Rpomeroyi_-1_2186546@2185074
F051718	11018	C36 Phosphocellulose	846.427	2	1690.84	1690.84	-0.12065	104.56	417	431	K	APTEAQMADLLFAWK	V		0	30	YP_168570.1	NC003911Rpomeroyi_-3_3577155@3575521
F051718	23551	C36 Phosphocellulose	942.126	3	2823.36	2823.35	2.48287	92.72	316	342	K	AFDCDRTSAFGGIVALNQPLDAETAGK	I		1	30	YP_168570.1	NC003911Rpomeroyi_-3_3577155@3575521
F051718	22469	C36 Phosphocellulose	1331.13	2	2660.25	2660.24	1.7536	126.2	55	78	K	ALALYGVDAAQYGSEEEMFAEIQR	M		0	29	YP_167135.1	NC003911Rpomeroyi_1_2024680@2025633
F051718	12848	C36 Phosphocellulose	904.429	2	1806.84	1806.84	3.12092	99.38	296	312	K	QQSDAEFNTALGGNIDK	I		0	29	YP_167135.1	NC003911Rpomeroyi_1_2024680@2025633
F051718	22062	C36 Phosphocellulose	869.77	3	2606.29	2606.28	2.45867	81.9	288	312	R	ALTEGLSKQQSDAEFNTALGGNIDK	I		1	29	YP_167135.1	NC003911Rpomeroyi_1_2024680@2025633
F051718	19854	C36 Phosphocellulose	1167.63	2	2333.24	2333.23	3.16128	80.54	189	210	R	EVIAAGMVPIVEPEVNIHSTTK	A		0	29	YP_167135.1	NC003911Rpomeroyi_1_2024680@2025633
F051718	14350	C36 Phosphocellulose	635.692	3	1904.06	1904.06	-0.180142	41.04	112	128	R	GVADYLWNVKGVVPFLK	I		1	29	YP_167135.1	NC003911Rpomeroyi_1_2024680@2025633
F051718	23916	C36 Phosphocellulose	1444.76	2	2887.5	2887.5	-0.0159307	103.42	143	170	R	GILVSNTPGVLTDDTADMTMALILAVTR	R		0	29	YP_165887.1	NC003911Rpomeroyi_2_652880@654010
F051718	22993	C36 Phosphocellulose	915.452	3	2743.34	2743.33	2.96793	65.59	233	255	R	LRPEVEDALEATWWDSLDQMIAR	M		0	29	YP_165887.1	NC003911Rpomeroyi_2_652880@654010
F051718	21521	C36 Phosphocellulose	846.119	3	2535.33	2535.33	1.97923	65.37	97	120	R	EADVLVPTLNDRIDAGLLAQAGER	M		1	29	YP_165887.1	NC003911Rpomeroyi_2_652880@654010
F051718	19465	C36 Phosphocellulose	768.097	3	2301.27	2301.26	2.29309	60.39	328	348	R	LRELPNVVLLPHMGSATLEGR	I		1	29	YP_165887.1	NC003911Rpomeroyi_2_652880@654010
F051718	13444	C36 Phosphocellulose	925.967	2	1849.92	1849.91	2.88013	46.6	361	377	K	TFADGHRPPDQVVPAML	-		0	29	YP_165887.1	NC003911Rpomeroyi_2_652880@654010
F051718	6474	C36 Phosphocellulose	708.407	2	1414.8	1414.8	2.0017	43.47	280	292	K	LMKPTGVIVNTSR	G		0	29	YP_165887.1	NC003911Rpomeroyi_2_652880@654010
F051718	10976	C36 Phosphocellulose	563.28	3	1686.82	1686.82	1.04991	42.3	217	230	R	RASAFGMQIHYHNR	R		1	29	YP_165887.1	NC003911Rpomeroyi_2_652880@654010
F051718	24825	C36 Phosphocellulose	1024.55	3	3070.62	3070.61	3.92919	71.87	63	91	R	FQGGHNAGHTLVIDGEVYKLHALPSGVVR	G		1	29	YP_166561.1	NC003911Rpomeroyi_-3_1381482@1380103
F051718	2955	C36 Phosphocellulose	593.318	2	1184.62	1184.62	2.45311	69.25	416	426	R	SWADLPANAIK	Y		0	29	YP_166561.1	NC003911Rpomeroyi_-3_1381482@1380103
F051718	12320	C36 Phosphocellulose	888.009	2	1774	1774	2.58005	124.34	34	49	K	VLISDKLSDAAVQIFR	D		1	28	YP_168551.1	NC003911Rpomeroyi_1_3553528@3555207
F051718	10749	C36 Phosphocellulose	836.446	2	1670.88	1670.88	0.500934	121.93	174	190	K	TLGVIGAGNIGGIVCDR	A		0	28	YP_168551.1	NC003911Rpomeroyi_1_3553528@3555207
F051718	10528	C36 Phosphocellulose	827.456	2	1652.9	1652.89	2.71948	87.39	408	423	K	KANPEVNMVSAPVVAK	E		1	28	YP_168551.1	NC003911Rpomeroyi_1_3553528@3555207
F051718	6827	C36 Phosphocellulose	720.932	2	1439.85	1439.85	1.85437	80.3	90	102	K	ILENATNLKVIGR	A		1	28	YP_168551.1	NC003911Rpomeroyi_1_3553528@3555207
F051718	23950	C36 Phosphocellulose	966.492	3	2896.45	2896.45	1.36063	75.3	380	407	K	AINILYDGTASTMNLAALNCATVAGIMK	K		0	28	YP_168551.1	NC003911Rpomeroyi_1_3553528@3555207
F051718	22413	C36 Phosphocellulose	885.456	3	2653.35	2653.34	2.68002	68.54	355	379	K	VMGPWIALAGHLGSFVGQMTDEPIK	A		0	28	YP_168551.1	NC003911Rpomeroyi_1_3553528@3555207
F051718	8577	C36 Phosphocellulose	771.405	2	1540.8	1540.79	2.03272	63.5	409	423	K	ANPEVNMVSAPVVAK	E	Oxidation (M) [7]	0	28	YP_168551.1	NC003911Rpomeroyi_1_3553528@3555207
F051718	11056	C36 Phosphocellulose	847.444	2	1692.87	1692.87	0.469616	59.36	198	212	K	VIAYDPFLGEEKANK	M		1	28	YP_168551.1	NC003911Rpomeroyi_1_3553528@3555207
F051718	3916	C36 Phosphocellulose	627.333	2	1252.65	1252.65	1.99896	57.9	163	173	K	SKFMGVELTNK	T		1	28	YP_168551.1	NC003911Rpomeroyi_1_3553528@3555207
F051718	15778	C36 Phosphocellulose	1003.04	2	2004.06	2004.06	1.3323	48.28	543	560	K	LAETGLFNQIKPLEFDVA	-		0	28	YP_168551.1	NC003911Rpomeroyi_1_3553528@3555207
F051718	24621	C36 Phosphocellulose	1009.19	3	3024.55	3024.54	0.193748	45.56	380	408	K	AINILYDGTASTMNLAALNCATVAGIMKK	A		1	28	YP_168551.1	NC003911Rpomeroyi_1_3553528@3555207
F051718	25477	C36 Phosphocellulose	1082.2	3	3243.58	3243.58	-0.19053	37.54	264	295	R	GGLVDEEALAEMLQSGHVAGAAFDVFSVEPAK	E		0	28	YP_168551.1	NC003911Rpomeroyi_1_3553528@3555207
F051718	13914	C36	939.019	2	1876.02	1876.02	-0.562892	79.44	700	716	K	GPAVAFVLWPEEVPLPR	K		0	28	YP_168685.1	NC003911Rpomeroyi_1_3693013@3695478
F051718	23476	C36 Phosphocellulose	937.143	3	2808.41	2808.4	1.12875	77.59	255	280	R	VVLAGIGTGIMAACLDEIMPYMAERK	Q		1	27	YP_168001.1	NC003911Rpomeroyi_-1_2982104@2980926
F051718	24249	C36 Phosphocellulose	983.855	3	2948.54	2948.53	3.88295	55.18	323	349	K	ILADNGMKIGDLDLFEVNEAFASVVLR	F		1	27	YP_168126.1	NC003911Rpomeroyi_1_3115990@3117237
F051718	16223	C36 Phosphocellulose	1017	2	2031.99	2031.98	0.896169	103.57	353	369	R	ENITTLNDLAGWWALCR	D		0	27	YP_165693.1	NC003911Rpomeroyi_2_445601@446950
F051718	25916	C36 Phosphocellulose	1124.26	3	3369.74	3369.74	0.0249277	43.17	321	352	R	YLQALPLEAVAKDVAAAGVPEDLAAPFWSMAR	E		1	27	YP_165693.1	NC003911Rpomeroyi_2_445601@446950
F051718	14126	C36 Phosphocellulose	944.969	2	1887.92	1887.92	2.41483	117.9	189	206	K	QQMSDLMVVSPDVGGVAR	A		0	26	YP_168362.1	NC003911Rpomeroyi_1_3366235@3367308
F051718	18871	C36 Phosphocellulose	1124.63	2	2247.25	2247.25	0.901992	93.36	297	317	K	SLVITDSIQPTPEILAAPNIR	V		0	26	YP_168362.1	NC003911Rpomeroyi_1_3366235@3367308
F051718	14339	C36 Phosphocellulose	952.966	2	1903.92	1903.91	2.64718	81.43	189	206	K	QQMSDLMVVSPDVGGVAR	A	Oxidation (M) [7]	0	26	YP_168362.1	NC003911Rpomeroyi_1_3366235@3367308
F051718	14340	C36 Phosphocellulose	952.966	2	1903.92	1903.91	2.75223	74.98	189	206	K	QQMSDLMVVSPDVGGVAR	A	Oxidation (M) [3]	0	26	YP_168362.1	NC003911Rpomeroyi_1_3366235@3367308
F051718	22681	C36 Phosphocellulose	900.781	3	2699.32	2699.32	2.37986	38.7	272	296	R	EVHSYISHGVMSGPAVERVSNSVMK	S		1	26	YP_168362.1	NC003911Rpomeroyi_1_3366235@3367308
F051718	12228	C36 Phosphocellulose	884.967	2	1767.92	1767.92	0.875606	99.7	364	380	K	EIAAEMDVPQGAGLIVR	T		0	26	YP_167130.1	NC003911Rpomeroyi_3_2017773@2020802
F051718	7094	C36 Phosphocellulose	729.412	2	1456.81	1456.81	2.10941	69.79	308	319	R	QVMLVQVVKEER	G		1	26	YP_167130.1	NC003911Rpomeroyi_3_2017773@2020802
F051718	7579	C36 Phosphocellulose	741.939	2	1481.86	1481.86	2.3403	112.21	216	229	R	LNAWDVAAGIIIVK	E		0	26	YP_168216.1	NC003911Rpomeroyi_-3_3213705@3212905
F051718	25436	C36	1077.21	3	3228.6	3228.59	1.63694	64.26	191	222	R	SGNAIASTTATPDTFFAGLELTQLLYDGGAAR	L		0	25	YP_166486.1	NC003911Rpomeroyi_3_1308225@1309955
F051718	21293	C36 Phosphocellulose	835.087	3	2502.24	2502.23	2.28316	85.36	147	169	K	RVCIFAAGTGNPYFTTDTAATLR	A		1	25	YP_166901.1	NC003911Rpomeroyi_3_1770234@1771010
F051718	23247	C36 Phosphocellulose	1392.25	2	2782.49	2782.48	3.43003	125.84	233	263	R	IMKEDVTAAVAAAAAAPAPAAAAPAPAAAPR	A		1	25	YP_165606.1	NC003911Rpomeroyi_-3_355146@353638
F051718	10130	C36 Phosphocellulose	815.917	2	1629.82	1629.81	2.94205	87.11	213	229	K	AMAEAGITPAQVTGTGR	D		0	25	YP_165606.1	NC003911Rpomeroyi_-3_355146@353638
F051718	23083	C36 Phosphocellulose	920.113	3	2757.32	2757.31	2.20904	73.98	339	362	K	ACCHALKEVPEVNAEIDGQDIVYK	N		1	25	YP_165606.1	NC003911Rpomeroyi_-3_355146@353638
F051718	14200	C36 Phosphocellulose	948.458	2	1894.9	1894.9	1.29558	63.36	384	400	R	DADQMSFAEIEKAIAEK	G		1	25	YP_165606.1	NC003911Rpomeroyi_-3_355146@353638
F051718	15097	C36 Phosphocellulose	653.663	3	1957.97	1957.96	1.63333	32.78	213	232	K	AMAEAGITPAQVTGTGRDGR	I		1	25	YP_165606.1	NC003911Rpomeroyi_-3_355146@353638
F051718	18995	C36 Phosphocellulose	1130.11	2	2258.21	2258.19	4.77904	98.55	593	613	R	YGLAATVWTENVNLALDIAPK	L		0	25	YP_168564.1	NC003911Rpomeroyi_3_3567951@3570806
F051718	25696	C36 Phosphocellulose	1097.24	3	3288.7	3288.7	0.52726	94.23	389	422	K	GVVNIVTGDGAVGEMIVAADVDKIAFTGSTAVGR	H		1	25	YP_168564.1	NC003911Rpomeroyi_3_3567951@3570806
F051718	19605	C36 Phosphocellulose	772.404	3	2314.19	2314.19	2.12602	47.46	783	803	R	LFTAAAWADKYDGQVHGVPIR	G		1	25	YP_168564.1	NC003911Rpomeroyi_3_3567951@3570806
F051718	26854	C36 Phosphocellulose	964.777	4	3855.08	3855.07	2.56053	31.26	352	388	K	VAPALAMGNTVVLKPAEFTSLTALLFADICQQAGLPK	G		0	25	YP_168564.1	NC003911Rpomeroyi_3_3567951@3570806
F051718	1886	C36 Phosphocellulose	548.818	2	1095.62	1095.62	1.80902	29.42	268	276	R	ARYLYAIAR	L		1	25	YP_168564.1	NC003911Rpomeroyi_3_3567951@3570806
F051718	22188	C36 Phosphocellulose	875.444	3	2623.31	2623.31	1.50878	80.26	59	83	K	GYVLFETGYGPSGLPHIGTFGEVAR	T		0	25	YP_165718.1	NC003911Rpomeroyi_3_465477@467123
F051718	6835	C36 Phosphocellulose	481.256	3	1440.75	1440.75	-1.02239	58.53	89	100	R	RAFHEISDIPTR	L		1	25	YP_165718.1	NC003911Rpomeroyi_3_465477@467123
F051718	14100	C36 Phosphocellulose	943.994	2	1885.97	1885.97	2.33567	50.66	205	220	R	QQTYSIFLPIHPETGR	V		0	25	YP_165718.1	NC003911Rpomeroyi_3_465477@467123
F051718	3417	C36 Phosphocellulose	609.327	2	1216.64	1216.64	2.60062	48.09	257	266	K	LQWKPDFGAR	W		0	25	YP_165718.1	NC003911Rpomeroyi_3_465477@467123
F051718	4380	C36 Phosphocellulose	643.831	2	1285.65	1285.65	2.11956	47.79	448	457	R	YFNDFVKPTR	V		0	25	YP_165718.1	NC003911Rpomeroyi_3_465477@467123
F051718	21294	C36 Phosphocellulose	835.088	3	2502.24	2502.24	-0.126287	47.45	294	315	R	VLGVPAPEHFTYELFLDENGQK	I		0	25	YP_165718.1	NC003911Rpomeroyi_3_465477@467123
F051718	11472	C36 Phosphocellulose	859.449	2	1716.88	1716.88	-0.361702	39.43	31	45	R	ELALASKAWPFEEAR	R		1	25	YP_165718.1	NC003911Rpomeroyi_3_465477@467123
F051718	20735	C36 Phosphocellulose	1220.18	2	2438.35	2438.35	0.00246068	87.46	297	319	R	GVQLPYIDIIEMEIVAPGLVAAK	S		0	25	YP_165821.1	NC003911Rpomeroyi_-3_560316@558373
F051718	22206	C36 Phosphocellulose	1314.2	2	2626.38	2626.38	0.746276	80.95	159	183	K	DVANNPLLSPAGPPDFLLIEGQPPR	V		0	25	YP_165821.1	NC003911Rpomeroyi_-3_560316@558373
F051718	6054	C36 Phosphocellulose	693.885	2	1385.75	1385.75	2.18582	67.06	436	448	R	ASALLDEVGLDKR	D		1	25	YP_165821.1	NC003911Rpomeroyi_-3_560316@558373
F051718	7836	C36 Phosphocellulose	748.942	2	1495.87	1495.87	2.52095	33.38	493	504	K	LVMRPLDRDILR	N		1	25	YP_165821.1	NC003911Rpomeroyi_-3_560316@558373
F051718	8373	C36 Phosphocellulose	510.934	3	1529.78	1529.78	1.31065	86.38	62	74	R	RVVSPGMESHLYR	A		1	23	YP_166518.1	NC003911Rpomeroyi_1_1340071@1341093
F051718	11374	C36 membrane	856.873	2	1711.73	1711.72	3.83356	43.49	369	384	R	CFDEELPESAASTSLG	-		0	23	YP_168061.1	NC003911Rpomeroyi_1_3050215@3051366
F051718	17759	C36 Phosphocellulose	716.689	3	2147.05	2147.04	1.13971	53.35	232	250	R	FSPTGDRVLYTSYQGGFPR	I		1	23	YP_168312.1	NC003911Rpomeroyi_-1_3321866@3320490
F051718	10691	C36 Phosphocellulose	833.917	2	1665.82	1665.81	2.64735	110.34	270	285	K	AAAAGCVVIDNSSLYR	Y		0	23	YP_168906.1	NC003911Rpomeroyi_2_3923231@3924808
F051718	9975	C36 Phosphocellulose	812.483	2	1622.95	1622.95	2.40365	108.04	505	520	R	KGAALNAVQIAELLGR	E		1	23	YP_168906.1	NC003911Rpomeroyi_2_3923231@3924808
F051718	6280	C36 Phosphocellulose	701.328	2	1400.64	1400.64	1.98695	86.8	472	483	K	ECVGDFATFISR	I		0	23	YP_168906.1	NC003911Rpomeroyi_2_3923231@3924808
F051718	6477	C36 Phosphocellulose	708.878	2	1415.74	1415.74	-0.00847613	71.91	212	224	R	QFPVDEIAALASR	K		0	23	YP_168906.1	NC003911Rpomeroyi_2_3923231@3924808
F051718	21146	C36 Phosphocellulose	829.442	3	2485.3	2485.3	1.74506	42.85	203	224	R	EMLNILAERQFPVDEIAALASR	K		1	23	YP_168906.1	NC003911Rpomeroyi_2_3923231@3924808
F051718	4729	C36 Phosphocellulose	652.336	2	1302.66	1302.66	1.11234	71.41	175	186	R	YLANDLGPDGIR	V		0	23	YP_165266.1	NC006569pDSS-3_-1_486693@485899
F051718	23619	C36 Phosphocellulose	946.505	3	2836.49	2836.49	1.14508	99.33	226	252	R	ALTVATAINEQNTMASLATPGHIFPLR	A		0	22	YP_166999.1	NC003911Rpomeroyi_1_1880938@1882377
F051718	9003	C36 Phosphocellulose	785.901	2	1569.79	1569.79	-0.335077	92.74	122	135	R	DAISPIEEIIDEAR	K		0	22	YP_166999.1	NC003911Rpomeroyi_1_1880938@1882377
F051718	17285	C36 Phosphocellulose	705.372	3	2113.1	2113.09	1.29952	47.91	58	76	R	HILVRHEQGAVHAAEGYAR	S		1	22	YP_167791.1	NC003911Rpomeroyi_2_2730455@2732239
F051718	26153	C36 Phosphocellulose	1159.93	3	3476.77	3476.77	0.205938	113.07	487	520	R	TGLSIGDFDVIESNEAFAAQALAVNKELGLDAAK	V		1	22	YP_165414.1	NC003911Rpomeroyi_3_156408@158135
F051718	25804	C36 Phosphocellulose	1114.2	3	3339.59	3339.59	1.02857	100.96	273	306	R	LCGSGAQAIVSAVQSLMLGDAEFAVAGGAESMSR	S		0	22	YP_165414.1	NC003911Rpomeroyi_3_156408@158135
F051718	20998	C36	1232.13	2	2462.24	2462.24	1.29801	122.18	202	223	R	LLDLAETLDCAVIEDAAYQALR	Y		0	22	YP_168433.1	NC003911Rpomeroyi_-3_3437505@3436270
F051718	47	C36	350.229	2	698.444	698.444	0.221922	33.34	405	410	R	LGQLLR	A		0	22	YP_168433.1	NC003911Rpomeroyi_-3_3437505@3436270
F051718	7789	C36	498.932	3	1493.77	1493.77	-0.628609	73.19	279	292	R	LGVDALWVSNHAGR	Q		0	21	YP_166419.1	NC003911Rpomeroyi_-1_1223084@1221909
F051718	21758	C36 Phosphocellulose	1285.6	2	2569.19	2569.19	2.36223	122.16	53	77	R	IVATGEDSPQGLEEPPAETLDCGGK	C		0	21	YP_165547.1	NC003911Rpomeroyi_-2_298342@296990
F051718	26225	C36 Phosphocellulose	1171.27	3	3510.8	3510.8	1.34756	119.18	103	137	K	SAGQAAAAGGVTTIITRPDTNPAIDTPEALEFVTR	R		0	21	YP_165547.1	NC003911Rpomeroyi_-2_298342@296990
F051718	23285	C36 Phosphocellulose	929.511	3	2785.51	2785.51	2.15185	105.69	395	420	R	LGAGAPADLVLFDPDVPFVLDRFTLK	S		1	21	YP_165547.1	NC003911Rpomeroyi_-2_298342@296990
F051718	24264	C36 Phosphocellulose	985.468	3	2953.38	2953.38	-0.547508	75.5	161	187	R	EMTEIGFLLDAGAVAFTDCDHVVTNTK	V		0	21	YP_165547.1	NC003911Rpomeroyi_-2_298342@296990
F051718	14207	C36 Phosphocellulose	948.524	2	1895.03	1895.03	1.68968	71.69	138	155	R	RAQADTPVNVLPMAALTK	G		1	21	YP_165547.1	NC003911Rpomeroyi_-2_298342@296990
F051718	8342	C36 Phosphocellulose	764.898	2	1527.78	1527.78	1.72342	116.14	120	134	K	AGELVVIENAEAEGK	T		0	21	YP_169012.1	NC003911Rpomeroyi_-2_4040884@4040267
F051718	25429	C36 Phosphocellulose	1073.18	3	3216.53	3216.53	1.18575	111.77	150	179	K	LMSEGGSAITLTYYGAEQVMPHYNVMGVAK	A		0	21	YP_167369.1	NC003911Rpomeroyi_3_2276937@2277785
F051718	1995	C36 Phosphocellulose	554.294	2	1106.57	1106.57	0.928091	93.35	210	220	K	TLAASGIGDFR	Y		0	21	YP_167369.1	NC003911Rpomeroyi_3_2276937@2277785
F051718	26490	C36 Phosphocellulose	1210.27	3	3627.79	3627.79	1.26716	40.03	65	98	R	VDPLAAQLGSEIVLPCDVGDEASIDTLFDALEQK	W		0	21	YP_167369.1	NC003911Rpomeroyi_3_2276937@2277785
F051718	2996	C36 Phosphocellulose	594.333	2	1186.65	1186.65	1.38878	39.31	25	35	K	RGLIMGLANDK	S		1	21	YP_167369.1	NC003911Rpomeroyi_3_2276937@2277785
F051718	22826	C36	908.133	3	2721.38	2721.38	-0.915712	58.25	270	294	R	WDIPAQTLELPGVQGGWFALPDPSK	A		0	21	YP_165661.1	NC003911Rpomeroyi_-3_412299@411127
F051718	19137	C36 Phosphocellulose	1135.6	2	2269.18	2269.17	3.4387	153.87	157	180	R	TGLVAGSGGPSTSAMLSAHQTVLK	T		0	21	YP_165267.1	NC006569pDSS-3_-1_488100@486697
F051718	11966	C36 Phosphocellulose	875.418	2	1748.82	1748.82	1.08988	132.43	118	133	R	VCDSLSCALAGAEQLR	A		0	20	YP_166086.1	NC003911Rpomeroyi_1_867091@868803
F051718	16699	C36 Phosphocellulose	1036.47	2	2070.93	2070.92	0.811715	128.69	334	353	R	GAGAYICGEESAMIESIEGK	R		0	20	YP_166086.1	NC003911Rpomeroyi_1_867091@868803
F051718	12971	C36 Phosphocellulose	907.955	2	1813.9	1813.9	0.0959261	106.38	213	230	R	AGGDWEAVQDSVLAAGLR	G		0	20	YP_166086.1	NC003911Rpomeroyi_1_867091@868803
F051718	3103	C36 Phosphocellulose	597.313	2	1192.61	1192.61	2.57251	81.54	35	45	R	VYSDEALAAVR	G		0	20	YP_166086.1	NC003911Rpomeroyi_1_867091@868803
F051718	19895	C36 Phosphocellulose	779.97	3	2336.89	2336.89	-1.33468	50.64	504	522	R	FFEDESCGQCTPCRAGCEK	A		1	20	YP_166086.1	NC003911Rpomeroyi_1_867091@868803
F051718	3377	C36 Phosphocellulose	607.818	2	1213.62	1213.62	2.34423	42.51	391	401	R	EGPEVLNSIEK	N		0	20	YP_166086.1	NC003911Rpomeroyi_1_867091@868803
F051718	4315	C36 Phosphocellulose	640.847	2	1279.68	1279.68	1.75669	38.01	106	117	K	EGETPPPALTIR	V		0	20	YP_166086.1	NC003911Rpomeroyi_1_867091@868803
F051718	10361	C36 Phosphocellulose	548.662	3	1642.96	1642.96	1.01524	27.11	416	431	R	VARPGVHLLPAGSTIR	D		0	20	YP_166086.1	NC003911Rpomeroyi_1_867091@868803
F051718	27456	C36 Phosphocellulose	1228.86	4	4911.41	4911.4	2.51232	24.07	448	495	K	AYQPGGPSSGLLPASMDDIPLDFDTLQPHGSFIGSAAVVVLSQQDSAR	D		0	20	YP_166086.1	NC003911Rpomeroyi_1_867091@868803
F051718	19758	C36 Phosphocellulose	1164.09	2	2326.16	2326.15	1.12503	136.24	389	411	R	LNDAPLTDAGMMIEAGDLAAPIK	L		0	20	YP_167700.1	NC003911Rpomeroyi_2_2634635@2635909
F051718	23534	C36 Phosphocellulose	941.794	3	2822.36	2822.36	0.230304	83.2	203	227	R	YGCILQMGGSDQWGNIVNGIDLTRR	V		1	20	YP_167700.1	NC003911Rpomeroyi_2_2634635@2635909
F051718	7593	C36 Phosphocellulose	742.847	2	1483.68	1483.68	2.07121	79.66	45	58	K	GCQPGYIGFDATAK	S		0	20	YP_167700.1	NC003911Rpomeroyi_2_2634635@2635909
F051718	25677	C36 Phosphocellulose	1093.94	3	3278.81	3278.8	2.68726	78.9	337	368	R	EVFEKGGIGDDLPTLTLGAADLPASIVQLIVK	T		1	20	YP_167700.1	NC003911Rpomeroyi_2_2634635@2635909
F051718	7685	C36 Phosphocellulose	744.851	2	1487.69	1487.68	2.5133	63.59	252	264	K	SQDGAVWLNPDMR	S		0	20	YP_167700.1	NC003911Rpomeroyi_2_2634635@2635909
F051718	21352	C36 Phosphocellulose	837.429	3	2509.27	2509.26	2.64102	56.61	312	336	K	VILANEVTALCHGAEAAATAEATAR	E		0	20	YP_167700.1	NC003911Rpomeroyi_2_2634635@2635909
F051718	18058	C36 Phosphocellulose	1089.58	2	2177.15	2177.14	3.41548	53.5	99	118	R	ADERPLLTPAQIDDNIAGIR	K		0	20	YP_167700.1	NC003911Rpomeroyi_2_2634635@2635909
F051718	23241	C36 Phosphocellulose	928.484	3	2782.43	2782.42	2.05504	49.98	389	416	R	LNDAPLTDAGMMIEAGDLAAPIKLSAGK	K		1	20	YP_167700.1	NC003911Rpomeroyi_2_2634635@2635909
F051718	19521	C36 Phosphocellulose	769.422	3	2305.24	2305.24	1.99719	47.46	99	119	R	ADERPLLTPAQIDDNIAGIRK	V		1	20	YP_167700.1	NC003911Rpomeroyi_2_2634635@2635909
F051718	6991	C36 Phosphocellulose	726.347	2	1450.68	1450.68	2.08455	46.65	287	298	K	LYTELPVGECDR	L		0	20	YP_167700.1	NC003911Rpomeroyi_2_2634635@2635909
F051718	17261	C36 Phosphocellulose	1055.96	2	2109.92	2109.91	2.79728	128.49	92	111	R	AAAEGAEFVMACVGNDDDLR	S		0	20	YP_166045.1	NC003911Rpomeroyi_-3_826251@825268
F051718	21396	C36 Phosphocellulose	839.428	3	2515.26	2515.26	1.98191	74.34	211	233	K	MCNQIAIAGLVQGLAESLHFAEK	A	Oxidation (M) [1]	0	20	YP_166045.1	NC003911Rpomeroyi_-3_826251@825268
F051718	24931	C36 Phosphocellulose	772.145	4	3084.55	3084.55	0.793957	60.23	211	239	K	MCNQIAIAGLVQGLAESLHFAEKAGLDGR	A	Oxidation (M) [1]	1	20	YP_166045.1	NC003911Rpomeroyi_-3_826251@825268
F051718	24665	C36 Phosphocellulose	1013.85	3	3038.53	3038.53	0.367941	59.01	278	305	R	KDLGICLDTANETGASLPVTALVDQFYK	D		1	20	YP_166045.1	NC003911Rpomeroyi_-3_826251@825268
F051718	22540	C36 Phosphocellulose	892.766	3	2675.27	2675.27	2.46704	58.76	112	139	R	SVCAGPDGALAGMAAGSVFVDHTTVSAK	V		0	20	YP_166045.1	NC003911Rpomeroyi_-3_826251@825268
F051718	19940	C36 Phosphocellulose	1172.13	2	2342.24	2342.23	3.00568	94.86	158	180	R	IGIVPASDTGAVEMALWSLLGAR	K	Oxidation (M) [14]	0	19	YP_168550.1	NC003911Rpomeroyi_1_3552103@3553524
F051718	3780	C36 Phosphocellulose	622.308	2	1242.6	1242.6	1.56446	79.08	241	251	R	VPNGDWIATDR	Q		0	19	YP_168550.1	NC003911Rpomeroyi_1_3552103@3553524
F051718	25926	C36 Phosphocellulose	1126.93	3	3377.76	3377.76	0.32566	60.42	324	353	K	LIEGIFKGETINTPSMLAVEDYLLALDWAR	S		1	19	YP_168550.1	NC003911Rpomeroyi_1_3552103@3553524
F051718	7852	C36 Phosphocellulose	749.87	2	1497.73	1497.72	1.11436	59.1	393	405	R	SNTSVCLKFTDAR	I		1	19	YP_168550.1	NC003911Rpomeroyi_1_3552103@3553524
F051718	13372	C36 Phosphocellulose	615.668	3	1843.98	1843.98	1.46422	38.59	141	157	K	AAIEGTREILGIPADYR	I		1	19	YP_168550.1	NC003911Rpomeroyi_1_3552103@3553524
F051718	22663	C36	899.857	3	2696.55	2696.55	0.457622	50.88	423	448	R	LAAFTRPTLDGLIVLEQVLLTGASAK	S		0	19	YP_169061.1	NC003911Rpomeroyi_1_4087192@4091043
F051718	11710	C36 Phosphocellulose	866.426	2	1730.84	1730.84	0.670196	63.91	317	331	R	QDDDDGLEFNPLLLK	K		0	19	YP_165773.1	NC003911Rpomeroyi_1_507535@508773
F051718	4210	C36 Phosphocellulose	637.871	2	1273.73	1273.73	2.31918	38.17	112	123	R	GFGLTLGNALRR	I		1	19	YP_165773.1	NC003911Rpomeroyi_1_507535@508773
F051718	12977	C36 Phosphocellulose	605.643	3	1813.91	1813.9	1.59049	32.82	178	193	R	YAMGPVWRNEKPGPGR	Y		1	19	YP_165922.1	NC003911Rpomeroyi_1_692749@694419
F051718	15600	C36 Phosphocellulose	997.518	2	1993.02	1993.02	2.70545	91.87	212	229	K	AFDEVTLSGVEAFLKDPR	A		1	19	YP_167864.1	NC003911Rpomeroyi_2_2808848@2809558
F051718	9443	C36 Phosphocellulose	798.373	2	1594.73	1594.73	0.697297	104.4	192	205	R	DLADVFCSVEEGVR	G		0	19	YP_168894.1	NC003911Rpomeroyi_3_3910512@3912185
F051718	11114	C36 Phosphocellulose	849.386	2	1696.76	1696.75	1.40268	101.5	492	507	R	ASFSPDAMTGMEANLR	F		0	19	YP_168894.1	NC003911Rpomeroyi_3_3910512@3912185
F051718	24726	C36 Phosphocellulose	1526.78	2	3051.55	3051.55	0.70882	100.39	279	308	R	ATLTISGPTDAAPDTVDALQAQGAEAWILR	A		0	19	YP_168894.1	NC003911Rpomeroyi_3_3910512@3912185
F051718	16155	C36 Phosphocellulose	1015	2	2027.98	2027.98	1.72487	89.14	118	136	R	NTYEAAEADSGQKYIAAVK	G		1	19	YP_168894.1	NC003911Rpomeroyi_3_3910512@3912185
F051718	16935	C36 Phosphocellulose	696.693	3	2087.06	2087.05	2.19927	85.84	214	231	R	LVDEIAPNSKFDEVVQER	A		1	19	YP_168894.1	NC003911Rpomeroyi_3_3910512@3912185
F051718	26964	C36 Phosphocellulose	1331.96	3	3992.85	3992.84	2.72989	80	402	437	R	SYMMLEEFEGDNRPLAAITLSPGNFGTYPMGNDLSR	L		0	19	YP_168894.1	NC003911Rpomeroyi_3_3910512@3912185
F051718	3120	C36 Phosphocellulose	597.83	2	1193.64	1193.64	3.38209	64.59	312	321	R	ELDDAILHLR	L		0	19	YP_168894.1	NC003911Rpomeroyi_3_3910512@3912185
F051718	4012	C36 Phosphocellulose	630.834	2	1259.65	1259.65	1.95451	61.66	442	453	R	FLGTPEAVEAAR	A		0	19	YP_168894.1	NC003911Rpomeroyi_3_3910512@3912185
F051718	22325	C36 Phosphocellulose	880.126	3	2637.36	2637.36	0.243426	54.54	522	544	R	LTAWQNWIFQRPNAVGPDGALQR	Y		0	19	YP_168894.1	NC003911Rpomeroyi_3_3910512@3912185
F051718	22758	C36	904.137	3	2709.39	2709.39	-2.53931	33.53	377	401	R	SLVAIVEHGSCFAGPLAELLWAVDR	S		0	19	YP_168894.1	NC003911Rpomeroyi_3_3910512@3912185
F051718	24545	C36 Phosphocellulose	1002.81	3	3005.41	3005.4	3.57224	25.31	24	50	R	VAYDGEIANLYMDVDEQGGLFPGYELK	L		0	19	YP_168894.1	NC003911Rpomeroyi_3_3910512@3912185
F051718	26425	C36 Phosphocellulose	1197.64	3	3589.89	3589.88	2.85107	97.77	182	216	R	AADFGIPAHDIVVDPLVMPIGAMATAGQQVFALVR	R		0	18	YP_167100.1	NC003911Rpomeroyi_1_1982662@1983741
F051718	25411	C36 Phosphocellulose	1071.87	3	3212.58	3212.57	2.74173	59.6	278	308	R	AAVTAAGIILPEGMDDETFVQMFGLGSTLSR	A	Oxidation (M) [14]	0	18	YP_167100.1	NC003911Rpomeroyi_1_1982662@1983741
F051718	25409	C36 Phosphocellulose	1071.87	3	3212.57	3212.57	-0.0597652	58.52	278	308	R	AAVTAAGIILPEGMDDETFVQMFGLGSTLSR	A	Oxidation (M) [22]	0	18	YP_167100.1	NC003911Rpomeroyi_1_1982662@1983741
F051718	17971	C36 Phosphocellulose	1086.09	2	2170.16	2170.16	0.0262653	99.41	237	257	K	FAVDGAIIVSTPQDVALIDAR	K		0	18	YP_167040.1	NC003911Rpomeroyi_3_1920474@1921535
F051718	9248	C36 Phosphocellulose	793.914	2	1585.81	1585.81	1.65215	89.65	139	153	R	VGLLDADVYGPSQPR	M		0	18	YP_167040.1	NC003911Rpomeroyi_3_1920474@1921535
F051718	5636	C36 Phosphocellulose	681.86	2	1361.7	1361.71	-0.383343	75.75	95	108	K	AAPQGPQPVAGVDR	I		0	18	YP_167040.1	NC003911Rpomeroyi_3_1920474@1921535
F051718	9326	C36 Phosphocellulose	795.899	2	1589.78	1589.78	0.830931	68.32	122	137	K	STVSANLACALAAEGR	R		0	18	YP_167040.1	NC003911Rpomeroyi_3_1920474@1921535
F051718	12053	C36 Phosphocellulose	878.03	2	1754.05	1754.05	0.355179	66.46	304	319	K	LGVPLLGEIPLHLDIR	V		0	18	YP_167040.1	NC003911Rpomeroyi_3_1920474@1921535
F051718	22365	C36 Phosphocellulose	1322.22	2	2642.43	2642.42	4.08414	135.62	187	213	K	LVEAGIGSFAALAALSDEQIAAIDAVK	V		0	18	YP_167225.1	NC003911Rpomeroyi_-3_2117472@2116789
F051718	2500	C36 Phosphocellulose	574.315	2	1146.62	1146.61	1.60734	83.78	133	143	R	ITEILTSGADK	T		0	18	YP_167225.1	NC003911Rpomeroyi_-3_2117472@2116789
F051718	3361	C36 Phosphocellulose	607.35	2	1212.69	1212.68	2.65197	69.41	49	59	K	VQAGDVLRVEK	L		1	18	YP_167225.1	NC003911Rpomeroyi_-3_2117472@2116789
F051718	21440	C36 Phosphocellulose	1261.13	2	2520.24	2520.24	0.336872	105.67	181	204	R	AGITANAICPGYIATEMVMAIPEK	V		0	18	YP_165588.1	NC003911Rpomeroyi_-3_336588@335830
F051718	9696	C36 Phosphocellulose	805.38	2	1608.75	1608.74	2.28377	94.59	67	81	K	WNVADYDESAAGIAK	V		0	18	YP_165588.1	NC003911Rpomeroyi_-3_336588@335830
F051718	25944	C36 Phosphocellulose	1130.89	3	3389.64	3389.64	-0.484417	82.31	107	135	K	MTPEQWHQVIDTNLTGVFNTVHPVWPGMR	E		0	18	YP_165588.1	NC003911Rpomeroyi_-3_336588@335830
F051718	25996	C36 Phosphocellulose	852.417	4	3405.64	3405.64	-0.304495	38.71	107	135	K	MTPEQWHQVIDTNLTGVFNTVHPVWPGMR	E	Oxidation (M) [28]	0	18	YP_165588.1	NC003911Rpomeroyi_-3_336588@335830
F051718	20849	C36 Phosphocellulose	817.788	3	2450.34	2450.34	1.6912	28.66	303	326	K	GDLRPVNGLADIKEVTASIEAILG	-		1	18	YP_165769.1	NC003911Rpomeroyi_3_504570@505547
F051718	24792	C36 Phosphocellulose	1023.15	3	3066.44	3066.43	1.83177	44.41	317	343	K	EIVNQAAEFSKESPEPSVDELWTDIYA	-		1	17	YP_167466.1	NC003911Rpomeroyi_1_2381140@2382168
F051718	13735	C36 Phosphocellulose	934.994	2	1867.97	1867.97	2.91065	65.78	105	119	R	MYEFLDRLITIAMPR	I		1	17	YP_165759.1	NC003911Rpomeroyi_1_497893@498453
F051718	26437	C36	1201.25	3	3600.73	3600.73	1.38194	131.22	82	114	R	VAMIEAECAALSAETGTEIVAHPFENLLIDCAR	D		0	17	YP_167426.1	NC003911Rpomeroyi_-3_2340171@2339584
F051718	26180	C36 Phosphocellulose	1166.89	3	3497.66	3497.65	2.71525	92.35	154	186	K	TIVFGVNDDQLTAADTMISNGSCTTNCLAPLAK	V		0	16	YP_167424.1	NC003911Rpomeroyi_1_2338186@2339259
F051718	17331	C36 Phosphocellulose	707.02	3	2118.04	2118.04	0.840401	79.4	232	250	R	RLDHVWATPDISNAGHSSR	I		1	16	YP_168621.1	NC003911Rpomeroyi_-1_3629327@3628509
F051718	24161	C36 Phosphocellulose	733.882	4	2931.5	2931.49	2.72694	42.21	180	205	K	IVSHTPIEVDHLGQVMDSGKWVDITR	Q		1	16	YP_168621.1	NC003911Rpomeroyi_-1_3629327@3628509
F051718	11996	C36 Phosphocellulose	875.942	2	1749.87	1749.87	0.946928	78.55	95	110	K	AAASHAYVTVDTEFLR	E		0	16	YP_167394.1	NC003911Rpomeroyi_-3_2304549@2303158
F051718	2655	C36 Phosphocellulose	580.311	2	1158.61	1158.61	1.01329	64.57	445	455	R	LCQGEIGLAAK	G		0	16	YP_167394.1	NC003911Rpomeroyi_-3_2304549@2303158
F051718	17821	C36 Phosphocellulose	719.059	3	2154.16	2154.15	0.856949	50.89	224	242	R	RPLSDAQKTYALADVTHLR	Q		1	16	YP_167394.1	NC003911Rpomeroyi_-3_2304549@2303158
F051718	7019	C36 Phosphocellulose	726.875	2	1451.74	1451.73	1.53678	49.76	82	94	K	TLTTTPELAAFCK	A		0	16	YP_167394.1	NC003911Rpomeroyi_-3_2304549@2303158
F051718	2173	C36 Phosphocellulose	563.786	2	1125.56	1125.56	0.854688	40.96	258	266	R	SHWVAEELR	T		0	16	YP_167394.1	NC003911Rpomeroyi_-3_2304549@2303158
F051718	16236	C36 Phosphocellulose	678.67	3	2032.99	2032.99	1.95525	28.27	267	283	R	TLTDPATYDIRPEEAWR	R		0	16	YP_167394.1	NC003911Rpomeroyi_-3_2304549@2303158
F051718	19391	C36 Phosphocellulose	765.391	3	2293.15	2293.15	-0.178357	46.53	235	255	R	SGVAINGYEGGQMPLYQRLPK	R	Oxidation (M) [13]	1	16	YP_165767.1	NC003911Rpomeroyi_3_502380@503429
F051718	26948	C36 Phosphocellulose	1315.63	3	3943.86	3943.85	3.06934	163.24	64	99	R	STVDQLNIDAPLTVGDDSIWSGYNPDGHGEFELNIR	L		0	16	YP_165222.1	NC006569pDSS-3_3_443436@444827
F051718	21478	C36 Phosphocellulose	1264.65	2	2527.28	2527.27	3.45907	132.19	441	464	R	QIVAPFVGQAEYGQVEPAQVGNLN	-		0	16	YP_165222.1	NC006569pDSS-3_3_443436@444827
F051718	20098	C36 Phosphocellulose	1182.56	2	2363.11	2363.1	2.38035	116.08	41	63	R	AFGNGGPMDAVAATLQTLCDQAR	S		0	16	YP_165222.1	NC006569pDSS-3_3_443436@444827
F051718	2684	C36 Phosphocellulose	581.771	2	1161.53	1161.53	1.04087	95.62	124	134	R	ACADMISAAPR	H		0	16	YP_165222.1	NC006569pDSS-3_3_443436@444827
F051718	26610	C36 Phosphocellulose	1233.94	3	3698.8	3698.79	3.49006	84.98	276	308	R	DLGVDNSAITQIYSPFLTNTGLGDINNVYNEWR	Q		0	16	YP_165222.1	NC006569pDSS-3_3_443436@444827
F051718	25497	C36 Phosphocellulose	1083.21	3	3246.62	3246.62	2.03597	68.2	312	341	R	YTALGGAGQVPDNATQMLIVVQDIFQMPNR	A		0	16	YP_165222.1	NC006569pDSS-3_3_443436@444827
F051718	24525	C36 Phosphocellulose	1499.74	2	2997.47	2997.45	4.40674	61.69	171	197	R	DILDQMPGVGGTQWYLPPEDVLGNIDR	L		0	16	YP_165222.1	NC006569pDSS-3_3_443436@444827
F051718	25616	C36 Phosphocellulose	1088.55	3	3262.62	3262.61	3.27682	58.45	312	341	R	YTALGGAGQVPDNATQMLIVVQDIFQMPNR	A	Oxidation (M) [27]	0	16	YP_165222.1	NC006569pDSS-3_3_443436@444827
F051718	25618	C36 Phosphocellulose	1088.55	3	3262.63	3262.61	4.19633	42.85	312	341	R	YTALGGAGQVPDNATQMLIVVQDIFQMPNR	A	Oxidation (M) [17]	0	16	YP_165222.1	NC006569pDSS-3_3_443436@444827
F051718	8965	C36 Phosphocellulose	783.932	2	1565.85	1565.85	0.618834	41.3	28	40	R	ETDATYLMKILLR	A		1	16	YP_165222.1	NC006569pDSS-3_3_443436@444827
F051718	2477	C36 Phosphocellulose	573.794	2	1145.57	1145.57	0.839755	35.55	13	23	R	WLTGDAVEGAK	G		0	16	YP_165222.1	NC006569pDSS-3_3_443436@444827
F051718	24598	C36 Phosphocellulose	1005.49	3	3013.46	3013.45	2.65941	34.36	171	197	R	DILDQMPGVGGTQWYLPPEDVLGNIDR	L	Oxidation (M) [6]	0	16	YP_165222.1	NC006569pDSS-3_3_443436@444827
F051718	17713	C36 Phosphocellulose	1074.47	2	2146.94	2146.93	2.96749	122.56	485	504	R	ADFVDANELSTSEGEGTSYR	K		0	15	YP_166482.1	NC003911Rpomeroyi_1_1302025@1303833
F051718	16521	C36 Phosphocellulose	1029.51	2	2057.01	2057	1.43947	117.27	223	241	R	QSGASDEQLENADALLQLR	E		0	15	YP_166482.1	NC003911Rpomeroyi_1_1302025@1303833
F051718	10694	C36 Phosphocellulose	833.925	2	1665.84	1665.83	2.07944	102.4	423	437	R	ALKSDYSIQQGTAER	H		1	15	YP_166482.1	NC003911Rpomeroyi_1_1302025@1303833
F051718	24517	C36 Phosphocellulose	999.478	3	2995.41	2995.4	2.10623	75.48	111	136	R	RSDLDEPDLTSLEDEDWTHANLPLSK	A		1	15	YP_166482.1	NC003911Rpomeroyi_1_1302025@1303833
F051718	1349	C36 Phosphocellulose	522.788	2	1043.56	1043.56	0.926635	71.29	394	402	R	ISEINAEIR	I		0	15	YP_166482.1	NC003911Rpomeroyi_1_1302025@1303833
F051718	5475	C36 Phosphocellulose	677.817	2	1353.62	1353.62	2.2089	63.73	426	437	K	SDYSIQQGTAER	H		0	15	YP_166482.1	NC003911Rpomeroyi_1_1302025@1303833
F051718	23643	C36 Phosphocellulose	947.443	3	2839.31	2839.3	0.850208	59.88	112	136	R	SDLDEPDLTSLEDEDWTHANLPLSK	A		0	15	YP_166482.1	NC003911Rpomeroyi_1_1302025@1303833
F051718	6084	C36 Phosphocellulose	694.9	2	1387.78	1387.78	1.81224	51.94	192	203	R	VLGLDAELFQKR	Y		1	15	YP_166482.1	NC003911Rpomeroyi_1_1302025@1303833
F051718	19080	C36 Phosphocellulose	755.388	3	2263.14	2263.13	3.72227	43.92	343	362	R	QQYLLEELQEISAESASIGR	E		0	15	YP_166482.1	NC003911Rpomeroyi_1_1302025@1303833
F051718	2710	C36 Phosphocellulose	582.787	2	1163.56	1163.56	1.68879	39.02	475	484	R	VNSEGNLEFR	A		0	15	YP_166482.1	NC003911Rpomeroyi_1_1302025@1303833
F051718	19930	C36 Phosphocellulose	781.732	3	2342.18	2342.17	2.63089	38.84	137	156	K	AQGLLDGYLNFSDISPWKYR	E		1	15	YP_166482.1	NC003911Rpomeroyi_1_1302025@1303833
F051718	8346	C36 Phosphocellulose	764.912	2	1527.81	1527.8	3.49783	33.55	283	294	R	RYTLTYNLSEIR	N		1	15	YP_166482.1	NC003911Rpomeroyi_1_1302025@1303833
F051718	14314	C36 Phosphocellulose	634.978	3	1901.91	1901.91	1.59471	29.65	527	542	R	FVCHDGVFESLDPRPK	Q		0	15	YP_166482.1	NC003911Rpomeroyi_1_1302025@1303833
F051718	21933	C36 Phosphocellulose	1294.12	2	2586.22	2586.22	1.5977	101.42	21	44	K	VICQGFTGSQGTFHSEQAIAYGTK	M		0	15	YP_165609.1	NC003911Rpomeroyi_-1_360395@359484
F051718	24778	C36 Phosphocellulose	1021.87	3	3062.58	3062.58	1.62543	64.62	164	194	R	SGTLTYEAVKQTSDIGLGQSTAVGIGGDPIK	G		1	15	YP_165609.1	NC003911Rpomeroyi_-1_360395@359484
F051718	14612	C36 Phosphocellulose	641.326	3	1920.95	1920.95	1.59192	59.33	54	71	K	GGMEHLGLPVFNSVHEAK	H		0	15	YP_165609.1	NC003911Rpomeroyi_-1_360395@359484
F051718	14194	C36	948.054	2	1894.09	1894.09	0.673145	71.94	155	171	K	LLVLNFPELTPPTTIAR	D		0	15	YP_165664.1	NC003911Rpomeroyi_1_413584@414606
F051718	22255	C36 Phosphocellulose	1316.74	2	2631.47	2631.46	3.76749	132.63	158	184	K	VLISGPSPAAEITVVLGANEALLGNAR	I		0	15	YP_166128.1	NC003911Rpomeroyi_-1_933635@932529
F051718	7808	C36 Phosphocellulose	748.416	2	1494.82	1494.82	1.09311	64.92	324	337	R	ARPESLVIAGPETR	M		0	15	YP_166128.1	NC003911Rpomeroyi_-1_933635@932529
F051718	14382	C36 Phosphocellulose	954.004	2	1905.99	1905.99	3.06036	66.63	193	211	R	GITVNAVAPGFITTAMTDK	L		0	15	YP_167499.1	NC003911Rpomeroyi_-2_2414773@2413982
F051718	9106	C36 Phosphocellulose	789.391	2	1576.77	1576.77	0.404625	49.12	665	677	K	VLGAYTRPWEWAE	-		0	15	YP_168209.1	NC003911Rpomeroyi_-2_3204352@3202322
F051718	10244	C36 Phosphocellulose	819.4	2	1636.79	1636.78	0.682436	57.6	132	146	R	DADPATHPDAPYVIR	I		0	15	YP_167383.1	NC003911Rpomeroyi_3_2292168@2293580
F051718	17843	C36 Phosphocellulose	720.017	3	2157.03	2157.03	0.831237	52.05	133	152	K	AQLAELAMEKDALEGMIMGH	-		1	15	YP_167427.1	NC003911Rpomeroyi_-3_2340630@2340175
F051718	21246	C36 membrane	834.085	3	2499.23	2499.22	4.75908	84.05	355	379	R	VASAAALTQDEAAPTGAQAEKQESR	-		1	15	YP_167709.1	NC003911Rpomeroyi_3_2642082@2643218
F051718	6393	C36 Phosphocellulose	705.874	2	1409.73	1409.73	1.66486	65.65	338	350	K	LAFTLAQSGFAER	L		0	15	YP_167709.1	NC003911Rpomeroyi_3_2642082@2643218
F051718	15457	C36 Phosphocellulose	662.337	3	1983.99	1983.98	2.81	54.48	172	189	R	ADARDLLQYALMGASYAR	N		1	15	YP_167709.1	NC003911Rpomeroyi_3_2642082@2643218
F051718	1640	C36 Phosphocellulose	535.799	2	1069.58	1069.58	2.61504	24.45	190	198	R	NGMNLLRPR	V		0	15	YP_167709.1	NC003911Rpomeroyi_3_2642082@2643218
F051718	24281	C36 Phosphocellulose	739.866	4	2955.44	2955.43	1.8823	68.8	254	282	R	KAGGGTILTVSSGAAHNPVEAWSHYCASK	A		1	15	YP_168636.1	NC003911Rpomeroyi_-3_3643998@3642874
F051718	24557	C36 Phosphocellulose	1003.49	3	3007.45	3007.44	1.07966	67.18	344	369	R	TLLWMCGAEADPFLGTEISLRDEDIR	K		1	15	YP_168636.1	NC003911Rpomeroyi_-3_3643998@3642874
F051718	23688	C36 Phosphocellulose	948.822	3	2843.45	2843.44	3.48768	49.5	318	343	R	EIKGSGINPVSQLDWSAHIPADWPAR	T		1	15	YP_168636.1	NC003911Rpomeroyi_-3_3643998@3642874
F051718	1491	C36 Phosphocellulose	530.285	2	1058.56	1058.55	0.894616	50.03	168	175	R	YKGEFIFR	K		1	15	YP_165762.1	NC003911Rpomeroyi_3_499185@499727
F051718	27368	C36 Phosphocellulose	1135.59	4	4538.33	4538.32	2.81955	32.99	109	151	K	LNLGYSHDVDFTVPAGVTVSTPKQTEIVVEGIDQQQVGEVAAK	I		1	15	YP_165762.1	NC003911Rpomeroyi_3_499185@499727
F051718	27455	C36 Phosphocellulose	1228.33	4	4909.31	4909.29	3.02345	25.61	99	140	R	AEFDITPDLWFFDCHFPGNPIMPGCLGLDGLWQLTGFNLGWR	G		0	15	YP_165271.1	NC006569pDSS-3_-3_490141@489509
F051718	13646	C36 Phosphocellulose	932.511	2	1863.01	1863	2.20236	76.08	505	521	K	TGPLLDEVLTPLYAAYK	A		0	14	YP_168526.1	NC003911Rpomeroyi_-1_3533261@3530664
F051718	3043	C36 Phosphocellulose	595.325	2	1188.64	1188.63	0.71763	69.64	605	616	R	ETAQASGLTLAK	G		0	14	YP_168526.1	NC003911Rpomeroyi_-1_3533261@3530664
F051718	22923	C36 Phosphocellulose	912.12	3	2733.34	2733.34	1.58963	45.45	808	832	R	LAQASPVTGGLEFEMLSIEDKDMPR	G		1	14	YP_168526.1	NC003911Rpomeroyi_-1_3533261@3530664
F051718	468	C36 Phosphocellulose	450.793	2	899.572	899.57	1.50294	25.51	584	590	K	RVPLLFR	V		1	14	YP_168526.1	NC003911Rpomeroyi_-1_3533261@3530664
F051718	27277	C36 Phosphocellulose	1432.01	3	4293	4292.99	2.67413	106.81	32	69	K	ILLVDDDDDLREALSEQLVMTEDFDVFEAETGHAASER	T		1	14	YP_168622.1	NC003911Rpomeroyi_-1_3630254@3629496
F051718	24109	C36 Phosphocellulose	975.495	3	2923.46	2923.46	0.811367	78.77	203	227	R	DVLLHEVWGYNAGVTTHTLETHIYR	L		0	14	YP_168622.1	NC003911Rpomeroyi_-1_3630254@3629496
F051718	1859	C36 Phosphocellulose	547.797	2	1093.58	1093.58	1.53716	75.28	241	250	R	LLVTESGGYR	L		0	14	YP_168622.1	NC003911Rpomeroyi_-1_3630254@3629496
F051718	21622	C36 Phosphocellulose	1276.12	2	2550.23	2550.22	2.41156	70.17	148	169	R	QHEQSEDAVFQLGPYTFKPAMK	M		0	14	YP_168622.1	NC003911Rpomeroyi_-1_3630254@3629496
F051718	4646	C36 Phosphocellulose	651.333	2	1300.65	1300.65	1.06562	54.16	32	42	K	ILLVDDDDDLR	E		0	14	YP_168622.1	NC003911Rpomeroyi_-1_3630254@3629496
F051718	19480	C36 Phosphocellulose	768.411	3	2302.21	2302.21	2.14099	47.01	70	90	R	TKEAIYDLVILDVGLPDTDGR	E		1	14	YP_168622.1	NC003911Rpomeroyi_-1_3630254@3629496
F051718	27280	C36 Phosphocellulose	1078.26	4	4309	4308.99	3.08309	45.61	32	69	K	ILLVDDDDDLREALSEQLVMTEDFDVFEAETGHAASER	T	Oxidation (M) [20]	1	14	YP_168622.1	NC003911Rpomeroyi_-1_3630254@3629496
F051718	3034	C36 Phosphocellulose	594.846	2	1187.68	1187.68	0.95228	44.67	181	190	R	LTEKETNILK	Y		1	14	YP_168622.1	NC003911Rpomeroyi_-1_3630254@3629496
F051718	1035	C36 Phosphocellulose	496.741	2	991.468	991.464	3.24369	37.88	170	177	K	MLITEDDR	K		0	14	YP_168622.1	NC003911Rpomeroyi_-1_3630254@3629496
F051718	14030	C36 Phosphocellulose	942.475	2	1882.94	1882.93	2.12647	90.75	154	171	K	LKSGGEDVFAYLQSVAAE	-		1	14	YP_165402.1	NC003911Rpomeroyi_2_136979@137491
F051718	6455	C36 Phosphocellulose	707.866	2	1413.72	1413.71	1.89147	80.79	135	147	K	SFLNTYLGETAAK	S		0	14	YP_165402.1	NC003911Rpomeroyi_2_136979@137491
F051718	20178	C36 Phosphocellulose	790.734	3	2369.18	2369.18	1.96904	79.21	192	214	R	TGGPSGPWAILIGPEGGFSERER	A		1	14	YP_168823.1	NC003911Rpomeroyi_-2_3831964@3831206
F051718	27418	C36	1188.58	4	4750.27	4750.27	0.711328	58.82	36	80	R	ISDWGYEGDLDTEGADTLIDANGVTLAPGLIDSHVHPVVGDYTPR	Q		0	14	YP_166072.1	NC003911Rpomeroyi_2_851408@852574
F051718	13943	C36 Phosphocellulose	940.547	2	1879.08	1879.08	1.06329	95.47	189	207	K	SAVLLAGLNAPGQTVVIEK	E		0	14	YP_164847.1	NC006569pDSS-3_3_12900@14273
F051718	19893	C36 Phosphocellulose	779.777	3	2336.31	2336.31	0.957494	56.69	189	211	K	SAVLLAGLNAPGQTVVIEKEATR	D		1	14	YP_164847.1	NC006569pDSS-3_3_12900@14273
F051718	25307	C36 Phosphocellulose	1064.22	3	3189.65	3189.64	1.6795	91.01	243	272	K	LAQTAETALDKAGLSSADVDWIVPHQANIR	I		1	13	YP_167710.1	NC003911Rpomeroyi_2_2643176@2644195
F051718	25197	C36 Phosphocellulose	1045.89	3	3134.65	3134.65	2.35019	70.63	281	311	K	MGLPMDKVVVTVQDHGNTSAASIPLALSVGK	A		1	13	YP_167710.1	NC003911Rpomeroyi_2_2643176@2644195
F051718	26915	C36 Phosphocellulose	1311.34	3	3931	3930.99	2.48106	66.72	77	116	R	AAEAALADAGISAEQIDAIVLATSTADLTFPSAATMVQAR	L		0	13	YP_167710.1	NC003911Rpomeroyi_2_2643176@2644195
F051718	16225	C36 Phosphocellulose	1017.02	2	2032.03	2032.03	1.44093	81.59	126	144	R	IAGLEAGADDYLAKPFEPR	E		0	13	YP_165515.1	NC003911Rpomeroyi_-2_272479@271679
F051718	4661	C36 Phosphocellulose	651.371	2	1300.73	1300.73	1.15705	54.4	203	214	K	IFAARPGEAITR	T		0	13	YP_165515.1	NC003911Rpomeroyi_-2_272479@271679
F051718	23538	C36 Phosphocellulose	941.806	3	2822.39	2822.39	1.60502	26.82	78	103	R	ILSGLDFDLIVMDVMMPGEDGVSLTR	A		0	13	YP_165515.1	NC003911Rpomeroyi_-2_272479@271679
F051718	7102	C36 Phosphocellulose	729.869	2	1457.72	1457.72	2.72892	81.02	97	108	R	WYSVSVLSNFEK	K		0	13	YP_168711.1	NC003911Rpomeroyi_-3_3726852@3726046
F051718	19709	C36 Phosphocellulose	774.75	3	2321.23	2321.23	0.233497	46.73	247	267	R	VSVSIFGRETPVELDFTQVAK	Q		1	13	YP_168711.1	NC003911Rpomeroyi_-3_3726852@3726046
F051718	23718	C36 Phosphocellulose	951.817	3	2852.43	2852.43	0.238393	43.41	116	141	R	ASVAENGLEDQIDEVLVPTEEVIEVR	R		0	13	YP_168711.1	NC003911Rpomeroyi_-3_3726852@3726046
F051718	22972	C36 Phosphocellulose	913.476	3	2737.4	2737.4	1.33557	71.18	65	89	R	RDGMVPGIVFGGDNEPLPIQIPFNR	L		1	13	YP_166065.1	NC003911Rpomeroyi_-3_846318@845581
F051718	24385	C36 Phosphocellulose	989.439	3	2965.3	2965.28	4.01412	71.1	218	246	R	DFVIANISAPSGLAASAAEEEDEEGESEE	-		0	13	YP_166065.1	NC003911Rpomeroyi_-3_846318@845581
F051718	21670	C36 Phosphocellulose	1278.58	2	2555.15	2555.15	1.57799	152.75	314	337	R	QAVTSAGMGCMAALDAERFLAEQE	-		1	13	YP_166156.1	NC003911Rpomeroyi_-3_959595@958585
F051718	21890	C36 Phosphocellulose	861.106	3	2580.3	2580.29	1.208	48.12	98	121	K	AMGCEIIGDIITSLDTSARPFVAK	G	Oxidation (M) [2]	0	13	YP_166156.1	NC003911Rpomeroyi_-3_959595@958585
F051718	26977	C36 Phosphocellulose	1007.51	4	4026.03	4026.01	3.79631	94.62	371	408	R	AQVENGQIATFGDQDSSLLSILAQANALLMRPPEDSAR	A		0	12	YP_167380.1	NC003911Rpomeroyi_1_2288023@2289279
F051718	4371	C36 Phosphocellulose	643.346	2	1284.68	1284.67	2.72754	64.38	341	351	R	MLDLDPEIALR	E		0	12	YP_167380.1	NC003911Rpomeroyi_1_2288023@2289279
F051718	3583	C36 Phosphocellulose	615.814	2	1229.61	1229.62	-1.1898	56.26	109	120	R	FDGQVGPGQAVR	I		0	12	YP_167380.1	NC003911Rpomeroyi_1_2288023@2289279
F051718	5871	C36 Phosphocellulose	689.38	2	1376.74	1376.74	2.3621	41.04	352	365	R	EAVLSAPLGPNGPR	E		0	12	YP_167380.1	NC003911Rpomeroyi_1_2288023@2289279
F051718	22221	C36 Phosphocellulose	877.126	3	2628.36	2628.35	2.40379	27.47	143	167	R	SGDLITITDAPGDKTNIRPAGVDFR	I		1	12	YP_167380.1	NC003911Rpomeroyi_1_2288023@2289279
F051718	4075	C36 Phosphocellulose	632.831	2	1263.65	1263.65	1.85416	112.11	326	337	R	FGASSLLGDIER	Q		0	12	YP_168563.1	NC003911Rpomeroyi_1_3567319@3568386
F051718	10108	C36 Phosphocellulose	814.957	2	1627.9	1627.9	1.68008	63.61	262	276	K	ESVNATLPVSLVMIR	A		0	12	YP_168563.1	NC003911Rpomeroyi_1_3567319@3568386
F051718	18004	C36 Phosphocellulose	1088.02	2	2174.03	2174.03	-0.189049	141.11	97	118	K	SDSSPVTEADEAADALISAGLR	A		0	12	YP_165312.1	NC003911Rpomeroyi_-1_40547@39570
F051718	20510	C36 Phosphocellulose	801.406	3	2401.19	2401.2	-0.942447	50.1	95	118	K	VKSDSSPVTEADEAADALISAGLR	A		1	12	YP_165312.1	NC003911Rpomeroyi_-1_40547@39570
F051718	18954	C36 Phosphocellulose	1128.54	2	2255.07	2255.06	2.31568	75.67	105	124	R	YGDMAPMAIIEFVDRDVDAK	G		1	12	YP_165774.1	NC003911Rpomeroyi_1_508951@509373
F051718	9688	C36 Phosphocellulose	537.007	3	1608	1608	1.10759	42.54	44	57	K	ELRPIVEKLITLGK	R		1	12	YP_165774.1	NC003911Rpomeroyi_1_508951@509373
F051718	5285	C36 Phosphocellulose	670.352	2	1338.69	1338.69	0.5229	93.56	377	390	R	AALEQGAEAVAPGR	W		0	12	YP_168500.1	NC003911Rpomeroyi_-2_3504166@3502817
F051718	11697	C36 Phosphocellulose	577.648	3	1729.92	1729.92	-0.786741	51.27	82	97	K	GVVRPAYSEADIAARR	W		1	12	YP_168500.1	NC003911Rpomeroyi_-2_3504166@3502817
F051718	25067	C36 Phosphocellulose	1039.54	3	3115.6	3115.6	-0.132238	50.71	141	168	R	ACYQGALDVDPDIIIMVLAVTKQEQAVR	E		1	12	YP_168854.1	NC003911Rpomeroyi_-2_3862201@3861404
F051718	19412	C36 Phosphocellulose	1149.58	2	2297.14	2297.14	2.29111	163.69	34	55	K	ILISDVQGNAISWSSAGTMGFK	G	Oxidation (M) [19]	0	12	YP_165772.1	NC003911Rpomeroyi_2_507248@507640
F051718	12291	C36 Phosphocellulose	887.449	2	1772.88	1772.88	1.51956	123.79	17	33	K	NIASGVAHVNSTFNNTK	I		0	12	YP_165772.1	NC003911Rpomeroyi_2_507248@507640
F051718	21902	C36 Phosphocellulose	1291.65	2	2581.29	2581.3	-0.937514	101.3	34	58	K	ILISDVQGNAISWSSAGTMGFKGSR	K		1	12	YP_165772.1	NC003911Rpomeroyi_2_507248@507640
F051718	22023	C36 Phosphocellulose	866.773	3	2597.3	2597.29	1.88081	59.72	34	58	K	ILISDVQGNAISWSSAGTMGFKGSR	K	Oxidation (M) [19]	1	12	YP_165772.1	NC003911Rpomeroyi_2_507248@507640
F051718	9931	C36 membrane	810.943	2	1619.87	1619.86	4.67015	66.68	278	294	R	IAALPQIGGAEEGAAPR	V		0	12	YP_167375.1	NC003911Rpomeroyi_-3_2285256@2283634
F051718	21882	C36 Phosphocellulose	860.082	3	2577.22	2577.23	-2.63073	41.53	266	291	R	NGLSGLSMGMSGDFESAIALGATHVR	V		0	12	YP_168625.1	NC003911Rpomeroyi_-3_3632835@3631921
F051718	13165	C36 Phosphocellulose	610.994	3	1829.96	1829.96	1.88857	34.81	172	187	R	QAMELVHAIHSVDRPK	L		0	12	YP_168625.1	NC003911Rpomeroyi_-3_3632835@3631921
F051718	18785	C36 Phosphocellulose	1123.57	2	2245.12	2245.12	0.891712	178.06	129	149	K	MKDLNANDIDGAMQIILGSAR	S		1	12	YP_168709.1	NC003911Rpomeroyi_-3_3724728@3724261
F051718	13403	C36 Phosphocellulose	924.442	2	1846.87	1846.87	1.78735	118.8	205	221	R	TGMAADDALQLMVNQNR	H		0	11	YP_168031.1	NC003911Rpomeroyi_1_3016486@3017259
F051718	21742	C36 Phosphocellulose	1285.11	2	2568.2	2568.19	2.51889	119.08	303	327	R	GAEILCEVAGFAMSSDAADIVMPSK	Q		0	11	YP_167167.1	NC003911Rpomeroyi_3_2059173@2060558
F051718	24116	C36 Phosphocellulose	976.802	3	2927.38	2927.38	0.940431	69.32	238	265	R	SGMAPVMITGGSESMLCFGGVKAWEGLR	V		1	11	YP_167167.1	NC003911Rpomeroyi_3_2059173@2060558
F051718	24716	C36 Phosphocellulose	1018.16	3	3051.46	3051.45	2.89109	59.02	303	332	R	GAEILCEVAGFAMSSDAADIVMPSKQGAAR	A		1	11	YP_167167.1	NC003911Rpomeroyi_3_2059173@2060558
F051718	17327	C36 Phosphocellulose	706.728	3	2117.16	2117.16	-0.96497	47.03	440	460	K	VDVALSNAFAFGGLNAVLALR	K		0	11	YP_167167.1	NC003911Rpomeroyi_3_2059173@2060558
F051718	13700	C36 Phosphocellulose	622.97	3	1865.89	1865.89	0.955577	32.83	196	212	K	LMNNAAASHVSMEHNLK	G		0	11	YP_167167.1	NC003911Rpomeroyi_3_2059173@2060558
F051718	17763	C36 Phosphocellulose	717.029	3	2148.07	2148.07	-1.02231	24.63	124	141	R	QQMSLYDRFTQFTLTAAK	E		1	11	YP_167167.1	NC003911Rpomeroyi_3_2059173@2060558
F051718	12133	C36 Phosphocellulose	881.454	2	1760.89	1760.89	2.04783	97.88	103	120	R	SASEALAGTTEGLTGQIR	I		0	11	YP_167428.1	NC003911Rpomeroyi_-3_2341641@2340670
F051718	5411	C36 Phosphocellulose	675.838	2	1349.66	1349.66	2.30873	92.51	77	89	K	SPQGYTLTAAGER	L		0	11	YP_167428.1	NC003911Rpomeroyi_-3_2341641@2340670
F051718	6419	C36 Phosphocellulose	706.853	2	1411.69	1411.69	2.04649	61.15	90	102	R	LLSHGEQAEAAMR	S		0	11	YP_167428.1	NC003911Rpomeroyi_-3_2341641@2340670
F051718	14772	C36 Phosphocellulose	968.995	2	1935.98	1935.97	1.98143	122.68	111	129	R	TLAQAGAGMDVVSVGEYLR	A		0	11	YP_165597.1	NC003911Rpomeroyi_3_344256@345641
F051718	20945	C36 Phosphocellulose	1230.62	2	2459.23	2459.23	0.043103	106.43	162	183	R	QFNVESEPEMEVINAIALELGK	V		0	11	YP_165597.1	NC003911Rpomeroyi_3_344256@345641
F051718	8011	C36 Phosphocellulose	753.421	2	1504.83	1504.82	1.8022	78.3	140	153	R	IVFSGVGKTAEEIR	V		1	11	YP_165597.1	NC003911Rpomeroyi_3_344256@345641
F051718	25912	C36 Phosphocellulose	1124.24	3	3369.69	3369.68	2.64714	64.8	49	80	R	DGALCAEDVPLAEIAATVGSPFYVYSTATLLR	H		0	11	YP_165597.1	NC003911Rpomeroyi_3_344256@345641
F051718	21452	C36 Phosphocellulose	842.06	3	2523.16	2523.16	0.993597	62.36	81	101	R	HFQLFDEALDGTDHLICYAMK	A		0	11	YP_165597.1	NC003911Rpomeroyi_3_344256@345641
F051718	5201	C36 Phosphocellulose	666.371	2	1330.73	1330.72	2.51367	57.85	275	287	R	LDLGGGLGIPYTR	S		0	11	YP_165597.1	NC003911Rpomeroyi_3_344256@345641
F051718	2067	C36 Phosphocellulose	558.327	2	1114.64	1114.64	0.916889	68.97	75	84	K	LGTYNPLLPK	D		0	11	YP_168456.1	NC003911Rpomeroyi_3_3454011@3454487
F051718	23962	C36 Phosphocellulose	967.428	3	2899.26	2899.26	1.57903	88.24	535	559	R	SYFDDPGYVTNDSDGRPLESYSYPR	N		0	11	YP_165998.1	NC003911Rpomeroyi_-3_778929@776695
F051718	2612	C36 Phosphocellulose	579.336	2	1156.66	1156.66	1.07638	73.7	216	226	R	LGALNLSQVSR	Q		0	11	YP_165998.1	NC003911Rpomeroyi_-3_778929@776695
F051718	17148	C36 Phosphocellulose	700.712	3	2099.12	2099.11	1.30388	34.36	560	578	R	NADGVYINNDILAVTPVRR	H		1	11	YP_165998.1	NC003911Rpomeroyi_-3_778929@776695
F051718	15174	C36 Phosphocellulose	982.985	2	1963.96	1963.95	1.80758	77.86	390	406	R	YAPETVEDAPQFELLSR	K		0	10	YP_166426.1	NC003911Rpomeroyi_1_1230925@1232289
F051718	6051	C36 Phosphocellulose	693.873	2	1385.73	1385.73	1.39421	62.45	360	371	K	LAVVTFHSIEDR	M		0	10	YP_166426.1	NC003911Rpomeroyi_1_1230925@1232289
F051718	20080	C36 Phosphocellulose	1181.6	2	2361.18	2361.18	1.16552	117.01	214	236	R	SWFDGPLALSGAIACGESLLAAR	A		0	10	YP_167199.1	NC003911Rpomeroyi_-1_2096048@2094957
F051718	8080	C36 Phosphocellulose	756.92	2	1511.83	1511.82	0.643593	82.47	142	154	R	WNVPIWITSLGAR	V		0	10	YP_167199.1	NC003911Rpomeroyi_-1_2096048@2094957
F051718	20205	C36 Phosphocellulose	791.101	3	2370.28	2370.28	1.60024	76.38	185	210	K	GADGLIAVAAGAGGHAGQQSPLALIR	E		0	10	YP_167199.1	NC003911Rpomeroyi_-1_2096048@2094957
F051718	8976	C36 Phosphocellulose	784.404	2	1566.79	1566.79	0.580804	47.13	85	98	R	EGEGEPPLLEAWLK	R		0	10	YP_167199.1	NC003911Rpomeroyi_-1_2096048@2094957
F051718	20393	C36 Phosphocellulose	798.47	3	2392.39	2392.38	3.63696	37.53	50	71	R	IPLIGSPLFIISVPDLVIAQCK	A		0	10	YP_167199.1	NC003911Rpomeroyi_-1_2096048@2094957
F051718	23907	C36 Phosphocellulose	963.145	3	2886.41	2886.41	0.764617	34.96	263	288	K	QMIVDSTAEDIVYSSLFTGVHGNYLK	K		0	10	YP_167199.1	NC003911Rpomeroyi_-1_2096048@2094957
F051718	22333	C36 Phosphocellulose	880.397	3	2638.17	2638.16	1.53971	33	294	319	R	AGMDPDNLPSADASSMNFSQGSSKPK	A		0	10	YP_167199.1	NC003911Rpomeroyi_-1_2096048@2094957
F051718	11197	C36 Phosphocellulose	568.285	3	1701.83	1701.83	0.906082	69.95	104	118	R	KVVTFDEDIHTEGGR	A		1	10	YP_167922.1	NC003911Rpomeroyi_1_2866273@2867175
F051718	24971	C36 Phosphocellulose	1032.54	3	3094.61	3094.61	0.671814	99.83	156	184	R	GLPTALTLACADPDLGRDLQAQLTTTNLR	L		1	10	YP_169043.1	NC003911Rpomeroyi_1_4070875@4071882
F051718	11769	C36 Phosphocellulose	868.456	2	1734.9	1734.89	2.06064	50.31	36	50	K	GFLLTSTEDIINWAR	T		0	10	YP_167992.1	NC003911Rpomeroyi_-2_2972050@2971499
F051718	17318	C36 Phosphocellulose	1059	2	2115.99	2115.99	1.85776	114.23	335	356	R	LEGGQVYDAGNPAPGLDGAGMK	A		0	10	YP_168429.1	NC003911Rpomeroyi_2_3430595@3431815
F051718	6876	C36 Phosphocellulose	722.86	2	1443.71	1443.7	1.20939	26.55	272	284	R	SAGEWQAMGVRPR	A		0	10	YP_168429.1	NC003911Rpomeroyi_2_3430595@3431815
F051718	23654	C36 Phosphocellulose	710.861	4	2839.41	2839.41	2.16559	39.96	188	213	K	GIEMVKPGNTFGDIGHAIQTYVEAHR	M		0	10	YP_168956.1	NC003911Rpomeroyi_2_3970385@3971323
F051718	4366	C36 Phosphocellulose	642.87	2	1283.73	1283.72	1.15134	37.99	177	187	R	LIQVTHDALFK	G		0	10	YP_168956.1	NC003911Rpomeroyi_2_3970385@3971323
F051718	21401	C36 Phosphocellulose	840.086	3	2517.24	2517.23	2.05146	64.12	58	79	K	HIPVNVTEDMIGQKFGEYSPTR	T		1	10	YP_165747.1	NC003911Rpomeroyi_2_488411@488689
F051718	4682	C36 Phosphocellulose	651.841	2	1301.67	1301.66	1.31831	70.57	124	136	R	ELGSAGQIPGMVK	S	Oxidation (M) [11]	0	10	YP_165760.1	NC003911Rpomeroyi_3_498360@498776
F051718	22823	C36 Phosphocellulose	907.819	3	2720.44	2720.43	0.806121	77.06	85	110	R	IPEGVGEDGRLLLVDDVQTGLEALGR	A		1	9	YP_166430.1	NC003911Rpomeroyi_1_1235887@1237329
F051718	22071	C36 Phosphocellulose	870.126	3	2607.35	2607.36	-1.06851	76.72	221	246	K	AAIMEGLEPGGVAVLNADIAEADILR	A		0	9	YP_166430.1	NC003911Rpomeroyi_1_1235887@1237329
F051718	13784	C36 Phosphocellulose	935.973	2	1869.93	1869.93	0.833721	72.81	221	236	R	FLETFTACSDLLQLGR	R		0	9	YP_167213.1	NC003911Rpomeroyi_1_2108044@2109252
F051718	17257	C36 Phosphocellulose	1055.52	2	2109.03	2109.02	1.34375	119.44	54	73	R	FTVIDTAGLETATDDSLQGR	M		0	9	YP_167551.1	NC003911Rpomeroyi_-1_2465216@2463750
F051718	11855	C36 Phosphocellulose	870.911	2	1739.81	1739.8	1.9393	90.69	81	95	R	AVDMADICLFMIDAR	A		0	9	YP_167551.1	NC003911Rpomeroyi_-1_2465216@2463750
F051718	4355	C36 Phosphocellulose	642.352	2	1282.69	1282.69	1.03065	67.49	29	40	R	LALVDDQPGVTR	D		0	9	YP_167551.1	NC003911Rpomeroyi_-1_2465216@2463750
F051718	9112	C36 Phosphocellulose	789.443	2	1576.87	1576.87	1.34317	120.21	251	267	R	GAVVGGGLELASAAHLR	V		0	9	YP_168993.1	NC003911Rpomeroyi_1_4019851@4021065
F051718	11242	C36 Phosphocellulose	852.01	2	1702.01	1702	1.48883	127.62	98	115	R	VVVLTGYGAIATAVAAVK	I		0	9	YP_169053.1	NC003911Rpomeroyi_-1_4078841@4078257
F051718	8390	C36 Phosphocellulose	766.404	2	1530.79	1530.79	0.835515	67.91	25	37	K	SLLLVDDDEPFLR	R		0	9	YP_169053.1	NC003911Rpomeroyi_-1_4078841@4078257
F051718	10101	C36 Phosphocellulose	814.94	2	1627.87	1627.86	2.90381	76.92	88	102	K	TMGIDLLTPAEQIAR	I		0	9	YP_165970.1	NC003911Rpomeroyi_1_745534@746436
F051718	20215	C36 Phosphocellulose	791.421	3	2371.24	2371.24	1.74255	70.4	154	174	R	CALDLSGRPFLVWNVDLPTAK	I		0	9	YP_166413.1	NC003911Rpomeroyi_-2_1214599@1213868
F051718	21014	C36 Phosphocellulose	822.729	3	2465.17	2465.16	0.738693	59.51	610	631	R	FGIGMNTDHTLEEVGQQFSVTR	E		0	9	YP_166988.1	NC003911Rpomeroyi_2_1870217@1872196
F051718	4133	C36 Phosphocellulose	635.86	2	1269.71	1269.7	0.769471	34.86	594	604	R	VLASLTPREER	V		1	9	YP_166988.1	NC003911Rpomeroyi_2_1870217@1872196
F051718	12287	C36 Phosphocellulose	887.443	2	1772.87	1772.87	1.43271	86.42	181	197	R	IATASGESQWITGPEAR	R		0	9	YP_166992.1	NC003911Rpomeroyi_2_1873856@1875001
F051718	20053	C36 Phosphocellulose	786.413	3	2356.22	2356.21	0.981659	74.99	61	84	R	GWTQPGGRPHAEVVALAQAGGAAR	G		0	9	YP_166992.1	NC003911Rpomeroyi_2_1873856@1875001
F051718	6518	C36 Phosphocellulose	710.389	2	1418.76	1418.76	2.61355	64.25	243	254	R	YLDLPLMSQLAR	T		0	9	YP_166992.1	NC003911Rpomeroyi_2_1873856@1875001
F051718	3801	C36 Phosphocellulose	622.801	2	1243.59	1243.59	0.774373	58.05	116	126	R	VVAAIEDCDPR	V		0	9	YP_166992.1	NC003911Rpomeroyi_2_1873856@1875001
F051718	25304	C36 Phosphocellulose	798.156	4	3188.59	3188.59	2.44278	30	85	115	R	GATAYVTLEPCAHHGKTPPCAEALIAAGVAR	V		1	9	YP_166992.1	NC003911Rpomeroyi_2_1873856@1875001
F051718	16455	C36 Phosphocellulose	683.016	3	2046.03	2046.02	1.98776	28.44	258	275	R	QVPVWLCHGPGVDGDRVR	A		1	9	YP_166992.1	NC003911Rpomeroyi_2_1873856@1875001
F051718	24720	C36 Phosphocellulose	1018.18	3	3051.53	3051.52	1.59887	47.15	46	75	K	AEIEGVGGSWDLVEVPGALEVPTAIAMADR	Q		0	9	YP_167000.1	NC003911Rpomeroyi_2_1882370@1882930
F051718	10698	C36 Phosphocellulose	833.953	2	1665.89	1665.89	2.24445	49.78	105	119	R	VTTTFGFGTLWLAPR	L		0	9	YP_167109.1	NC003911Rpomeroyi_-2_1994488@1993556
F051718	7081	C36 Phosphocellulose	729.366	2	1456.72	1456.72	1.58164	50.56	333	344	K	RLEDPEAEIETR	I		1	9	YP_168878.1	NC003911Rpomeroyi_2_3892658@3893737
F051718	8647	C36 Phosphocellulose	772.922	2	1543.83	1543.83	1.47426	61.74	175	187	K	ETVQLQQVLIDMK	L		0	9	YP_166168.1	NC003911Rpomeroyi_2_968936@969523
F051718	22997	C36 Phosphocellulose	915.461	3	2743.36	2743.36	1.86742	53.28	148	171	R	FAMLMTEYQTAIEDGIITVNEAKR	L		1	9	YP_166168.1	NC003911Rpomeroyi_2_968936@969523
F051718	13451	C36 Phosphocellulose	617.672	3	1849.99	1849.99	1.00973	67.6	160	177	R	AAFIRPSPSQSHLGGVAR	R		0	9	YP_166225.1	NC003911Rpomeroyi_3_1026567@1027685
F051718	2948	C36 Phosphocellulose	592.836	2	1183.66	1183.66	1.32302	59.61	129	140	R	VAVLAVDPSSAR	S		0	9	YP_166225.1	NC003911Rpomeroyi_3_1026567@1027685
F051718	22813	C36	907.442	3	2719.3	2719.3	3.32108	40.43	109	132	R	SVVDIPVIGLGEATMLWCCQMGQR	L		0	9	YP_166702.1	NC003911Rpomeroyi_3_1533213@1534043
F051718	11998	C36 Phosphocellulose	875.945	2	1749.87	1749.87	1.27324	94.1	174	188	R	LTPVEIEFWADGAFR	L		0	9	YP_167368.1	NC003911Rpomeroyi_-3_2276877@2276245
F051718	26857	C36 Phosphocellulose	1287.29	3	3858.85	3858.84	3.49328	127.93	233	267	R	LTDPQALSEFDSGGYQYNADLSAPDKPVFLRPYQG	-		0	8	YP_165380.1	NC003911Rpomeroyi_-1_110243@109443
F051718	19618	C36 Phosphocellulose	773.09	3	2316.25	2316.24	1.67254	64.64	368	389	R	ALALRQPPGELDIPAAEAELSR	V		1	8	YP_167717.1	NC003911Rpomeroyi_-1_2649539@2648346
F051718	16509	C36 membrane	686.036	3	2055.08	2055.07	4.8986	38.05	508	526	R	SVIHEVETIAHSVGVPEPR	L		0	8	YP_168469.1	NC003911Rpomeroyi_-1_3471701@3469968
F051718	11773	C36 membrane	868.863	2	1735.71	1735.71	-0.505844	32.24	359	372	K	TCMGSADPWFDFFR	R		0	8	YP_168469.1	NC003911Rpomeroyi_-1_3471701@3469968
F051718	15725	C36 Phosphocellulose	668.01	3	2001.01	2001.01	-1.60969	65.21	106	125	R	TSGKPWADKPVAVMSAAGGR	A	Oxidation (M) [14]	0	8	YP_168768.1	NC003911Rpomeroyi_-1_3784337@3783771
F051718	25234	C36 Phosphocellulose	1050.88	3	3149.63	3149.62	1.81641	67.75	25	54	R	ILAGPWIGQTLADLGAEVLKVESPEGDDTR	K		1	8	YP_166073.1	NC003911Rpomeroyi_1_852595@853731
F051718	16390	C36	1021.09	2	2040.16	2040.16	0.759745	93.48	75	94	R	TALLSIVTNVLTNAVVEGAR	K		0	8	YP_166519.1	NC003911Rpomeroyi_2_1341164@1342054
F051718	6932	C36 Phosphocellulose	724.356	2	1446.7	1446.69	3.38496	59.93	165	177	R	QMGLEAGPDQFVR	Q		0	8	YP_166534.1	NC003911Rpomeroyi_2_1352318@1353091
F051718	25058	C36 Phosphocellulose	1037.9	3	3110.68	3110.68	1.40227	30.98	52	80	R	SHAVTVCPVGQADQISLIVEDLLPILPAR	F		0	8	YP_166534.1	NC003911Rpomeroyi_2_1352318@1353091
F051718	24240	C36 Phosphocellulose	983.775	3	2948.3	2948.3	0.862531	43.44	180	207	R	ASETGTIADMDALIEALGQDMPEDDGQR	T		0	8	YP_167197.1	NC003911Rpomeroyi_-2_2094310@2093264
F051718	24370	C36 Phosphocellulose	989.129	3	2964.37	2964.36	2.17855	92.97	47	77	R	KGEACEAVAAELNAMGAPGTAEGFAGDVGSK	E		1	8	YP_167201.1	NC003911Rpomeroyi_-2_2097736@2096912
F051718	4226	C36 membrane	638.337	2	1274.66	1274.65	3.58528	35.41	537	546	R	WIEFVEDLPK	T		0	8	YP_168891.1	NC003911Rpomeroyi_2_3907427@3909109
F051718	10304	C36 Phosphocellulose	820.939	2	1639.86	1639.86	1.89772	106.49	121	136	K	LMGQDNIAVLDGGLPK	W		0	8	YP_168913.1	NC003911Rpomeroyi_2_3931337@3932218
F051718	19797	C36 Phosphocellulose	777.391	3	2329.15	2329.15	1.79164	44.89	92	114	R	AMGVGDGHQVVVYDSLGLQSAAR	V		0	8	YP_168913.1	NC003911Rpomeroyi_2_3931337@3932218
F051718	6507	C36 Phosphocellulose	710.344	2	1418.67	1418.67	1.50563	100.7	144	158	R	EVAAVSGADEMAAAK	Q		0	8	YP_166661.1	NC003911Rpomeroyi_3_1491414@1491920
F051718	24945	C36 Phosphocellulose	1030.87	3	3089.59	3089.58	1.29111	99.74	146	173	R	EGIEPIEMELVALDDLDEGALPRPDLLK	I		0	8	YP_167252.1	NC003911Rpomeroyi_-3_2148666@2147686
F051718	12845	C36 Phosphocellulose	602.654	3	1804.94	1804.94	2.09758	43.35	116	131	R	FHPHPQSGLGSLYPIR	K		0	8	YP_167252.1	NC003911Rpomeroyi_-3_2148666@2147686
F051718	8870	C36 Phosphocellulose	520.976	3	1559.91	1559.9	1.62895	35.33	41	55	R	HGFLAAAIAPARPLR	I		0	8	YP_167252.1	NC003911Rpomeroyi_-3_2148666@2147686
F051718	27322	C36 Phosphocellulose	1101.02	4	4400.04	4400.04	1.13135	25.87	75	115	R	LGGCEVWGFEPDQASYDALMADPRPGTHYLQQAVGPTGPGR	F		0	8	YP_167252.1	NC003911Rpomeroyi_-3_2148666@2147686
F051718	11896	C36 Phosphocellulose	871.996	2	1741.98	1741.97	2.30027	89.65	146	161	R	IAANLPYNVGTELLVR	W		0	8	YP_167675.1	NC003911Rpomeroyi_3_2612244@2613161
F051718	10402	C36 Phosphocellulose	823.962	2	1645.91	1645.9	3.24928	69.27	51	65	K	SLGQNFLLDLNLTAK	I		0	8	YP_167675.1	NC003911Rpomeroyi_3_2612244@2613161
F051718	1560	C36 Phosphocellulose	530.793	2	1059.57	1059.57	0.730484	64.89	241	250	R	FPADAAILSR	V		0	8	YP_167675.1	NC003911Rpomeroyi_3_2612244@2613161
F051718	2768	C36 Phosphocellulose	584.857	2	1167.7	1167.7	1.47555	55.2	278	288	R	LLAAGIKPTER	A		0	8	YP_167675.1	NC003911Rpomeroyi_3_2612244@2613161
F051718	22870	C36 Phosphocellulose	908.836	3	2723.49	2723.48	2.33892	37.53	278	302	R	LLAAGIKPTERAEQVPLEAFCALAR	E		1	8	YP_167675.1	NC003911Rpomeroyi_3_2612244@2613161
F051718	14567	C36 Phosphocellulose	960.507	2	1919	1918.99	2.8911	79.26	83	101	R	EVSGGGAVTLPGVGKIYCR	E		1	8	YP_168938.1	NC003911Rpomeroyi_-3_3955605@3955189
F051718	8688	C36 Phosphocellulose	775.417	2	1548.82	1548.81	2.64073	56.56	511	524	R	IYALQGELTEVGTR	A		0	7	YP_167046.1	NC003911Rpomeroyi_-1_1927385@1925562
F051718	4492	C36 Phosphocellulose	647.345	2	1292.68	1292.67	2.16064	46.4	261	272	R	FQAVSSAELVSR	L		0	7	YP_167046.1	NC003911Rpomeroyi_-1_1927385@1925562
F051718	10387	C36 Phosphocellulose	823.908	2	1645.8	1645.8	2.52279	39.49	276	291	R	ATSAAEMAEVTAEIPR	L		0	7	YP_167046.1	NC003911Rpomeroyi_-1_1927385@1925562
F051718	10773	C36 Phosphocellulose	838.403	2	1674.79	1674.79	2.51256	74.48	90	103	K	YRNPANPEQTWSGR	G		1	7	YP_165630.1	NC003911Rpomeroyi_-1_380513@380139
F051718	18738	C36 Phosphocellulose	748.698	3	2243.07	2243.07	1.9879	57.93	35	54	R	NESAQLVESMLNHMSDALVR	G		0	7	YP_167711.1	NC003911Rpomeroyi_2_2644250@2644582
F051718	4308	C36 Phosphocellulose	640.328	2	1278.64	1278.64	1.25915	30.9	318	330	R	LYSSGGAAVAPMR	A		0	7	YP_169078.1	NC003911Rpomeroyi_-2_4105264@4103837
F051718	21697	C36 Phosphocellulose	1281.66	2	2561.31	2561.3	2.4062	113.85	78	100	K	SVTSFEANPELVPEIEALYALNR	L		0	7	YP_166020.1	NC003911Rpomeroyi_2_798869@799567
F051718	8624	C36 Phosphocellulose	772.418	2	1542.82	1542.82	1.45578	62.2	9	23	K	SVAAECLGVKVPASR	F		1	7	YP_166020.1	NC003911Rpomeroyi_2_798869@799567
F051718	23759	C36 Phosphocellulose	954.177	3	2859.51	2859.5	2.27382	37.39	78	103	K	SVTSFEANPELVPEIEALYALNRLGK	K		1	7	YP_166020.1	NC003911Rpomeroyi_2_798869@799567
F051718	20012	C36 Phosphocellulose	783.719	3	2348.13	2348.13	2.12254	33.16	187	206	R	AVVLEFHPEAYEIAGMRECK	G		1	7	YP_166020.1	NC003911Rpomeroyi_2_798869@799567
F051718	3625	C36 Phosphocellulose	617.799	2	1233.58	1233.58	1.47943	26.55	224	233	R	TVWTCLRPDS	-		0	7	YP_166020.1	NC003911Rpomeroyi_2_798869@799567
F051718	18513	C36 Phosphocellulose	741.058	3	2220.15	2220.15	2.18364	25.28	109	127	R	NQILISAPDRPESMPFHIR	S		0	7	YP_166020.1	NC003911Rpomeroyi_2_798869@799567
F051718	2879	C36 Phosphocellulose	589.321	2	1176.63	1176.63	1.15245	23.87	24	32	R	FLNETRIER	I		1	7	YP_166020.1	NC003911Rpomeroyi_2_798869@799567
F051718	16500	C36 membrane	685.372	3	2053.09	2053.08	4.90774	28.79	80	98	K	IQIDPDPKAPVNAYQTVGK	N		1	7	YP_166192.1	NC003911Rpomeroyi_2_990368@991099
F051718	4969	C36 Phosphocellulose	659.866	2	1317.72	1317.72	1.16186	47.25	199	209	R	IQQPALQEHVR	K		0	7	YP_167180.1	NC003911Rpomeroyi_3_2074491@2075147
F051718	22755	C36 Phosphocellulose	903.785	3	2708.33	2708.33	2.60161	69.44	116	140	R	LAAAEEEIINPLSMTAMDQAGQIHR	A		0	7	YP_168147.1	NC003911Rpomeroyi_-3_3140121@3139267
F051718	15230	C36 Phosphocellulose	656.665	3	1966.97	1966.97	1.84751	42.59	81	97	R	TLHSTQHLDVPVYGMNR	G		0	7	YP_168147.1	NC003911Rpomeroyi_-3_3140121@3139267
F051718	2030	C36 Phosphocellulose	555.818	2	1109.62	1109.62	1.56811	56.34	129	139	K	GPGPLVSQLSR	S		0	7	YP_165649.1	NC003911Rpomeroyi_-3_399888@399397
F051718	5989	C36 Phosphocellulose	691.887	2	1381.76	1381.76	2.26668	39.79	87	98	R	DKQGVEPELVIR	E		1	7	YP_165649.1	NC003911Rpomeroyi_-3_399888@399397
F051718	2390	C36 Phosphocellulose	570.327	2	1138.64	1138.63	4.77326	33.46	89	98	K	QGVEPELVIR	E		0	7	YP_165649.1	NC003911Rpomeroyi_-3_399888@399397
F051718	3870	C36 Phosphocellulose	624.823	2	1247.63	1247.63	1.76014	46.87	160	170	K	WVLEYAPGSAR	E		0	7	YP_165744.1	NC003911Rpomeroyi_-3_486705@485986
F051718	2357	C36 Phosphocellulose	569.294	2	1136.57	1136.57	1.65674	66.01	112	122	R	FAKTTGDVIDA	-		1	7	YP_165758.1	NC003911Rpomeroyi_3_497535@497900
F051718	23147	C36 Phosphocellulose	924.106	3	2769.3	2769.29	2.65375	60.83	197	222	R	DWTDPAEVVTAAGGFEDHGVLDALER	V		0	7	YP_164910.1	NC006569pDSS-3_1_74521@75543
F051718	6086	C36 Phosphocellulose	695.33	2	1388.65	1388.64	2.52837	84.15	129	140	K	QLDEDEVESAVR	A		0	6	YP_166620.1	NC003911Rpomeroyi_1_1445146@1445709
F051718	9898	C36 Phosphocellulose	810.372	2	1618.73	1618.73	2.26721	77.41	174	188	K	VGPMVKDQLCAAGNC	-		1	6	YP_166620.1	NC003911Rpomeroyi_1_1445146@1445709
F051718	8190	C36 Phosphocellulose	760.399	2	1518.78	1518.78	0.02502	58.07	141	156	R	AAITATGAGSIRDMGK	V		1	6	YP_166620.1	NC003911Rpomeroyi_1_1445146@1445709
F051718	7496	C36 Phosphocellulose	739.867	2	1477.72	1477.72	2.14385	25.54	102	114	R	AYEEGGRLDLAER	E		1	6	YP_166620.1	NC003911Rpomeroyi_1_1445146@1445709
F051718	24069	C36 Phosphocellulose	973.502	3	2917.49	2917.48	1.97362	43.21	214	239	K	YYDYAASVGRPLDMPLTLAEVPAHLR	G		0	6	YP_167251.1	NC003911Rpomeroyi_-1_2147693@2146848
F051718	19515	C36 Phosphocellulose	769.027	3	2304.06	2304.06	2.18918	81.39	41	62	K	HNGVAYLCGQVGSGDSVAEQTR	D		0	6	YP_168157.1	NC003911Rpomeroyi_-1_3148163@3147753
F051718	18037	C36 Phosphocellulose	726.677	3	2177.01	2177.01	1.49563	52.03	280	297	K	QFSYQPLDADEEAYFKAR	F		1	6	YP_168698.1	NC003911Rpomeroyi_1_3707482@3708423
F051718	15002	C36 Phosphocellulose	975.943	2	1949.87	1949.87	1.71653	38.98	280	295	K	QFSYQPLDADEEAYFK	A		0	6	YP_168698.1	NC003911Rpomeroyi_1_3707482@3708423
F051718	4008	C36 Phosphocellulose	630.816	2	1259.62	1259.61	1.78944	29.79	181	191	R	EVAADTEALWR	K		0	6	YP_168698.1	NC003911Rpomeroyi_1_3707482@3708423
F051718	19342	C36 Phosphocellulose	763.077	3	2286.21	2286.21	0.315807	24.45	285	306	R	AAGLNTPVIMLTAMSAVDERVK	G		1	6	YP_166865.1	NC003911Rpomeroyi_-2_1722607@1721285
F051718	10192	C36 Phosphocellulose	817.415	2	1632.82	1632.81	2.66351	76.63	208	223	R	GASIALEAANPAYETR	V		0	6	YP_167381.1	NC003911Rpomeroyi_2_2289326@2290054
F051718	18765	C36 membrane	1123.03	2	2244.04	2244.03	4.17642	69.89	154	174	R	STQAEEEVEKLDADPLAEAAE	-		1	6	YP_167822.1	NC003911Rpomeroyi_-2_2767468@2766947
F051718	6462	C36 Phosphocellulose	707.878	2	1413.74	1413.74	1.44369	89.79	192	204	K	IAIISSQMASHTR	A		0	6	YP_168255.1	NC003911Rpomeroyi_-2_3264919@3264050
F051718	26165	C36 Phosphocellulose	1161.61	3	3481.81	3481.81	-0.134413	90.26	258	291	K	LLASRLDEGQGTPGEVLDDALTIACGTGAISLIR	L		1	6	YP_168419.1	NC003911Rpomeroyi_-2_3423838@3422888
F051718	24203	C36 Phosphocellulose	981.497	3	2941.47	2941.47	-0.0693531	56.22	263	291	R	LDEGQGTPGEVLDDALTIACGTGAISLIR	L		0	6	YP_168419.1	NC003911Rpomeroyi_-2_3423838@3422888
F051718	4624	C36 Phosphocellulose	650.856	2	1299.7	1299.69	2.69756	76.92	249	260	R	AGDIFQVVPAQR	W		0	6	YP_167373.1	NC003911Rpomeroyi_3_2281500@2283017
F051718	7655	C36 Phosphocellulose	743.913	2	1485.81	1485.81	0.133934	72.8	29	42	R	LAADLDTPVSLMLK	L		0	6	YP_167373.1	NC003911Rpomeroyi_3_2281500@2283017
F051718	3222	C36 Phosphocellulose	602.312	2	1202.61	1202.61	1.9175	24.29	200	209	R	VMDAVRDLER	A		1	6	YP_167373.1	NC003911Rpomeroyi_3_2281500@2283017
F051718	6282	C36 membrane	701.345	2	1400.68	1400.67	3.17633	40.21	61	73	K	QGAAETLDVPMNR	A		0	6	YP_168290.1	NC003911Rpomeroyi_3_3296538@3298019
F051718	2717	C36 Phosphocellulose	582.817	2	1163.62	1163.62	-3.69879	23.49	2	10	M	LSVQVRFCR	L		1	6	-	NC006569pDSS-3_2_87032@87709
F051718	4249	C36 Phosphocellulose	638.851	2	1275.69	1275.69	1.24952	74.13	335	346	R	VGLITSEMSLAR	S		0	6	YP_165149.1	NC006569pDSS-3_3_361275@362399
F051718	11193	C36 Phosphocellulose	851.879	2	1701.74	1701.74	0.877336	80.69	65	79	K	WDGFEAAFDGFDIGR	C		0	5	YP_166380.1	NC003911Rpomeroyi_-1_1184876@1184214
F051718	6210	C36 Phosphocellulose	699.405	2	1396.8	1396.79	1.78337	75.32	176	189	R	LIAEGVVDKAPASK	K		1	5	YP_166380.1	NC003911Rpomeroyi_-1_1184876@1184214
F051718	9895	C36 Phosphocellulose	809.951	2	1617.89	1617.89	0.228693	87.39	13	28	R	LPAGLYFVGTPIGSAR	D		0	5	YP_165662.1	NC003911Rpomeroyi_1_412369@413238
F051718	13513	C36 Phosphocellulose	618.976	3	1853.91	1853.9	2.09234	35.34	105	119	K	IADENPHLYQRDVER	I		1	5	YP_166057.1	NC003911Rpomeroyi_1_839836@840402
F051718	23039	C36 Phosphocellulose	917.156	3	2748.45	2748.43	4.43052	45.33	226	250	K	LSPVDIAGLDKWEAYTTAISQTLTR	S		1	5	YP_166967.1	NC003911Rpomeroyi_-2_1847374@1846454
F051718	26313	C36 Phosphocellulose	1179.25	3	3534.73	3534.71	2.9264	94.88	351	385	R	TGLSAETVVGDALEQGGQYDAVLLDAPCSATGTIR	R		0	5	YP_168572.1	NC003911Rpomeroyi_-2_3580444@3578942
F051718	8852	C36 Phosphocellulose	780.436	2	1558.86	1558.85	1.74615	55.6	54	66	R	FQLLETVALPCLR	E		0	5	YP_168697.1	NC003911Rpomeroyi_2_3706763@3707605
F051718	3073	C36 Phosphocellulose	595.854	2	1189.69	1189.69	0.939738	26.92	103	112	R	IVVEPPRPQR	E		0	5	YP_168697.1	NC003911Rpomeroyi_2_3706763@3707605
F051718	24195	C36 Phosphocellulose	981.167	3	2940.48	2940.47	2.75194	72.44	165	192	R	LVRDFLTDAGVADYTLVDSQGATEGTVK	N		1	5	YP_165924.1	NC003911Rpomeroyi_2_695432@696193
F051718	14279	C36 Phosphocellulose	634.343	3	1900.01	1900.01	0.923682	29.47	73	90	R	KTSAQITAHYDPATLVGK	Q		1	5	YP_166165.1	NC003911Rpomeroyi_2_966521@966934
F051718	17151	C36 Phosphocellulose	1050.57	2	2099.13	2099.13	0.148633	92.82	108	127	R	MLPADIAVFPMGVGSNLIVR	D		0	5	YP_166447.1	NC003911Rpomeroyi_3_1252113@1253219
F051718	23496	C36 Phosphocellulose	938.489	3	2812.44	2812.44	3.00096	73.33	229	256	R	QSDLPEGAVLVSASLQGVPGDPEALHAR	M		0	5	YP_166447.1	NC003911Rpomeroyi_3_1252113@1253219
F051718	26205	C36 Phosphocellulose	876.681	4	3502.69	3502.68	3.44279	28.95	313	346	R	LGGAQMSEMHSNFLINTGGATAADLEGLGEEVRK	K		1	5	YP_166447.1	NC003911Rpomeroyi_3_1252113@1253219
F051718	17694	C36 Phosphocellulose	716.071	3	2145.19	2145.19	1.35373	25.84	224	243	K	GISFILLDMTSPGVTTRPIK	L		0	5	YP_167203.1	NC003911Rpomeroyi_-3_2100108@2098861
F051718	18907	C36 Phosphocellulose	1125.99	2	2249.97	2249.96	2.31649	102.33	257	277	R	AMEQDVEQGMEQMAGVLAENA	-		0	5	YP_168666.1	NC003911Rpomeroyi_3_3673671@3674501
F051718	22629	C36 Phosphocellulose	898.122	3	2691.34	2691.34	0.270125	80.16	165	190	K	AVAQLVTLDEALDMAIDSGDVGGYLR	S		0	5	YP_168666.1	NC003911Rpomeroyi_3_3673671@3674501
F051718	24192	C36 Phosphocellulose	980.867	3	2939.58	2939.58	0.141517	34.41	81	109	R	ILFGELAPGQAVTIQGLTDSLGVGMTPVR	E		0	5	YP_168666.1	NC003911Rpomeroyi_3_3673671@3674501
F051718	12531	C36 Phosphocellulose	892.412	2	1782.81	1782.81	0.0342157	108.73	99	115	R	LMSEAGYGAEEIETAGR	M		0	5	YP_165151.1	NC006569pDSS-3_2_363197@363769
F051718	6997	C36 Phosphocellulose	726.415	2	1450.81	1450.81	0.334984	65.5	47	60	R	LVPDAADVLQIAAR	G		0	5	YP_165151.1	NC006569pDSS-3_2_363197@363769
F051718	26809	C36 Phosphocellulose	1274.01	3	3819.01	3818.99	3.7036	86.97	519	556	R	GQAPLSVVAMSVAVAKPLENTPLSQVLTATAPDADAMR	A		0	4	YP_169041.1	NC003911Rpomeroyi_-1_4070747@4069020
F051718	4376	C36 Phosphocellulose	643.366	2	1284.72	1284.72	1.27343	54.21	130	141	R	RGISDADVVVVR	F		1	4	YP_168688.1	NC003911Rpomeroyi_2_3697028@3697651
F051718	4952	C36 Phosphocellulose	659.826	2	1317.64	1317.63	1.64993	63.83	376	388	R	AALETVCAEAGAR	F		0	4	YP_169042.1	NC003911Rpomeroyi_2_4069583@4070923
F051718	13182	C36 Phosphocellulose	611.972	3	1832.89	1832.89	1.53583	23.81	243	260	R	LGGTIDDAPGEAFDKTAR	L		1	4	YP_169042.1	NC003911Rpomeroyi_2_4069583@4070923
F051718	20552	C36 Phosphocellulose	803.732	3	2408.18	2408.18	-0.539412	59.23	225	246	K	FVGPTTVFAFMQAMGLVNDHAR	G		0	4	YP_167136.1	NC003911Rpomeroyi_-3_2026479@2025685
F051718	25462	C36 Phosphocellulose	1081.2	3	3240.58	3240.58	2.48289	135.4	61	89	R	LLDEAQLYDDLPGALGDCTYVFATTARPR	E		0	4	YP_167285.1	NC003911Rpomeroyi_-3_2188506@2187760
F051718	15673	C36 Phosphocellulose	1000.48	2	1998.94	1998.93	2.89004	106.8	182	199	K	HGLTTPLLSDAESDVCER	Y		0	4	YP_167454.1	NC003911Rpomeroyi_3_2371869@2372624
F051718	3439	C36 Phosphocellulose	609.803	2	1217.59	1217.59	2.01792	89.14	115	126	R	DGGGEISLSDLR	G		0	4	YP_167454.1	NC003911Rpomeroyi_3_2371869@2372624
F051718	2007	C36 Phosphocellulose	554.786	2	1107.56	1107.56	1.08527	65.63	219	228	R	TTFLIDGEGR	I		0	4	YP_167454.1	NC003911Rpomeroyi_3_2371869@2372624
F051718	12382	C36 Phosphocellulose	889.924	2	1777.83	1777.83	1.41296	111.77	177	193	R	FCVVSTVGPEGTDASPR	G		0	4	YP_168791.1	NC003911Rpomeroyi_3_3803286@3804290
F051718	18644	C36	746.045	3	2235.11	2235.12	-2.88888	44.14	40	59	R	TDELLVQVLSQWSASVMSSR	D		0	4	YP_165223.1	NC006569pDSS-3_1_444826@445209
F051718	26953	C36 Phosphocellulose	989.253	4	3952.98	3952.98	1.61296	30.5	232	269	R	DADRATAPMKPAEDAVLLDTSTMDIPTALAAAIAEIER	K		1	4	YP_164848.1	NC006569pDSS-3_2_14063@14887
F051718	9241	C36 Phosphocellulose	793.441	2	1584.87	1584.86	2.80908	87.8	342	357	R	FHALTVQTLGAGTAAK	L		0	4	YP_164851.1	NC006569pDSS-3_-2_18296@16731
F051718	5880	C36 Phosphocellulose	689.853	2	1377.69	1377.69	1.6339	83.92	256	268	R	LAEYAALAAQSDR	A		0	4	YP_164851.1	NC006569pDSS-3_-2_18296@16731
F051718	4129	C36 Phosphocellulose	635.855	2	1269.7	1269.69	2.02962	48.26	151	161	R	QLPTLVVDTER	L		0	4	YP_164851.1	NC006569pDSS-3_-2_18296@16731
F051718	21588	C36 Phosphocellulose	1275.11	2	2548.21	2548.21	2.60811	105.02	182	205	R	SDELAETIEAFGDALGDLEVPETK	D		0	3	YP_166481.1	NC003911Rpomeroyi_1_1300840@1301808
F051718	12656	C36	449.003	4	1791.98	1791.99	-0.407369	43.57	157	173	R	KLLHLAPHHDAGGATVR	L		1	3	YP_166578.1	NC003911Rpomeroyi_-1_1398065@1397385
F051718	20925	C36 Phosphocellulose	820.103	3	2457.29	2457.29	0.836695	48.38	84	106	R	ALQVDFAGLLEAAEAADRIDTLR	A		1	3	YP_165413.1	NC003911Rpomeroyi_-1_156581@155949
F051718	16288	C36 Phosphocellulose	1019.01	2	2036.01	2036.01	-0.794202	75.84	90	106	R	LLFVEVAQTECQLMAER	I		0	3	YP_169029.1	NC003911Rpomeroyi_-1_4056650@4055940
F051718	15887	C36 Phosphocellulose	671.686	3	2012.04	2012.03	2.02382	56.64	294	312	R	AYADISTEPVREPGPGVVR	A		1	3	YP_166268.1	NC003911Rpomeroyi_-2_1066924@1065932
F051718	4546	C36 Phosphocellulose	649.369	2	1296.72	1296.72	1.43901	31.95	89	100	R	ICPGASILTIPR	A		0	3	YP_166268.1	NC003911Rpomeroyi_-2_1066924@1065932
F051718	5171	C36 Phosphocellulose	665.86	2	1329.71	1329.7	1.87185	54.04	10	21	R	ILLVEDDPTTSK	S		0	3	YP_166918.1	NC003911Rpomeroyi_2_1785320@1786054
F051718	7768	C36 Phosphocellulose	746.402	2	1490.79	1490.79	-1.53341	34.71	138	151	R	VPLASPLPPVCADR	L		0	3	YP_167966.1	NC003911Rpomeroyi_2_2948912@2949856
F051718	15813	C36 membrane	670.333	3	2007.98	2007.97	3.92835	73.66	146	163	R	ADYLDAVASVGCVLRDER	Q		1	3	YP_167988.1	NC003911Rpomeroyi_-2_2969596@2968967
F051718	11693	C36 membrane	865.937	2	1729.86	1729.85	4.26857	76.88	36	51	K	LFGGGEEEPQVEALQK	E		0	3	YP_168210.1	NC003911Rpomeroyi_-2_3204928@3204437
F051718	22268	C36	878.506	3	2632.5	2632.5	0.0357076	28.47	370	394	R	ALIGEVALPLLFERLPGLALDGEAR	F		1	3	YP_165495.1	NC003911Rpomeroyi_3_244533@245783
F051718	15914	C36 Phosphocellulose	1008.47	2	2014.92	2014.91	1.73258	92.98	64	80	R	VLEESDDHPDVEELYAR	A		0	3	YP_167694.1	NC003911Rpomeroyi_-3_2628183@2627659
F051718	17563	C36 Phosphocellulose	534.522	4	2134.06	2134.06	1.57166	27	64	80	R	RLTEHDFYQSRPIETSR	I		1	3	YP_164913.1	NC006569pDSS-3_-1_79293@77425
F051718	17282	C36 Phosphocellulose	1057.55	2	2113.09	2113.09	0.787473	103.69	104	124	R	MVEAVLFASPDPVGVGDLAAR	M		0	2	YP_167715.1	NC003911Rpomeroyi_-1_2647805@2646912
F051718	9562	C36 Phosphocellulose	802.411	2	1602.81	1602.81	0.18218	79.82	211	223	R	GTIDQLLEMEWIR	L		0	2	YP_167715.1	NC003911Rpomeroyi_-1_2647805@2646912
F051718	22184	C36 Phosphocellulose	874.765	3	2621.27	2621.27	-0.0759173	75.06	48	70	K	VVTANDLLDGDVIYQTADDRWSR	V		1	2	YP_167843.1	NC003911Rpomeroyi_1_2787037@2787465
F051718	19318	C36 Phosphocellulose	1143.04	2	2284.06	2284.06	2.86683	89.93	418	437	R	YMEPETYATTPDDIALDAIR	A		0	2	YP_167957.1	NC003911Rpomeroyi_-1_2944004@2942427
F051718	21124	C36 Phosphocellulose	828.483	3	2482.43	2482.43	-0.222363	34.88	117	140	R	LINDLVALGHALPGLTAAQLDVIR	A		0	2	YP_166117.1	NC003911Rpomeroyi_1_916015@916995
F051718	24394	C36 Phosphocellulose	989.799	3	2966.37	2966.37	0.48679	53.36	165	191	R	VCPVDEMGSWCPPSPTGLVVHDTLSAR	M		0	2	YP_168747.1	NC003911Rpomeroyi_-2_3763390@3762230
F051718	10471	C36	825.976	2	1649.94	1649.94	0.889126	70.23	88	103	R	EALEVLPAILDAAGIR	Q		0	2	YP_168892.1	NC003911Rpomeroyi_2_3909113@3909928
F051718	24527	C36 Phosphocellulose	1000.53	3	2998.56	2998.56	0.363841	63.91	155	181	R	LQTEIAPPRENVSPDLPLDLSPEIAER	L		1	2	YP_167266.1	NC003911Rpomeroyi_3_2162985@2163575
F051718	26472	C36 Phosphocellulose	1205.98	3	3614.92	3614.91	2.25372	105.95	306	341	R	AVAALNPAPDFLLIDGNLIPAGLSCPAEAVIKGDGR	S		1	2	YP_168648.1	NC003911Rpomeroyi_-3_3657438@3656209
F051718	13054	C36 Phosphocellulose	911.557	2	1821.1	1821.1	0.501895	119.92	327	345	R	LVGTIELPLALGLVGGATK	T		0	2	YP_164994.1	NC006569pDSS-3_-1_180315@179005
F051718	9447	C36 Phosphocellulose	798.41	2	1594.81	1594.81	-0.27715	61.78	120	136	R	SALSAAHPADSAALSAR	S		0	1	YP_166234.1	NC003911Rpomeroyi_-1_1036118@1034808
F051718	25245	C36 Phosphocellulose	1054.55	3	3160.62	3160.61	1.48927	63.06	145	175	R	FMIAGEVFVPSTVLQAPEAPSDGGLTATLSR	R		0	1	YP_165431.1	NC003911Rpomeroyi_-1_179234@178536
F051718	214	C36 Phosphocellulose	407.233	2	812.451	812.45	1.26038	29.09	1	8	-	PKSAPSAR	A		1	1	-	NC003911Rpomeroyi_1_2095321@2095722
F051718	20640	C36 Phosphocellulose	807.443	3	2419.31	2419.31	0.303806	54.93	39	60	R	AQQLVAEGALLLDLRDAPELER	A		1	1	YP_168153.1	NC003911Rpomeroyi_-1_3144575@3144150
F051718	75	C36 Phosphocellulose	363.748	2	725.481	725.48	1.80984	23.21	84	89	R	KLIQPK	S		1	1	-	NC003911Rpomeroyi_1_32026@32430
F051718	2908	C36 Phosphocellulose	591.318	2	1180.62	1180.62	1.54326	44.9	67	77	R	LQETGPANVPR	T		0	1	-	NC003911Rpomeroyi_1_3276751@3276996
F051718	7479	C36 Phosphocellulose	739.356	2	1476.7	1476.7	-1.62728	31.52	26	41	R	STAANMAPASTASAAR	A		0	1	-	NC003911Rpomeroyi_-1_3390401@3390234
F051718	10444	C36 Phosphocellulose	825.402	2	1648.79	1648.79	0.339643	39.73	156	170	R	DMSVLEALQASSGWR	G		0	1	YP_168792.1	NC003911Rpomeroyi_1_3804439@3805803
F051718	5562	C36 Phosphocellulose	680.329	2	1358.64	1358.64	-0.463698	29.8	66	76	R	LNLDPCCAQLR	D		0	1	-	NC003911Rpomeroyi_-1_750821@750258
F051718	2495	C36 Phosphocellulose	574.304	2	1146.59	1146.59	1.187	68.5	41	51	K	APFAVEVTEGK	S		0	1	YP_166196.1	NC003911Rpomeroyi_-1_992411@992082
F051718	17991	C36 Phosphocellulose	1087.1	2	2172.18	2172.18	0.184607	93.22	106	126	K	DGLPIGTLGIFAVVEQSTLSR	A		0	1	YP_166699.1	NC003911Rpomeroyi_2_1528856@1529464
F051718	22357	C36 Phosphocellulose	881.459	3	2641.35	2641.35	3.54062	27.46	113	138	R	MVLELASPLAVDQVAMVVDEATGGAR	L		0	1	YP_167801.1	NC003911Rpomeroyi_-2_2744416@2743175
F051718	6028	C36 Phosphocellulose	693.364	2	1384.71	1384.71	2.41783	56.06	356	368	R	SPALNGADWVLSR	V		0	1	YP_167849.1	NC003911Rpomeroyi_-2_2793469@2792219
F051718	8989	C36 Phosphocellulose	784.876	2	1567.74	1567.73	3.07386	85.23	65	78	R	LLCSTESSVSAVCR	Q		0	1	YP_168044.1	NC003911Rpomeroyi_2_3033137@3034084
F051718	22197	C36 Phosphocellulose	875.781	3	2624.32	2624.33	-1.69224	41.77	220	243	R	AALQTMQELFGSVYASDNLIGLQR	A		0	1	YP_168463.1	NC003911Rpomeroyi_2_3458441@3459805
F051718	21	C36 membrane	333.664	2	665.314	665.313	1.43541	30.4	9	13	R	TFDQR	L		0	1	-	NC003911Rpomeroyi_2_3577637@3578815
F051718	17617	C36 Phosphocellulose	714.039	3	2139.1	2139.09	2.19345	80.44	675	696	R	LAKGDTVAATHEALAAETASGR	A		1	1	YP_165658.1	NC003911Rpomeroyi_-2_408418@406214
F051718	27	C36 Phosphocellulose	344.211	2	686.408	686.408	1.08827	32.62	61	67	R	LSAAGLR	L		0	1	YP_165894.1	NC003911Rpomeroyi_2_661727@662593
F051718	5469	C36 Phosphocellulose	451.94	3	1352.8	1352.8	-4.49289	24.01	25	37	R	SPGLPSLIVTTLR	R		0	1	-	NC003911Rpomeroyi_3_1911864@1912151
F051718	9785	C36 membrane	807.44	2	1612.87	1612.87	-0.944901	77.35	140	154	R	AIEISDLSDPLALTR	L		0	1	YP_165470.1	NC003911Rpomeroyi_3_218310@218858
F051718	12260	C36 membrane	885.975	2	1769.94	1769.93	4.44256	103.47	39	56	R	GVGGAVAVLSSQVDELNR	T		0	1	YP_165471.1	NC003911Rpomeroyi_3_218862@219287
F051718	20712	C36 Phosphocellulose	1219.09	2	2436.17	2436.16	2.32866	117.07	224	244	K	DFSQTGPNEWLVSEVPFTDIR	L		0	1	YP_167415.1	NC003911Rpomeroyi_-3_2328018@2327122
F051718	49	C36 Phosphocellulose	351.693	2	701.372	701.371	1.5099	42.13	147	152	R	ADDLLR	G		0	1	-	NC003911Rpomeroyi_-3_2962350@2961460
F051718	654	C36 Phosphocellulose	466.247	2	930.48	930.478	1.56264	34.47	52	59	R	RDPPPHGR	D		1	1	-	NC003911Rpomeroyi_3_3183333@3183782
F051718	11814	C36 Phosphocellulose	869.515	2	1737.02	1737.01	0.115716	83.53	163	180	R	LLSQALGGVLAADAVALR	S		0	1	YP_165573.1	NC003911Rpomeroyi_3_322185@323792
F051718	636	C36 Phosphocellulose	464.78	2	927.546	927.55	-4.86011	29.13	483	491	R	IGPITKGSR	N		1	1	-	NC003911Rpomeroyi_-3_535842@534259
F051718	19346	C36 Phosphocellulose	763.415	3	2287.22	2287.22	2.75182	67.48	93	113	R	DVVYSDILSAINSELRPAGLR	T		0	1	YP_165081.1	NC006569pDSS-3_2_276020@277075
F051719	27061	C36 15bands	722.37	2	1442.73	1442.73	0.680656	102	629	641	R	IAQIDDEGNEVLK	R		0	150	YP_168702.1	NC003911Rpomeroyi_-1_3715736@3711276
F051719	70643	C36 15bands	788.08	3	2361.22	2361.22	0.252836	85.72	260	282	R	GTRPTYDLIDAASGEVIAEAGKK	V		1	142	YP_168703.1	NC003911Rpomeroyi_-3_3719973@3715825
F051719	19289	C36 15bands	657.803	2	1313.59	1313.59	-0.282432	69.23	192	202	R	GSWLDFEFDAK	D		0	142	YP_168703.1	NC003911Rpomeroyi_-3_3719973@3715825
F051719	7878	C36 15bands	550.293	2	1098.57	1098.57	0.450585	55.33	403	412	K	VTAWAPTPEK	A		0	114	YP_166418.1	NC003911Rpomeroyi_-3_1221780@1218334
F051719	67133	C36 15bands	1124.04	2	2246.06	2246.06	1.59746	152.45	77	96	R	YAMSVNQDEVEALAALMTYK	C		0	73	YP_166981.1	NC003911Rpomeroyi_2_1861058@1862488
F051719	61747	C36 15bands	1046.08	2	2090.14	2090.14	0.151665	126.58	325	345	K	APLIIEAANGPVTAGADEILR	K		0	73	YP_166981.1	NC003911Rpomeroyi_2_1861058@1862488
F051719	69945	C36 15bands	1166.67	2	2331.32	2331.32	2.27382	114.62	323	345	R	IKAPLIIEAANGPVTAGADEILR	K		1	73	YP_166981.1	NC003911Rpomeroyi_2_1861058@1862488
F051719	45291	C36 15bands	873.926	2	1745.84	1745.84	0.404963	111.4	280	297	K	HGGVTGFPDGTFVAEGAK	V		0	73	YP_166981.1	NC003911Rpomeroyi_2_1861058@1862488
F051719	59011	C36 15bands	1013.98	2	2025.95	2025.94	1.42255	106.71	138	156	R	DLINPSQNVPAPDMGTGER	E	Oxidation (M) [14]	0	73	YP_166981.1	NC003911Rpomeroyi_2_1861058@1862488
F051719	41477	C36 15bands	561.321	3	1680.94	1680.94	-0.711506	88.12	227	242	K	RVIVQGLGNVGYHAAK	F		1	73	YP_166981.1	NC003911Rpomeroyi_2_1861058@1862488
F051719	21395	C36 15bands	677.317	2	1352.62	1352.62	0.711213	80.59	157	167	R	EMAWIADQYAR	M		0	73	YP_166981.1	NC003911Rpomeroyi_2_1861058@1862488
F051719	10072	C36 15bands	572.25	2	1142.48	1142.48	-0.188186	77.87	12	20	R	QSVDMMFNR	A	Oxidation (M) [6]	0	73	YP_166981.1	NC003911Rpomeroyi_2_1861058@1862488
F051719	11300	C36 15bands	584.809	2	1167.6	1167.6	0.154162	77.51	52	61	R	GQIQTFVGYR	S		0	73	YP_166981.1	NC003911Rpomeroyi_2_1861058@1862488
F051719	33779	C36 15bands	780.363	2	1558.71	1558.71	-0.492714	73.56	403	415	R	YLGDAWSMTPQFK	E	Oxidation (M) [8]	0	73	YP_166981.1	NC003911Rpomeroyi_2_1861058@1862488
F051719	81001	C36 15bands	1121.19	3	3360.55	3360.55	0.261564	73.33	138	167	R	DLINPSQNVPAPDMGTGEREMAWIADQYAR	M	Oxidation (M) [21]	1	73	YP_166981.1	NC003911Rpomeroyi_2_1861058@1862488
F051719	81106	C36 15bands	1126.52	3	3376.55	3376.55	1.46896	70.96	138	167	R	DLINPSQNVPAPDMGTGEREMAWIADQYAR	M	Oxidation (M) [14], Oxidation (M) [21]	1	73	YP_166981.1	NC003911Rpomeroyi_2_1861058@1862488
F051719	26538	C36 15bands	717.391	2	1432.77	1432.77	0.316171	66.16	418	429	K	YLRGADELELVR	S		1	73	YP_166981.1	NC003911Rpomeroyi_2_1861058@1862488
F051719	54510	C36 15bands	964.473	2	1926.93	1926.93	0.642473	64.72	400	415	R	LDRYLGDAWSMTPQFK	E		1	73	YP_166981.1	NC003911Rpomeroyi_2_1861058@1862488
F051719	51622	C36 15bands	938.958	2	1875.9	1875.9	0.75697	61.21	421	437	R	GADELELVRSGLDDTMR	I		1	73	YP_166981.1	NC003911Rpomeroyi_2_1861058@1862488
F051719	38081	C36 15bands	813.387	2	1624.76	1624.76	0.162486	57.74	445	457	R	DVWHERGDVEDLR	T		1	73	YP_166981.1	NC003911Rpomeroyi_2_1861058@1862488
F051719	25259	C36 15bands	469.605	3	1405.79	1405.79	0.199176	54.24	458	470	R	TAAYLVSIDRVAK	S		1	73	YP_166981.1	NC003911Rpomeroyi_2_1861058@1862488
F051719	10074	C36 15bands	572.25	2	1142.49	1142.48	0.161928	53.98	12	20	R	QSVDMMFNR	A	Oxidation (M) [5]	0	73	YP_166981.1	NC003911Rpomeroyi_2_1861058@1862488
F051719	21373	C36 15bands	676.859	2	1351.7	1351.7	0.443145	52.78	35	45	K	IRVCNATYTVR	F		1	73	YP_166981.1	NC003911Rpomeroyi_2_1861058@1862488
F051719	4110	C36 15bands	499.277	2	996.539	996.539	-0.584021	51.95	129	136	R	RFAYELAK	R		1	73	YP_166981.1	NC003911Rpomeroyi_2_1861058@1862488
F051719	79263	C36 15bands	994.189	3	2979.54	2979.54	1.34047	49.49	298	324	K	VLEEPCDILIPAAMEGVINLANADRIK	A	Oxidation (M) [14]	1	73	YP_166981.1	NC003911Rpomeroyi_2_1861058@1862488
F051719	44380	C36 15bands	577.62	3	1729.84	1729.84	0.782732	37.63	117	129	R	QYEEHELEQITRR	F		1	73	YP_166981.1	NC003911Rpomeroyi_2_1861058@1862488
F051719	1166	C36 15bands	421.226	2	840.438	840.438	0.145162	31.52	130	136	R	FAYELAK	R		0	73	YP_166981.1	NC003911Rpomeroyi_2_1861058@1862488
F051719	48634	C36 15bands	606.291	3	1815.85	1815.85	0.557865	23.56	403	417	R	YLGDAWSMTPQFKEK	Y	Oxidation (M) [8]	1	73	YP_166981.1	NC003911Rpomeroyi_2_1861058@1862488
F051719	76951	C36 15bands	1390.15	2	2778.29	2778.28	1.94005	135.48	238	264	R	GSGYPNYLAATSTDMTSVGTTALTMPR	D	Oxidation (M) [25]	0	65	YP_167436.1	NC003911Rpomeroyi_-2_2349940@2347769
F051719	76955	C36 15bands	1390.15	2	2778.29	2778.28	2.65992	127.11	238	264	R	GSGYPNYLAATSTDMTSVGTTALTMPR	D	Oxidation (M) [15]	0	65	YP_167436.1	NC003911Rpomeroyi_-2_2349940@2347769
F051719	82525	C36 15bands	1374.66	3	4120.95	4120.94	3.98259	121.44	238	277	R	GSGYPNYLAATSTDMTSVGTTALTMPRDSGILNEGYAPNK	S		1	65	YP_167436.1	NC003911Rpomeroyi_-2_2349940@2347769
F051719	36741	C36 15bands	802.907	2	1603.8	1603.8	0.664672	114.96	109	122	R	LMVIVNTENASNQR	S	Oxidation (M) [2]	0	65	YP_167436.1	NC003911Rpomeroyi_-2_2349940@2347769
F051719	21447	C36 15bands	677.841	2	1353.67	1353.67	0.22753	107.55	614	626	R	FGFDSGIGLGTQR	A		0	65	YP_167436.1	NC003911Rpomeroyi_-2_2349940@2347769
F051719	81266	C36 15bands	1138.2	3	3411.58	3411.58	1.50869	105.51	414	444	R	GDSFTDVTANGTPVAERWQLWCSGDTLTATR	E		1	65	YP_167436.1	NC003911Rpomeroyi_-2_2349940@2347769
F051719	44778	C36 15bands	868.909	2	1735.8	1735.8	0.758727	100.39	414	430	R	GDSFTDVTANGTPVAER	W		0	65	YP_167436.1	NC003911Rpomeroyi_-2_2349940@2347769
F051719	23187	C36 15bands	689.336	2	1376.66	1376.66	-0.0966108	97.04	265	277	R	DSGILNEGYAPNK	S		0	65	YP_167436.1	NC003911Rpomeroyi_-2_2349940@2347769
F051719	81294	C36 15bands	1141.22	3	3420.63	3420.62	2.02712	96.78	400	430	R	ENLLDNPTFDLWARGDSFTDVTANGTPVAER	W		1	65	YP_167436.1	NC003911Rpomeroyi_-2_2349940@2347769
F051719	52550	C36 15bands	945.024	2	1888.03	1888.03	1.95971	90.72	495	511	R	ELTLTIYGIGELPSNLR	F		0	65	YP_167436.1	NC003911Rpomeroyi_-2_2349940@2347769
F051719	61876	C36 15bands	1047.54	2	2093.06	2093.06	0.604857	89.02	681	698	K	AATTIAQKDQAWIDFWTK	E		1	65	YP_167436.1	NC003911Rpomeroyi_-2_2349940@2347769
F051719	76755	C36 15bands	920.72	3	2759.14	2759.13	1.05395	88.73	61	85	R	SHQPSFGMSVTAEFSDDSGCSWQGR	R		0	65	YP_167436.1	NC003911Rpomeroyi_-2_2349940@2347769
F051719	82092	C36 15bands	1215.26	3	3642.75	3642.75	-0.00109807	86.57	126	157	K	LIYSDDHGASWLQQTPDISTNSSHFLFGITHR	Y		0	65	YP_167436.1	NC003911Rpomeroyi_-2_2349940@2347769
F051719	76414	C36 15bands	911.437	3	2731.29	2731.29	-0.280453	81.3	305	327	K	YDIPREQAMLSYTQNAQDLFANK	G	Oxidation (M) [9]	1	65	YP_167436.1	NC003911Rpomeroyi_-2_2349940@2347769
F051719	21509	C36 15bands	678.313	2	1354.61	1354.61	0.826805	73.18	467	479	K	STGQTGNDYSGIR	Q		0	65	YP_167436.1	NC003911Rpomeroyi_-2_2349940@2347769
F051719	62105	C36 15bands	700.684	3	2099.03	2099.03	0.44592	72.03	345	363	R	AVGMMFHVDTTDSIVAHLR	A		0	65	YP_167436.1	NC003911Rpomeroyi_-2_2349940@2347769
F051719	63056	C36 15bands	710.672	3	2128.99	2128.99	0.427902	64.3	614	633	R	FGFDSGIGLGTQRADNDGFR	A		1	65	YP_167436.1	NC003911Rpomeroyi_-2_2349940@2347769
F051719	19006	C36 15bands	655.315	2	1308.62	1308.61	0.883377	63.4	689	698	K	DQAWIDFWTK	E		0	65	YP_167436.1	NC003911Rpomeroyi_-2_2349940@2347769
F051719	69078	C36 15bands	766.383	3	2296.13	2296.13	-0.478196	62.88	607	626	K	ALYYFERFGFDSGIGLGTQR	A		1	65	YP_167436.1	NC003911Rpomeroyi_-2_2349940@2347769
F051719	63114	C36 15bands	711.347	3	2131.02	2131.02	0.0464566	58.07	345	363	R	AVGMMFHVDTTDSIVAHLR	A	Oxidation (M) [4], Oxidation (M) [5]	0	65	YP_167436.1	NC003911Rpomeroyi_-2_2349940@2347769
F051719	17604	C36 15bands	644.855	2	1287.69	1287.69	1.02587	54.55	86	96	R	RTIFPGDQNLK	I		1	65	YP_167436.1	NC003911Rpomeroyi_-2_2349940@2347769
F051719	15341	C36 15bands	624.804	2	1247.59	1247.59	-0.355084	54.19	654	664	K	DGFGNPIWTNK	F		0	65	YP_167436.1	NC003911Rpomeroyi_-2_2349940@2347769
F051719	62490	C36 15bands	706.015	3	2115.02	2115.02	-0.748455	50.96	345	363	R	AVGMMFHVDTTDSIVAHLR	A	Oxidation (M) [4]	0	65	YP_167436.1	NC003911Rpomeroyi_-2_2349940@2347769
F051719	7105	C36 15bands	542.272	2	1082.53	1082.53	0.270662	50.38	512	519	R	FSIHFYNR	D		0	65	YP_167436.1	NC003911Rpomeroyi_-2_2349940@2347769
F051719	78800	C36 15bands	978.086	3	2931.23	2931.23	1.66654	46.26	61	86	R	SHQPSFGMSVTAEFSDDSGCSWQGRR	T	Oxidation (M) [8]	1	65	YP_167436.1	NC003911Rpomeroyi_-2_2349940@2347769
F051719	14791	C36 15bands	619.836	2	1237.66	1237.66	0.250473	44.02	480	489	R	QVFYGKNNLR	R		1	65	YP_167436.1	NC003911Rpomeroyi_-2_2349940@2347769
F051719	73480	C36 15bands	842.792	3	2525.36	2525.35	0.946402	41.97	642	664	K	TIVPSIVTELPKDGFGNPIWTNK	F		1	65	YP_167436.1	NC003911Rpomeroyi_-2_2349940@2347769
F051719	3258	C36 15bands	481.242	2	960.47	960.47	-0.460191	40.51	607	613	K	ALYYFER	F		0	65	YP_167436.1	NC003911Rpomeroyi_-2_2349940@2347769
F051719	15787	C36 15bands	630.323	2	1258.63	1258.63	-1.38166	37.31	669	680	R	HLTGTTACTGIK	A		0	65	YP_167436.1	NC003911Rpomeroyi_-2_2349940@2347769
F051719	45827	C36 15bands	879.455	2	1756.9	1756.9	0.0535035	119.03	401	417	K	KLLDDAGIVDTNGDGVR	E		1	65	YP_168022.1	NC003911Rpomeroyi_2_3005168@3006958
F051719	44135	C36 15bands	863.93	2	1725.85	1725.84	1.06267	98.22	506	520	K	APKPESQWQGENISR	F		0	65	YP_168022.1	NC003911Rpomeroyi_2_3005168@3006958
F051719	82309	C36 15bands	1269.91	3	3806.7	3806.69	0.66278	94.92	148	181	K	FTADYCMHPEGGCAQLTKFEGVTSVEALDDMTVK	V		1	65	YP_168022.1	NC003911Rpomeroyi_2_3005168@3006958
F051719	81573	C36 15bands	1171.24	3	3510.69	3510.69	1.62191	84.04	96	128	R	YDENGGMVPFLATEIPTVENGGVSADLTSITWK	I		0	65	YP_168022.1	NC003911Rpomeroyi_2_3005168@3006958
F051719	52417	C36 15bands	943.976	2	1885.94	1885.94	0.0567357	74.2	402	419	K	LLDDAGIVDTNGDGVREK	D		1	65	YP_168022.1	NC003911Rpomeroyi_2_3005168@3006958
F051719	66617	C36 15bands	746.052	3	2235.14	2235.14	-1.68133	74.02	352	372	K	AMSMAIDRPLLVEIGYGQAGK	V	Oxidation (M) [4]	0	65	YP_168022.1	NC003911Rpomeroyi_2_3005168@3006958
F051719	80313	C36 15bands	1049.88	3	3146.62	3146.62	0.926709	64.4	305	334	K	GTPVAGFGPLVERIMLNQTNPSPALPEGER	S		1	65	YP_168022.1	NC003911Rpomeroyi_2_3005168@3006958
F051719	67596	C36 15bands	1127.58	2	2253.15	2253.14	1.40249	62.99	318	338	R	IMLNQTNPSPALPEGERSTAK	H		1	65	YP_168022.1	NC003911Rpomeroyi_2_3005168@3006958
F051719	81586	C36 15bands	1176.57	3	3526.69	3526.68	2.77201	57.32	96	128	R	YDENGGMVPFLATEIPTVENGGVSADLTSITWK	I	Oxidation (M) [7]	0	65	YP_168022.1	NC003911Rpomeroyi_2_3005168@3006958
F051719	80617	C36 15bands	1080.85	3	3239.53	3239.53	1.37489	52.95	276	304	R	AVMETGEFDYAWNLQLAPEVIQQMQAGGK	G	Oxidation (M) [3]	0	65	YP_168022.1	NC003911Rpomeroyi_2_3005168@3006958
F051719	82693	C36 15bands	1138.03	4	4548.11	4548.11	-0.904112	50.82	206	246	K	AQFENCMGAKAPECTTENFGPIGTGPFVVTEFKPNDVITMK	A	Oxidation (M) [40]	1	65	YP_168022.1	NC003911Rpomeroyi_2_3005168@3006958
F051719	47939	C36 15bands	900.972	2	1799.93	1799.93	1.32228	155.93	287	304	K	AALTEEQLADGNLGSALK	K		0	63	YP_168585.1	NC003911Rpomeroyi_-1_3593411@3591261
F051719	71592	C36 15bands	1207.57	2	2413.12	2413.11	1.93485	110.96	157	177	R	VGYVDGEYVLNPTVDDMQDLR	L	Oxidation (M) [17]	0	63	YP_168585.1	NC003911Rpomeroyi_-1_3593411@3591261
F051719	2286	C36 15bands	458.279	2	914.544	914.544	-0.0415508	71.86	184	192	R	LDLVVAGTK	D		0	63	YP_168585.1	NC003911Rpomeroyi_-1_3593411@3591261
F051719	71089	C36 15bands	798.415	3	2392.22	2392.22	2.49476	61.69	29	51	R	QADGSVVATLGETRVMANVTFAR	E		1	63	YP_168585.1	NC003911Rpomeroyi_-1_3593411@3591261
F051719	15710	C36 15bands	629.327	2	1256.64	1256.64	-0.352527	55.86	224	234	K	DADLVKPWDAK	G		0	60	YP_168128.1	NC003911Rpomeroyi_1_3117697@3119919
F051719	44013	C36 15bands	861.991	2	1721.97	1721.97	-0.172477	99.35	47	62	K	GKPPSQETIAIIEALR	G		0	57	YP_168240.1	NC003911Rpomeroyi_-2_3247273@3245174
F051719	75129	C36 15bands	882.447	3	2644.32	2644.31	1.56525	98.73	122	143	R	QAVLNMSYGLYEVMPDRIYQVR	G		1	57	YP_168240.1	NC003911Rpomeroyi_-2_3247273@3245174
F051719	63888	C36 15bands	1075.06	2	2148.1	2148.1	1.45198	85.87	532	552	R	NSFLAGAYELRNGIPSGASPK	S		1	57	YP_168240.1	NC003911Rpomeroyi_-2_3247273@3245174
F051719	82464	C36 15bands	1332.67	3	3994.98	3994.97	3.0596	79.77	205	242	R	GVVAEDDVREGLVPIIAPVGFMDHAVAENVYAGNAMNR	R		1	57	YP_168240.1	NC003911Rpomeroyi_-2_3247273@3245174
F051719	76700	C36 15bands	917.785	3	2750.33	2750.33	1.74088	66.65	350	373	R	QINAALYLFGQDAEVMFASHSWPR	W		0	57	YP_168240.1	NC003911Rpomeroyi_-2_3247273@3245174
F051719	79703	C36 15bands	1019.18	3	3054.51	3054.51	2.17646	61.25	214	242	R	EGLVPIIAPVGFMDHAVAENVYAGNAMNR	R		0	57	YP_168240.1	NC003911Rpomeroyi_-2_3247273@3245174
F051719	75324	C36 15bands	887.778	3	2660.31	2660.31	1.06003	58.86	122	143	R	QAVLNMSYGLYEVMPDRIYQVR	G	Oxidation (M) [6]	1	57	YP_168240.1	NC003911Rpomeroyi_-2_3247273@3245174
F051719	76124	C36 15bands	904.474	3	2710.4	2710.4	0.138725	53.88	144	168	R	GFDLANFTVVKGDTGWIVFDPLTAK	E		1	57	YP_168240.1	NC003911Rpomeroyi_-2_3247273@3245174
F051719	1804	C36 15bands	444.743	2	887.471	887.471	-0.00450719	40.3	288	295	K	ELTVDGVR	M		0	57	YP_168240.1	NC003911Rpomeroyi_-2_3247273@3245174
F051719	80518	C36 15bands	1071.21	3	3210.61	3210.61	2.34971	27.8	214	243	R	EGLVPIIAPVGFMDHAVAENVYAGNAMNRR	L		1	57	YP_168240.1	NC003911Rpomeroyi_-2_3247273@3245174
F051719	82691	C36 15bands	1136.04	4	4540.15	4540.15	0.0773103	26.1	388	427	R	DTYANLNNGVLHLANQGVTINEMHNEYSVPESLQQQWSAR	S		0	57	YP_168240.1	NC003911Rpomeroyi_-2_3247273@3245174
F051719	79803	C36 15bands	1024.51	3	3070.51	3070.5	1.54014	24.85	214	242	R	EGLVPIIAPVGFMDHAVAENVYAGNAMNR	R	Oxidation (M) [13]	0	57	YP_168240.1	NC003911Rpomeroyi_-2_3247273@3245174
F051719	56840	C36 15bands	988.988	2	1975.96	1975.96	0.96257	124.68	523	541	R	VTIADTATLGYNDVSHGSR	V		0	57	YP_165241.1	NC006569pDSS-3_3_460359@462671
F051719	82170	C36 15bands	1237.27	3	3708.79	3708.79	0.912696	107.49	608	644	R	TGGPISGHFEATPEGAGVSFATHIVDAEVDPETGKTK	V		1	57	YP_165241.1	NC006569pDSS-3_3_460359@462671
F051719	54457	C36 15bands	963.961	2	1925.91	1925.91	1.16932	89.48	176	193	R	QGAADYSVPEGMHPNVVR	K		0	57	YP_165241.1	NC006569pDSS-3_3_460359@462671
F051719	60662	C36 15bands	1033.03	2	2064.04	2064.04	2.47961	85.21	504	522	R	ASMALMAAEVLGIPYENIR	V	Oxidation (M) [6]	0	57	YP_165241.1	NC006569pDSS-3_3_460359@462671
F051719	8930	C36 15bands	562.322	2	1122.63	1122.63	0.342054	84.86	542	552	R	VTYASGLATIK	A		0	57	YP_165241.1	NC006569pDSS-3_3_460359@462671
F051719	61237	C36 15bands	1041.03	2	2080.04	2080.03	2.01872	79.22	504	522	R	ASMALMAAEVLGIPYENIR	V	Oxidation (M) [3], Oxidation (M) [6]	0	57	YP_165241.1	NC006569pDSS-3_3_460359@462671
F051719	78284	C36 15bands	957.182	3	2868.52	2868.52	1.17099	77.9	701	727	R	IPVASDLPMIDTVIVEVPNPGHPFGVR	G		0	57	YP_165241.1	NC006569pDSS-3_3_460359@462671
F051719	44642	C36 15bands	867.45	2	1732.89	1732.88	1.10509	73.79	51	67	R	FGADAHAPGMLHGAILR	S		0	57	YP_165241.1	NC006569pDSS-3_3_460359@462671
F051719	22294	C36 15bands	683.36	2	1364.71	1364.7	0.449914	73.17	332	344	K	KDGTLTAAQGTFR	L		1	57	YP_165241.1	NC006569pDSS-3_3_460359@462671
F051719	8439	C36 15bands	371.554	3	1111.64	1111.64	0.535246	72.27	568	577	K	KWGIPVDAVK	W		1	57	YP_165241.1	NC006569pDSS-3_3_460359@462671
F051719	45450	C36 15bands	583.966	3	1748.88	1748.88	-0.217282	51.88	51	67	R	FGADAHAPGMLHGAILR	S	Oxidation (M) [10]	0	57	YP_165241.1	NC006569pDSS-3_3_460359@462671
F051719	8542	C36 15bands	558.799	2	1115.58	1115.58	0.492119	47.14	166	175	K	AMLMDAPVIR	Q		0	57	YP_165241.1	NC006569pDSS-3_3_460359@462671
F051719	3734	C36 15bands	492.779	2	983.544	983.544	-0.380258	35.93	569	577	K	WGIPVDAVK	W		0	57	YP_165241.1	NC006569pDSS-3_3_460359@462671
F051719	14098	C36 15bands	410.215	3	1227.62	1227.62	0.781185	29.12	753	762	R	MRQLPMSPPR	I	Oxidation (M) [6]	1	57	YP_165241.1	NC006569pDSS-3_3_460359@462671
F051719	39548	C36 15bands	548.994	3	1643.96	1643.96	0.0261563	23.43	284	298	K	TTVFIEPVALALSRK	A		1	57	YP_165241.1	NC006569pDSS-3_3_460359@462671
F051719	65430	C36 15bands	1106.08	2	2210.14	2210.14	1.32571	117.87	1716	1735	R	LMVNDPLPAGFEIDNPSLLR	S		0	56	YP_165405.1	NC003911Rpomeroyi_1_140557@145998
F051719	20483	C36 15bands	667.361	2	1332.71	1332.71	0.0825388	107.07	979	991	R	MAGTALVTVLSDR	V		0	56	YP_165405.1	NC003911Rpomeroyi_1_140557@145998
F051719	60146	C36 15bands	1025.46	2	2048.92	2048.91	1.89027	95.04	1429	1446	R	AESGDFWLDAYASDFLSR	A		0	56	YP_165405.1	NC003911Rpomeroyi_1_140557@145998
F051719	64013	C36 15bands	719.047	3	2154.12	2154.12	0.314282	84.95	652	674	R	KVSDGGVAGGHVFALTTGASAPR	G		1	56	YP_165405.1	NC003911Rpomeroyi_1_140557@145998
F051719	41369	C36 15bands	840.952	2	1679.89	1679.89	0.560752	77.91	1700	1715	R	FVTVLTVTPFEASGGR	L		0	56	YP_165405.1	NC003911Rpomeroyi_1_140557@145998
F051719	327	C36 15bands	350.74	2	699.465	699.464	0.506102	45.88	191	196	R	LLLSVR	S		0	56	YP_165405.1	NC003911Rpomeroyi_1_140557@145998
F051719	71793	C36 15bands	809.44	3	2425.3	2425.3	0.809386	44.69	90	113	R	GVSEQTPYQGALSAVKLPSPAAVR	D		1	56	YP_165405.1	NC003911Rpomeroyi_1_140557@145998
F051719	31224	C36 15bands	505.944	3	1514.81	1514.81	-0.223791	36.97	596	609	R	KPAGPVDVFLTTDR	G		0	56	YP_165405.1	NC003911Rpomeroyi_1_140557@145998
F051719	16658	C36 15bands	638.344	2	1274.67	1274.67	-0.386766	32.28	1336	1347	R	DVFTGLRPGSAR	A		0	56	YP_165405.1	NC003911Rpomeroyi_1_140557@145998
F051719	80139	C36 15bands	1036.89	3	3107.65	3107.64	1.96387	27.54	1274	1303	K	AVFEVPVTATALGDPVLTVELETPGGQELR	Q		0	56	YP_165405.1	NC003911Rpomeroyi_1_140557@145998
F051719	25782	C36 15bands	710.347	2	1418.68	1418.68	0.607608	120.04	18	30	K	NFGQEAEVAEIGR	V		0	54	YP_168367.1	NC003911Rpomeroyi_-2_3372166@3370631
F051719	6066	C36 15bands	529.787	2	1057.56	1057.56	-0.338515	94.58	152	161	K	AVDSMIPIGR	G		0	54	YP_168367.1	NC003911Rpomeroyi_-2_3372166@3370631
F051719	51209	C36 15bands	934.995	2	1867.98	1867.98	0.459856	74.41	90	106	K	RTNSIVDVPQGDELLGR	V		1	54	YP_168367.1	NC003911Rpomeroyi_-2_3372166@3370631
F051719	3873	C36 15bands	493.785	2	985.555	985.556	-0.203946	72.74	31	40	R	VLSVGDGIAR	V		0	54	YP_168367.1	NC003911Rpomeroyi_-2_3372166@3370631
F051719	19241	C36 15bands	657.35	2	1312.69	1312.68	0.693997	58.65	201	211	K	LYCVYVAIGQK	R		0	54	YP_168367.1	NC003911Rpomeroyi_-2_3372166@3370631
F051719	718	C36 15bands	400.735	2	799.456	799.455	0.810552	46.73	458	465	K	VALADVGR	W		0	54	YP_168367.1	NC003911Rpomeroyi_-2_3372166@3370631
F051719	52098	C36 15bands	941.998	2	1881.98	1881.98	0.876205	159.25	131	147	R	LIVIQGDTEPASVEQQR	L		0	54	YP_168895.1	NC003911Rpomeroyi_2_3912221@3913711
F051719	46834	C36 15bands	889.941	2	1777.87	1777.87	0.214302	115.13	235	250	K	MQLESLAQSGFDPLSR	T		0	54	YP_168895.1	NC003911Rpomeroyi_2_3912221@3913711
F051719	19918	C36 15bands	662.398	2	1322.78	1322.78	0.531456	104.57	297	308	R	DLGVIDLPLIQK	K		0	54	YP_168895.1	NC003911Rpomeroyi_2_3912221@3913711
F051719	59707	C36 15bands	1020.05	2	2038.08	2038.08	1.34636	93.04	130	147	K	RLIVIQGDTEPASVEQQR	L		1	54	YP_168895.1	NC003911Rpomeroyi_2_3912221@3913711
F051719	12903	C36 15bands	602.329	2	1202.64	1202.64	-0.225337	82.98	371	381	K	QVAALTAINMR	L	Oxidation (M) [10]	0	54	YP_168895.1	NC003911Rpomeroyi_2_3912221@3913711
F051719	28965	C36 15bands	740.398	2	1478.78	1478.78	0.659327	80.93	148	160	R	LLALTAPSLYDMR	N	Oxidation (M) [12]	0	54	YP_168895.1	NC003911Rpomeroyi_2_3912221@3913711
F051719	18714	C36 15bands	652.833	2	1303.65	1303.65	-0.00460246	77.38	161	171	R	NLFQVNVEEGR	H		0	54	YP_168895.1	NC003911Rpomeroyi_2_3912221@3913711
F051719	23551	C36 15bands	691.383	2	1380.75	1380.75	0.344016	71.09	93	104	R	WGVLLAPQVENR	T		0	54	YP_168895.1	NC003911Rpomeroyi_2_3912221@3913711
F051719	10414	C36 15bands	575.789	2	1149.56	1149.56	0.349698	75.33	582	592	R	SLAVCGSAMVR	A		0	54	YP_166760.1	NC003911Rpomeroyi_3_1593528@1595987
F051719	30758	C36 15bands	501.902	3	1502.68	1502.69	-0.857132	46.12	801	813	K	TVTHIDMPMSPSR	V	Oxidation (M) [7], Oxidation (M) [9]	0	54	YP_166760.1	NC003911Rpomeroyi_3_1593528@1595987
F051719	72117	C36 15bands	1224.58	2	2447.15	2447.14	1.92755	149.02	519	540	R	DNVMNFSTGQAITSASYWQVTK	-		0	52	YP_166784.1	NC003911Rpomeroyi_3_1626867@1628486
F051719	71122	C36 15bands	1198.15	2	2394.29	2394.29	2.00978	110.77	383	404	R	EAQERIEIAQSLQNALGQVGIK	M		1	52	YP_166784.1	NC003911Rpomeroyi_3_1626867@1628486
F051719	12536	C36 15bands	597.293	2	1192.57	1192.57	-1.1362	88.02	121	130	R	AEDVEFSLQR	A		0	52	YP_166784.1	NC003911Rpomeroyi_3_1626867@1628486
F051719	20955	C36 15bands	672.854	2	1343.69	1343.69	0.0193497	68.35	282	293	R	NAEGVKIDEELK	G		1	52	YP_166784.1	NC003911Rpomeroyi_3_1626867@1628486
F051719	13071	C36 15bands	604.305	2	1206.6	1206.6	0.156639	58.01	74	83	R	LVNFDPMDLK	A	Oxidation (M) [7]	0	52	YP_166784.1	NC003911Rpomeroyi_3_1626867@1628486
F051719	12391	C36 15bands	596.308	2	1190.6	1190.6	0.426675	57.82	74	83	R	LVNFDPMDLK	A		0	52	YP_166784.1	NC003911Rpomeroyi_3_1626867@1628486
F051719	1132	C36 15bands	419.245	2	836.476	836.476	0.0561881	56.1	102	108	R	SITFTIR	E		0	52	YP_166784.1	NC003911Rpomeroyi_3_1626867@1628486
F051719	67710	C36 15bands	752.744	3	2255.21	2255.21	-0.276249	37.65	296	314	R	LMYVSLSQKHPELSKPQVR	Q	Oxidation (M) [2]	1	52	YP_166784.1	NC003911Rpomeroyi_3_1626867@1628486
F051719	26651	C36 15bands	718.381	2	1434.75	1434.75	0.250218	121.58	274	287	R	FTQAGSEVSALLGR	I		0	51	YP_168365.1	NC003911Rpomeroyi_-3_3369771@3368299
F051719	73704	C36 15bands	1271.15	2	2540.28	2540.28	1.41717	110.67	127	150	R	AIHQPAPSFDEQSTSSDILVTGIK	V		0	51	YP_168365.1	NC003911Rpomeroyi_-3_3369771@3368299
F051719	29657	C36 15bands	744.43	2	1486.84	1486.84	1.19919	92.33	175	187	K	TVLIMELINNIAK	V	Oxidation (M) [5]	0	51	YP_168365.1	NC003911Rpomeroyi_-3_3369771@3368299
F051719	75578	C36 15bands	892.466	3	2674.38	2674.37	1.56971	78.28	396	419	K	SLQDIIAILGMDELSEEDKLTVAR	A	Oxidation (M) [11]	1	51	YP_168365.1	NC003911Rpomeroyi_-3_3369771@3368299
F051719	78245	C36 15bands	956.139	3	2865.39	2865.39	1.56209	73.34	456	482	K	AVVAGEYDHLPEGAFYMVGGIDEVIAK	A	Oxidation (M) [17]	0	51	YP_168365.1	NC003911Rpomeroyi_-3_3369771@3368299
F051719	73712	C36 15bands	848.752	3	2543.24	2543.23	1.10607	50.56	220	242	K	LENLEESQVALVYGQMNEPPGAR	A		0	51	YP_168365.1	NC003911Rpomeroyi_-3_3369771@3368299
F051719	35485	C36 15bands	795.384	2	1588.75	1588.75	0.589771	139.04	262	277	K	SPGEMGADIAIGSTQR	F		0	51	YP_164890.1	NC006569pDSS-3_3_53541@56411
F051719	17614	C36 15bands	644.872	2	1287.73	1287.73	0.445746	103.67	778	789	K	VAILNANYIAAR	L		0	51	YP_164890.1	NC006569pDSS-3_3_53541@56411
F051719	61838	C36 15bands	698.367	3	2092.08	2092.08	0.320255	78.08	874	892	R	AEAQQIIDGKIDPENNPLK	H		1	51	YP_164890.1	NC006569pDSS-3_3_53541@56411
F051719	24491	C36 15bands	699.344	2	1396.67	1396.67	0.571358	74.69	30	41	R	EMADMLQVIGFK	T	Oxidation (M) [2]	0	51	YP_164890.1	NC006569pDSS-3_3_53541@56411
F051719	23505	C36 15bands	691.347	2	1380.68	1380.68	0.809023	73.78	30	41	R	EMADMLQVIGFK	T		0	51	YP_164890.1	NC006569pDSS-3_3_53541@56411
F051719	25520	C36 15bands	707.342	2	1412.67	1412.67	1.04696	64.67	30	41	R	EMADMLQVIGFK	T	Oxidation (M) [2], Oxidation (M) [5]	0	51	YP_164890.1	NC006569pDSS-3_3_53541@56411
F051719	29266	C36 15bands	741.891	2	1481.77	1481.77	0.779475	59.35	469	480	R	ETPYLTHPIFHK	N		0	51	YP_164890.1	NC006569pDSS-3_3_53541@56411
F051719	28863	C36 15bands	739.855	2	1477.69	1477.69	-0.0974491	35.69	900	911	R	DLVGDWDRPYSR	E		0	51	YP_164890.1	NC006569pDSS-3_3_53541@56411
F051719	69415	C36 15bands	771.379	3	2311.11	2311.11	0.443942	35.44	278	299	R	FGVPMGYGGPHAAYMATTDKLK	R		1	51	YP_164890.1	NC006569pDSS-3_3_53541@56411
F051719	34925	C36 15bands	790.392	2	1578.77	1578.77	1.27314	98.62	42	56	R	FADVFNPATGDVQAK	C		0	50	YP_167429.1	NC003911Rpomeroyi_1_2341609@2343171
F051719	54697	C36 15bands	967.518	2	1933.02	1933.02	1.80805	98.21	68	86	R	AVEIAAAAQPAWAAVNPQR	R		0	50	YP_167429.1	NC003911Rpomeroyi_1_2341609@2343171
F051719	49989	C36 15bands	925.391	2	1848.77	1848.77	0.970377	81.12	143	159	K	GEFTDSAGPGIDMYSMR	Q	Oxidation (M) [16]	0	50	YP_167429.1	NC003911Rpomeroyi_1_2341609@2343171
F051719	5500	C36 15bands	521.798	2	1041.58	1041.58	-0.0144012	34.93	219	228	K	GILQVVNGDK	E		0	50	YP_167429.1	NC003911Rpomeroyi_1_2341609@2343171
F051719	75980	C36 15bands	899.152	3	2694.43	2694.44	-0.538517	32.19	453	477	R	INIGMVGVNVPIPVPLAYHTFGGWK	K	Oxidation (M) [5]	0	50	YP_167429.1	NC003911Rpomeroyi_1_2341609@2343171
F051719	6411	C36 15bands	532.293	2	1062.57	1062.57	-0.28704	80.61	1016	1024	R	GIDDVYLLR	I		0	49	YP_165607.1	NC003911Rpomeroyi_-3_358503@355150
F051719	53079	C36 15bands	951.507	2	1901	1901	1.28196	76.86	393	410	R	FGLDGGEALIPAMEQIIK	R		0	49	YP_165607.1	NC003911Rpomeroyi_-3_358503@355150
F051719	5444	C36 15bands	520.242	2	1038.47	1038.47	-0.124221	40.18	373	381	K	MVEAEGFEK	F		0	49	YP_165607.1	NC003911Rpomeroyi_-3_358503@355150
F051719	81169	C36 15bands	1130.89	3	3389.66	3389.66	0.880619	37.46	572	603	R	SSPYPTDIALMVEAPIFHVNGDDPEAVVHAAK	V		0	49	YP_165607.1	NC003911Rpomeroyi_-3_358503@355150
F051719	35797	C36 15bands	797.381	2	1592.75	1592.75	0.533042	87.02	453	466	K	LMNASNSETDVEKR	G		1	47	YP_168968.1	NC003911Rpomeroyi_2_3985928@3987484
F051719	24838	C36 15bands	700.403	2	1398.79	1398.79	0.569778	78.39	383	394	K	INIKVDLQTMPK	A		1	47	YP_168968.1	NC003911Rpomeroyi_2_3985928@3987484
F051719	23605	C36 15bands	691.406	2	1380.8	1380.8	0.141223	66.78	225	236	K	IVLTPIKEDPTR	V		1	47	YP_168968.1	NC003911Rpomeroyi_2_3985928@3987484
F051719	2600	C36 15bands	466.25	2	930.484	930.484	-0.00322413	53.73	387	394	K	VDLQTMPK	A		0	47	YP_168968.1	NC003911Rpomeroyi_2_3985928@3987484
F051719	60819	C36 15bands	1035.02	2	2068.03	2068.03	1.71951	135.39	390	409	R	TSPSPYTIAAMEIYGGAIAR	M		0	47	YP_165037.1	NC006569pDSS-3_-1_229917@228325
F051719	25085	C36 15bands	702.835	2	1403.65	1403.65	0.816441	91.63	124	135	R	MNDVCISPEALR	A		0	47	YP_165037.1	NC006569pDSS-3_-1_229917@228325
F051719	38238	C36 15bands	813.866	2	1625.72	1625.72	-0.0768891	88.65	183	195	R	IFGMNCDQVEEIR	V	Oxidation (M) [4]	0	47	YP_165037.1	NC006569pDSS-3_-1_229917@228325
F051719	81249	C36 15bands	1134.85	3	3401.53	3401.53	0.400408	88.61	151	182	K	LLPYDLHTPGGACPDVCVGGYMQGGGYGFTAR	I	Oxidation (M) [22]	0	47	YP_165037.1	NC006569pDSS-3_-1_229917@228325
F051719	19500	C36 15bands	659.861	2	1317.71	1317.71	0.264854	74.14	371	382	R	YVAKPIDAAGWK	A		0	47	YP_165037.1	NC006569pDSS-3_-1_229917@228325
F051719	60600	C36 15bands	1032	2	2061.99	2061.99	0.951023	58.72	27	44	K	TDPDFDGLPPKYAEELQK	N		1	47	YP_165037.1	NC006569pDSS-3_-1_229917@228325
F051719	65912	C36 15bands	738.7	3	2213.08	2213.08	0.754606	56.01	18	37	R	SAVWAQNQKTDPDFDGLPPK	Y		1	47	YP_165037.1	NC006569pDSS-3_-1_229917@228325
F051719	71625	C36 15bands	806.362	3	2416.06	2416.06	-0.451147	40.1	183	202	R	IFGMNCDQVEEIRVMMTDGR	I	Oxidation (M) [16]	1	47	YP_165037.1	NC006569pDSS-3_-1_229917@228325
F051719	20472	C36 15bands	445.221	3	1332.64	1332.64	0.42247	39.05	410	420	R	MPKGENAFFHR	D		1	47	YP_165037.1	NC006569pDSS-3_-1_229917@228325
F051719	42019	C36 15bands	845.481	2	1688.95	1688.95	0.548863	93.5	450	466	R	ALTETPPPVIAVPGATR	T		0	46	YP_165828.1	NC003911Rpomeroyi_-1_573380@569859
F051719	3277	C36 15bands	481.259	2	960.503	960.503	-0.00520561	46.19	310	317	R	IYDLPNAR	F		0	46	YP_165828.1	NC003911Rpomeroyi_-1_573380@569859
F051719	25976	C36 15bands	712.435	2	1422.86	1422.86	0.279719	103.57	388	402	K	AGIAPSAVVLVATVR	A		0	44	YP_168306.1	NC003911Rpomeroyi_-2_3315172@3313295
F051719	5269	C36 15bands	516.791	2	1031.57	1031.57	-0.43526	60.35	310	319	K	AEGAMTVLLK	D		0	44	YP_168306.1	NC003911Rpomeroyi_-2_3315172@3313295
F051719	11195	C36 15bands	583.779	2	1165.54	1165.54	0.429842	48.41	165	175	R	EASLGPNFGMK	G	Oxidation (M) [10]	0	44	YP_168306.1	NC003911Rpomeroyi_-2_3315172@3313295
F051719	56768	C36 15bands	988.01	2	1974.01	1974.01	0.321174	92.85	344	361	R	NTSEVIGVFAHLETDKSK	V		1	44	YP_164870.1	NC006569pDSS-3_3_34524@36539
F051719	43129	C36 15bands	853.365	2	1704.72	1704.72	-0.207659	88.96	67	80	R	DVECLDQGWNDAQR	R		0	44	YP_164870.1	NC006569pDSS-3_3_34524@36539
F051719	11482	C36 15bands	587.365	2	1172.72	1172.72	-0.703495	87.33	500	510	K	LFEVLAAILGK	D		0	44	YP_164870.1	NC006569pDSS-3_3_34524@36539
F051719	13875	C36 15bands	611.807	2	1221.6	1221.6	0.0523904	69.31	462	473	K	SGNFGGQLVDTK	F		0	44	YP_164870.1	NC006569pDSS-3_3_34524@36539
F051719	78768	C36 15bands	977.464	3	2929.37	2929.37	1.20982	64.69	435	459	K	MEISMTPLTELGTDVFTTCNTFLHR	S	Oxidation (M) [5]	0	44	YP_164870.1	NC006569pDSS-3_3_34524@36539
F051719	18663	C36 15bands	652.336	2	1302.66	1302.66	0.48593	61.24	194	205	R	VEGAPTLADFQR	M		0	44	YP_164870.1	NC006569pDSS-3_3_34524@36539
F051719	17337	C36 15bands	643.302	2	1284.59	1284.59	-0.0755105	59.49	82	91	R	WWYTTTQGSR	L		0	44	YP_164870.1	NC006569pDSS-3_3_34524@36539
F051719	79150	C36 15bands	991.502	3	2971.48	2971.48	0.479559	58.05	585	612	R	MRNVATALDAELPEDAATRPEVFGVGSR	E		1	44	YP_164870.1	NC006569pDSS-3_3_34524@36539
F051719	78767	C36 15bands	977.463	3	2929.37	2929.37	0.185706	57.27	435	459	K	MEISMTPLTELGTDVFTTCNTFLHR	S	Oxidation (M) [1]	0	44	YP_164870.1	NC006569pDSS-3_3_34524@36539
F051719	7991	C36 15bands	550.824	2	1099.63	1099.63	-0.441055	51.31	372	380	R	VRELVSLER	Q		1	44	YP_164870.1	NC006569pDSS-3_3_34524@36539
F051719	77660	C36 15bands	946.166	3	2835.48	2835.48	0.0578386	42.15	242	266	R	ESLELQLNEQIVWQQALADKNAAPK	V		1	44	YP_164870.1	NC006569pDSS-3_3_34524@36539
F051719	50819	C36 15bands	931.417	2	1860.82	1860.82	0.828131	38.3	67	81	R	DVECLDQGWNDAQRR	W		1	44	YP_164870.1	NC006569pDSS-3_3_34524@36539
F051719	42274	C36 15bands	564.968	3	1691.88	1691.89	-1.29264	25.3	269	283	R	YGHARLDAQGHILNK	V		1	44	YP_164870.1	NC006569pDSS-3_3_34524@36539
F051719	73354	C36 15bands	838.788	3	2513.34	2513.34	0.621086	84.23	128	152	K	GGFTVDLGGAVAFLPGSQVDVRPVR	D		0	43	YP_166055.1	NC003911Rpomeroyi_2_837224@838915
F051719	10860	C36 15bands	579.799	2	1157.58	1157.58	-0.231517	45.39	284	293	K	YPLESVHTGR	V		0	43	YP_166055.1	NC003911Rpomeroyi_2_837224@838915
F051719	15	C36 15bands	315.713	2	629.411	629.411	-0.54972	44.41	524	529	R	LGLSIK	A		0	43	YP_166055.1	NC003911Rpomeroyi_2_837224@838915
F051719	1955	C36 15bands	451.244	2	900.474	900.474	-0.0322053	41.66	153	161	R	DAGPLMGLK	Q		0	43	YP_166055.1	NC003911Rpomeroyi_2_837224@838915
F051719	73984	C36 15bands	852.764	3	2555.27	2555.27	0.817918	82.11	460	484	K	AQILASGLSVSDMVSTAWASASTFR	G		0	43	YP_164892.1	NC006569pDSS-3_-1_59697@57493
F051719	53771	C36 15bands	957.976	2	1913.94	1913.94	-0.38507	78.98	124	140	R	FAPLNSWPDNGNLDKAR	R		1	43	YP_164892.1	NC006569pDSS-3_-1_59697@57493
F051719	55675	C36 15bands	975.514	2	1949.01	1949.01	1.09337	70.88	684	700	R	WTATRVDLVFGSNSQLR	A		1	43	YP_164892.1	NC006569pDSS-3_-1_59697@57493
F051719	40087	C36 15bands	827.903	2	1653.79	1653.79	0.674814	67.09	398	412	K	RFAEDPAAFADAFAR	A		1	43	YP_164892.1	NC006569pDSS-3_-1_59697@57493
F051719	1662	C36 15bands	437.748	2	873.48	873.481	-0.320557	64.75	65	72	K	SLDLDALK	A		0	43	YP_164892.1	NC006569pDSS-3_-1_59697@57493
F051719	33821	C36 15bands	520.925	3	1559.75	1559.75	-0.288507	34.02	375	387	K	HRPMMTTADLSLR	Y	Oxidation (M) [4], Oxidation (M) [5]	0	43	YP_164892.1	NC006569pDSS-3_-1_59697@57493
F051719	58993	C36 15bands	1013.05	2	2024.08	2024.08	2.22274	171.13	173	194	K	IAAAALAADDVDALLAADLGGK	S		0	40	YP_167210.1	NC003911Rpomeroyi_-1_2106107@2105001
F051719	80080	C36 15bands	1032.18	3	3093.53	3093.52	0.714072	114.04	91	118	R	LVASAQALDMPMPYTVDQIEAAKEETLK	A	Oxidation (M) [10], Oxidation (M) [12]	1	40	YP_165517.1	NC003911Rpomeroyi_2_272948@273907
F051719	47758	C36 15bands	899.936	2	1797.86	1797.85	1.11522	111.09	150	165	R	MAIAVWPWGAYYGDAK	M		0	40	YP_165517.1	NC003911Rpomeroyi_2_272948@273907
F051719	64695	C36 15bands	1092.54	2	2183.06	2183.06	1.4892	108.19	57	75	K	VHILTHAMHYASSVFEGER	A		0	40	YP_165517.1	NC003911Rpomeroyi_2_272948@273907
F051719	79984	C36 15bands	1026.85	3	3077.53	3077.53	1.34101	103.98	91	118	R	LVASAQALDMPMPYTVDQIEAAKEETLK	A	Oxidation (M) [12]	1	40	YP_165517.1	NC003911Rpomeroyi_2_272948@273907
F051719	42036	C36 15bands	845.899	2	1689.78	1689.78	0.440293	91.1	40	53	R	DGVIWMDGELVDWR	D		0	40	YP_165517.1	NC003911Rpomeroyi_2_272948@273907
F051719	48502	C36 15bands	907.932	2	1813.85	1813.85	-0.173112	90.16	150	165	R	MAIAVWPWGAYYGDAK	M	Oxidation (M) [1]	0	40	YP_165517.1	NC003911Rpomeroyi_2_272948@273907
F051719	82017	C36 15bands	1190.26	3	3567.75	3567.75	0.978209	86.29	219	251	R	GYVAEATGANVFFVKDGEVHTPLADCFLNGITR	Q		1	40	YP_165517.1	NC003911Rpomeroyi_2_272948@273907
F051719	20104	C36 15bands	664.341	2	1326.67	1326.67	0.520854	79.35	190	201	K	AAGLYMICTISK	H		0	40	YP_165517.1	NC003911Rpomeroyi_2_272948@273907
F051719	22847	C36 15bands	687.285	2	1372.55	1372.55	0.460455	77.04	208	218	K	GCSDALFMDWR	G	Oxidation (M) [8]	0	40	YP_165517.1	NC003911Rpomeroyi_2_272948@273907
F051719	46019	C36 15bands	881.438	2	1760.86	1760.86	-0.309507	75.78	129	145	R	ALVWRGSGEDMGVASAR	N		1	40	YP_165517.1	NC003911Rpomeroyi_2_272948@273907
F051719	20895	C36 15bands	672.339	2	1342.66	1342.66	0.426019	72.3	190	201	K	AAGLYMICTISK	H	Oxidation (M) [6]	0	40	YP_165517.1	NC003911Rpomeroyi_2_272948@273907
F051719	58481	C36 15bands	1007.99	2	2013.96	2013.96	0.798428	71.81	234	251	K	DGEVHTPLADCFLNGITR	Q		0	40	YP_165517.1	NC003911Rpomeroyi_2_272948@273907
F051719	15363	C36 15bands	625.326	2	1248.64	1248.63	1.49683	71.28	309	319	R	DIAAEYEALVR	A		0	40	YP_165517.1	NC003911Rpomeroyi_2_272948@273907
F051719	24090	C36 15bands	695.364	2	1388.71	1388.71	0.330522	66.74	166	177	K	MQGAKLDIAEWK	R		1	40	YP_165517.1	NC003911Rpomeroyi_2_272948@273907
F051719	58213	C36 15bands	1002.98	2	2003.94	2003.94	-0.83236	66.51	40	56	R	DGVIWMDGELVDWRDAK	V		1	40	YP_165517.1	NC003911Rpomeroyi_2_272948@273907
F051719	25208	C36 15bands	703.361	2	1404.71	1404.71	-0.185092	65.54	166	177	K	MQGAKLDIAEWK	R	Oxidation (M) [1]	1	40	YP_165517.1	NC003911Rpomeroyi_2_272948@273907
F051719	9793	C36 15bands	568.755	2	1135.5	1135.49	1.99473	63.26	134	145	R	GSGEDMGVASAR	N		0	40	YP_165517.1	NC003911Rpomeroyi_2_272948@273907
F051719	9559	C36 15bands	378.218	3	1131.63	1131.63	0	52.25	252	261	R	QTVIGMLKDK	G		1	40	YP_165517.1	NC003911Rpomeroyi_2_272948@273907
F051719	1650	C36 15bands	437.737	2	873.46	873.46	0.289653	51.42	171	177	K	LDIAEWK	R		0	40	YP_165517.1	NC003911Rpomeroyi_2_272948@273907
F051719	46718	C36 15bands	593.293	3	1776.86	1776.86	0.0337675	46.56	129	145	R	ALVWRGSGEDMGVASAR	N	Oxidation (M) [11]	1	40	YP_165517.1	NC003911Rpomeroyi_2_272948@273907
F051719	37695	C36 15bands	540.259	3	1617.75	1617.75	0.839436	44.43	134	149	R	GSGEDMGVASARNPVR	M	Oxidation (M) [6]	1	40	YP_165517.1	NC003911Rpomeroyi_2_272948@273907
F051719	65210	C36 15bands	734.025	3	2199.05	2199.05	0.434733	42.47	57	75	K	VHILTHAMHYASSVFEGER	A	Oxidation (M) [8]	0	40	YP_165517.1	NC003911Rpomeroyi_2_272948@273907
F051719	1805	C36 15bands	445.262	2	888.51	888.51	0.201461	42.2	252	259	R	QTVIGMLK	D		0	40	YP_165517.1	NC003911Rpomeroyi_2_272948@273907
F051719	10355	C36 15bands	574.821	2	1147.63	1147.63	-0.385143	35.39	252	261	R	QTVIGMLKDK	G	Oxidation (M) [6]	1	40	YP_165517.1	NC003911Rpomeroyi_2_272948@273907
F051719	73004	C36 15bands	625.311	4	2497.22	2497.22	-0.445696	27.01	54	75	R	DAKVHILTHAMHYASSVFEGER	A		1	40	YP_165517.1	NC003911Rpomeroyi_2_272948@273907
F051719	76912	C36 15bands	926.443	3	2776.31	2776.31	0.799624	119.72	119	145	K	IGSVGGESTNSLDPATYASQVPYHNGR	Q		0	40	YP_168201.1	NC003911Rpomeroyi_3_3193221@3194987
F051719	80991	C36 15bands	1119.55	3	3355.63	3355.62	2.04761	114.94	387	417	R	GYGSVGNDMPINAAYPLFDSAIPQREFDLAK	A		1	40	YP_168201.1	NC003911Rpomeroyi_3_3193221@3194987
F051719	20000	C36 15bands	663.303	2	1324.59	1324.59	0.668131	103.73	514	525	K	NADFDAMLMAAR	S		0	40	YP_168201.1	NC003911Rpomeroyi_3_3193221@3194987
F051719	54295	C36 15bands	961.499	2	1920.98	1920.98	0.974502	90.67	418	435	K	AAEHYKASGHDGSPIILR	T		1	40	YP_168201.1	NC003911Rpomeroyi_3_3193221@3194987
F051719	14905	C36 15bands	620.836	2	1239.66	1239.66	-0.0822808	75.51	337	348	R	APNLTVQSTPGR	G		0	40	YP_168201.1	NC003911Rpomeroyi_3_3193221@3194987
F051719	36411	C36 15bands	534.258	3	1599.75	1599.75	-0.228785	61.43	512	525	K	FKNADFDAMLMAAR	S		1	40	YP_168201.1	NC003911Rpomeroyi_3_3193221@3194987
F051719	24488	C36 15bands	699.341	2	1396.67	1396.67	0.736755	53.68	373	383	K	YAINREEMVEK	I	Oxidation (M) [8]	1	40	YP_168201.1	NC003911Rpomeroyi_3_3193221@3194987
F051719	23494	C36 15bands	691.343	2	1380.67	1380.67	0.107194	53.53	373	383	K	YAINREEMVEK	I		1	40	YP_168201.1	NC003911Rpomeroyi_3_3193221@3194987
F051719	32757	C36 15bands	514.6	3	1540.78	1540.78	-0.861902	47.61	312	325	R	TAALQSGQVHMINR	V	Oxidation (M) [11]	0	40	YP_168201.1	NC003911Rpomeroyi_3_3193221@3194987
F051719	335	C36 15bands	360.698	2	719.382	719.382	0.0430925	40.67	540	545	K	MGMLLR	D		0	40	YP_168201.1	NC003911Rpomeroyi_3_3193221@3194987
F051719	46850	C36 15bands	890.449	2	1778.88	1778.88	-0.260276	112.26	307	324	K	LYGAEPANFLDVGGGATK	E		0	40	YP_165610.1	NC003911Rpomeroyi_-3_362163@360916
F051719	12968	C36 15bands	602.851	2	1203.69	1203.69	0.12711	79.58	136	145	R	ELYLALLVDR	Q		0	40	YP_165610.1	NC003911Rpomeroyi_-3_362163@360916
F051719	28744	C36 15bands	738.396	2	1474.78	1474.78	-0.103066	81.39	259	272	R	QAVTNPSNTIFGVK	R		0	39	YP_165316.1	NC003911Rpomeroyi_2_42089@44608
F051719	29856	C36 15bands	745.423	2	1488.83	1488.83	0.951082	115.91	429	442	R	LGSNSLIDLVVFGR	A		0	39	YP_165623.1	NC003911Rpomeroyi_3_371172@373052
F051719	4201	C36 15bands	500.787	2	999.559	999.56	-0.595262	56.56	105	113	R	DDLLGINLK	V		0	38	YP_165612.1	NC003911Rpomeroyi_-1_364565@363561
F051719	20994	C36 15bands	673.359	2	1344.7	1344.7	-0.0765968	87.1	394	405	K	TADLGIFLPENR	K		0	38	YP_167102.1	NC003911Rpomeroyi_-2_1986262@1984238
F051719	52560	C36 15bands	945.476	2	1888.94	1888.94	1.24144	115.67	118	135	R	FVGEPVAMVVAETADQAR	D		0	38	YP_168223.1	NC003911Rpomeroyi_-3_3221541@3219226
F051719	39793	C36 15bands	825.423	2	1648.83	1648.83	1.00253	102.06	300	314	R	DLTSLAELAFDADLR	I		0	38	YP_168223.1	NC003911Rpomeroyi_-3_3221541@3219226
F051719	44646	C36 15bands	867.463	2	1732.91	1732.91	0.845975	97.7	51	67	R	SPVAHGEILDLDLGAAR	Q		0	38	YP_168223.1	NC003911Rpomeroyi_-3_3221541@3219226
F051719	71531	C36 15bands	804.722	3	2411.15	2411.14	0.54497	71.94	324	344	R	CNLGAYNSHFGQAIQTQLFSR	V		0	38	YP_168223.1	NC003911Rpomeroyi_-3_3221541@3219226
F051719	10068	C36 15bands	572.231	2	1142.45	1142.45	-0.0070025	60.16	210	219	R	GCYAEMAEGR	L		0	38	YP_168223.1	NC003911Rpomeroyi_-3_3221541@3219226
F051719	24098	C36 15bands	695.366	2	1388.72	1388.72	0.452936	43.16	434	446	R	LAEAEAQGFAARR	A		1	38	YP_168223.1	NC003911Rpomeroyi_-3_3221541@3219226
F051719	49760	C36 15bands	922.489	2	1842.96	1842.96	0.474779	143.79	297	315	R	QEGLVMGGSTAINIAGAVR	M		0	37	YP_167156.1	NC003911Rpomeroyi_1_2042305@2043420
F051719	65923	C36 15bands	1107.59	2	2213.17	2213.17	1.0067	127.36	205	228	K	VDGFVAAVGSGGTLAGVAEALQPK	G		0	37	YP_167156.1	NC003911Rpomeroyi_1_2042305@2043420
F051719	81312	C36 15bands	1143.6	3	3427.78	3427.78	1.2282	111.08	82	117	R	DAIARGELQPGGTIVEGTAGNTGIGLALVGASMGFK	T		1	37	YP_167156.1	NC003911Rpomeroyi_1_2042305@2043420
F051719	72272	C36 15bands	1230.6	2	2459.18	2459.18	0.219992	99.78	165	186	R	ELAKTEPNGAIWANQFDNTANR	Q		1	37	YP_167156.1	NC003911Rpomeroyi_1_2042305@2043420
F051719	82551	C36 15bands	1388.38	3	4162.11	4162.1	2.89157	79.65	187	228	R	QAHVETTGPEIWEQTGGKVDGFVAAVGSGGTLAGVAEALQPK	G		1	37	YP_167156.1	NC003911Rpomeroyi_1_2042305@2043420
F051719	28872	C36 15bands	739.857	2	1477.7	1477.7	0.473033	57.51	62	74	K	AEFMNPGQSVKDR	A		1	37	YP_167156.1	NC003911Rpomeroyi_1_2042305@2043420
F051719	33615	C36 15bands	777.936	2	1553.86	1553.86	0.57663	56.82	136	150	R	LAGAELVQVPAAPYR	N		0	37	YP_167156.1	NC003911Rpomeroyi_1_2042305@2043420
F051719	13064	C36 15bands	604.292	2	1206.57	1206.57	-0.20637	49.48	62	72	K	AEFMNPGQSVK	D		0	37	YP_167156.1	NC003911Rpomeroyi_1_2042305@2043420
F051719	21014	C36 15bands	449.27	3	1344.79	1344.79	-0.110055	43.56	75	86	R	AALYIIRDAIAR	G		1	37	YP_167156.1	NC003911Rpomeroyi_1_2042305@2043420
F051719	56467	C36 15bands	656.653	3	1966.94	1966.94	-0.0533825	38.48	187	204	R	QAHVETTGPEIWEQTGGK	V		0	37	YP_167156.1	NC003911Rpomeroyi_1_2042305@2043420
F051719	58803	C36 15bands	674.653	3	2020.94	2020.93	0.492346	33.18	319	336	R	EMGPGHTIVTVLCDYGTR	Y	Oxidation (M) [2]	0	37	YP_167156.1	NC003911Rpomeroyi_1_2042305@2043420
F051719	7507	C36 15bands	364.217	3	1089.63	1089.63	-0.245955	28.92	73	81	K	DRAALYIIR	D		1	37	YP_167156.1	NC003911Rpomeroyi_1_2042305@2043420
F051719	40060	C36 15bands	827.472	2	1652.93	1652.93	1.16097	122.85	387	402	R	MNIAGLNAQTVPILAK	A		0	37	YP_168914.1	NC003911Rpomeroyi_1_3932176@3933402
F051719	20297	C36 15bands	665.372	2	1328.73	1328.73	0.0511767	95	305	316	R	VVTTILNDDALR	A		0	37	YP_168914.1	NC003911Rpomeroyi_1_3932176@3933402
F051719	22950	C36 15bands	687.821	2	1373.63	1373.63	-0.805895	93.91	375	386	R	TEFGIYMVGDSR	M		0	37	YP_168914.1	NC003911Rpomeroyi_1_3932176@3933402
F051719	47994	C36 15bands	901.438	2	1800.86	1800.86	0.591939	87.15	79	95	K	SYTGLIGDPAYSDAMIK	L		0	37	YP_168914.1	NC003911Rpomeroyi_1_3932176@3933402
F051719	48662	C36 15bands	909.436	2	1816.86	1816.86	0.961552	85.46	79	95	K	SYTGLIGDPAYSDAMIK	L	Oxidation (M) [15]	0	37	YP_168914.1	NC003911Rpomeroyi_1_3932176@3933402
F051719	33079	C36 15bands	773.399	2	1544.78	1544.78	0.0103574	85.35	66	78	K	AAEKIVWEQQESK	S		1	37	YP_168914.1	NC003911Rpomeroyi_1_3932176@3933402
F051719	37914	C36 15bands	811.896	2	1621.78	1621.78	0.508701	83.76	168	182	R	GVDFEGMLVDLGQAR	A	Oxidation (M) [7]	0	37	YP_168914.1	NC003911Rpomeroyi_1_3932176@3933402
F051719	17828	C36 15bands	647.356	2	1292.7	1292.7	0.0239809	70.96	41	52	R	SDKIDLGVGVYK	N		1	37	YP_168914.1	NC003911Rpomeroyi_1_3932176@3933402
F051719	37838	C36 15bands	540.946	3	1619.82	1619.82	-0.222865	62.24	344	357	R	LSGSDRFSFIAQHR	G		1	37	YP_168914.1	NC003911Rpomeroyi_1_3932176@3933402
F051719	638	C36 15bands	395.236	2	788.458	788.458	-0.224489	55.34	328	334	R	LSMLGLR	Q		0	37	YP_168914.1	NC003911Rpomeroyi_1_3932176@3933402
F051719	7926	C36 15bands	550.788	2	1099.56	1099.56	-0.105497	55.22	335	343	R	QQLADELQR	L		0	37	YP_168914.1	NC003911Rpomeroyi_1_3932176@3933402
F051719	39432	C36 15bands	822.415	2	1642.82	1642.81	0.80776	52.03	373	386	K	LRTEFGIYMVGDSR	M		1	37	YP_168914.1	NC003911Rpomeroyi_1_3932176@3933402
F051719	47080	C36 15bands	893.431	2	1784.85	1784.85	-0.096927	111.73	682	698	R	ASLDVGAFTWQGSGFSR	A		0	37	YP_166909.1	NC003911Rpomeroyi_2_1776815@1779304
F051719	64732	C36 15bands	729.019	3	2184.03	2184.03	-0.0952366	75.63	900	923	K	GGGGRPDMAQGGGQDAGKADAAIK	A		1	37	YP_167264.1	NC003911Rpomeroyi_-2_2161693@2158901
F051719	46290	C36 15bands	883.923	2	1765.83	1765.83	0.987071	70.87	322	338	R	STSFLIADGVMPSNDGR	G		0	37	YP_167264.1	NC003911Rpomeroyi_-2_2161693@2158901
F051719	81475	C36 15bands	1155.95	3	3464.82	3464.82	0.690945	131.05	125	159	R	AVALGAQHILLGDAEIVAAGGQENMTLSPHAAALR	A		0	37	YP_165589.1	NC003911Rpomeroyi_-3_338004@336739
F051719	13124	C36 15bands	604.341	2	1206.67	1206.67	0.194751	84.18	387	396	R	VLNTLLFEMK	R		0	37	YP_165589.1	NC003911Rpomeroyi_-3_338004@336739
F051719	2223	C36 15bands	456.236	2	910.458	910.458	-0.190014	37.68	169	175	K	YIDTMIR	D		0	37	YP_165589.1	NC003911Rpomeroyi_-3_338004@336739
F051719	73430	C36 15bands	840.43	3	2518.27	2518.27	0.851776	79.11	225	250	K	KELSAAGLSTGIGDEGGFAPNIASTR	E		1	36	YP_167691.1	NC003911Rpomeroyi_-1_2626061@2624685
F051719	2648	C36 15bands	467.766	2	933.517	933.517	-0.505615	52.01	251	258	R	EALDFVLK	S		0	36	YP_167691.1	NC003911Rpomeroyi_-1_2626061@2624685
F051719	9491	C36 15bands	378.199	3	1131.58	1131.57	0.451583	27.4	215	224	R	MGAEVFHTLK	K		0	36	YP_167691.1	NC003911Rpomeroyi_-1_2626061@2624685
F051719	24151	C36 15bands	695.844	2	1389.67	1389.67	-0.0870708	109.05	542	555	R	AAEAGIDTSDTALR	A		0	36	YP_167719.1	NC003911Rpomeroyi_-1_2652509@2650536
F051719	25381	C36 15bands	706.831	2	1411.65	1411.65	-0.215351	73.8	312	323	R	DFATDAMMELIR	A		0	36	YP_167719.1	NC003911Rpomeroyi_-1_2652509@2650536
F051719	39599	C36 15bands	823.881	2	1645.75	1645.75	0.425946	142.67	674	689	R	TALDGGASDTAFYETK	I		0	36	YP_168123.1	NC003911Rpomeroyi_2_3112664@3114841
F051719	69062	C36 15bands	765.732	3	2294.17	2294.17	0.42499	82.13	327	347	K	IFISSGDHDMADNIVHLVLAK	I		0	36	YP_168123.1	NC003911Rpomeroyi_2_3112664@3114841
F051719	13705	C36 15bands	406.919	3	1217.74	1217.74	0.353936	77.71	700	710	R	RLPATALHLAR	I		1	36	YP_168123.1	NC003911Rpomeroyi_2_3112664@3114841
F051719	53020	C36 15bands	951.008	2	1900	1900	1.50737	121.43	418	434	K	YADLSQEALYFIGGILK	H		0	36	YP_167518.1	NC003911Rpomeroyi_3_2432016@2433812
F051719	47223	C36 15bands	895.94	2	1789.86	1789.86	0.635803	106.75	309	324	K	GGYFPVNPIDEAQDLR	A		0	36	YP_167518.1	NC003911Rpomeroyi_3_2432016@2433812
F051719	81731	C36 15bands	1176.86	3	3527.55	3527.54	1.56823	157.66	288	321	R	DAVAGSNMNEGGSYGIHYSYDLGGGASFEAGYRR	A		1	35	YP_168626.1	NC003911Rpomeroyi_-1_3633698@3632688
F051719	56134	C36 15bands	980.441	2	1958.87	1958.87	0.0188885	148.77	63	80	R	LQFDMSAETDAGVAFDAR	F	Oxidation (M) [5]	0	35	YP_168626.1	NC003911Rpomeroyi_-1_3633698@3632688
F051719	81864	C36 15bands	1182.19	3	3543.54	3543.54	0.172991	126.24	288	321	R	DAVAGSNMNEGGSYGIHYSYDLGGGASFEAGYRR	A	Oxidation (M) [8]	1	35	YP_168626.1	NC003911Rpomeroyi_-1_3633698@3632688
F051719	67311	C36 15bands	1124.08	2	2246.14	2246.14	2.20067	126.16	111	131	R	VNVGNIIGAVENMPGTYLETR	T		0	35	YP_168626.1	NC003911Rpomeroyi_-1_3633698@3632688
F051719	34171	C36 15bands	782.4	2	1562.79	1562.78	0.565657	125.11	224	238	K	TLVSVAWDGGQFGAR	V		0	35	YP_168626.1	NC003911Rpomeroyi_-1_3633698@3632688
F051719	81042	C36 15bands	1124.82	3	3371.45	3371.44	1.37538	118.07	288	320	R	DAVAGSNMNEGGSYGIHYSYDLGGGASFEAGYR	R		0	35	YP_168626.1	NC003911Rpomeroyi_-1_3633698@3632688
F051719	81143	C36 15bands	1130.16	3	3387.45	3387.44	2.57363	110.33	288	320	R	DAVAGSNMNEGGSYGIHYSYDLGGGASFEAGYR	R	Oxidation (M) [8]	0	35	YP_168626.1	NC003911Rpomeroyi_-1_3633698@3632688
F051719	65821	C36 15bands	1107.04	2	2212.06	2212.06	1.4421	84	61	80	R	LRLQFDMSAETDAGVAFDAR	F		1	35	YP_168626.1	NC003911Rpomeroyi_-1_3633698@3632688
F051719	66432	C36 15bands	743.692	3	2228.05	2228.05	0.177285	65.59	61	80	R	LRLQFDMSAETDAGVAFDAR	F	Oxidation (M) [7]	1	35	YP_168626.1	NC003911Rpomeroyi_-1_3633698@3632688
F051719	82333	C36 15bands	954.417	4	3813.64	3813.63	1.44665	32.54	284	320	R	GDNRDAVAGSNMNEGGSYGIHYSYDLGGGASFEAGYR	R		1	35	YP_168626.1	NC003911Rpomeroyi_-1_3633698@3632688
F051719	278	C36 15bands	339.693	2	677.371	677.371	0.360216	27.4	55	60	K	TTITSR	L		0	35	YP_168626.1	NC003911Rpomeroyi_-1_3633698@3632688
F051719	23415	C36 15bands	690.867	2	1379.72	1379.72	0.0768272	60.68	361	372	K	VNQFYTAPTAIR	A		0	35	YP_167050.1	NC003911Rpomeroyi_-2_1932415@1930436
F051719	21945	C36 15bands	454.259	3	1359.75	1359.76	-0.153704	38.96	57	67	R	VDWIKPFTQVK	D		0	35	YP_167050.1	NC003911Rpomeroyi_-2_1932415@1930436
F051719	71855	C36 15bands	1217.13	2	2432.26	2432.25	1.51835	69.25	193	214	R	VMTIAPGIFLTPMLMGLPDEVR	A	Oxidation (M) [13], Oxidation (M) [15]	0	35	YP_167703.1	NC003911Rpomeroyi_2_2637083@2637862
F051719	71652	C36 15bands	1209.14	2	2416.26	2416.26	1.90874	66.65	193	214	R	VMTIAPGIFLTPMLMGLPDEVR	A	Oxidation (M) [13]	0	35	YP_167703.1	NC003911Rpomeroyi_2_2637083@2637862
F051719	3459	C36 15bands	486.777	2	971.54	971.54	0.468329	61.5	38	46	K	GAQVTILDR	D		0	35	YP_167703.1	NC003911Rpomeroyi_2_2637083@2637862
F051719	12949	C36 15bands	602.812	2	1203.61	1203.61	-0.469421	50.15	173	184	K	GGVVGMTLPMAR	D	Oxidation (M) [6]	0	35	YP_167703.1	NC003911Rpomeroyi_2_2637083@2637862
F051719	71857	C36 15bands	811.76	3	2432.26	2432.25	2.14493	33.5	193	214	R	VMTIAPGIFLTPMLMGLPDEVR	A	Oxidation (M) [2], Oxidation (M) [15]	0	35	YP_167703.1	NC003911Rpomeroyi_2_2637083@2637862
F051719	71853	C36 15bands	811.759	3	2432.25	2432.25	1.28153	27.4	193	214	R	VMTIAPGIFLTPMLMGLPDEVR	A	Oxidation (M) [2], Oxidation (M) [13]	0	35	YP_167703.1	NC003911Rpomeroyi_2_2637083@2637862
F051719	71877	C36 15bands	1218.06	2	2434.11	2434.1	0.981881	150.87	328	353	R	DAGVSVGLGVDGSASNDSGNLMGEAR	Q		0	35	YP_168165.1	NC003911Rpomeroyi_-2_3157990@3156596
F051719	62214	C36 15bands	1052.06	2	2102.11	2102.11	0.688831	113.18	52	72	R	DGIVAAIGPNLATLGEVHEAR	G		0	35	YP_168165.1	NC003911Rpomeroyi_-2_3157990@3156596
F051719	27726	C36 15bands	729.894	2	1457.77	1457.77	0.614636	113.17	154	167	R	LDDTIAAATELGLR	F		0	35	YP_168165.1	NC003911Rpomeroyi_-2_3157990@3156596
F051719	16790	C36 15bands	639.311	2	1276.61	1276.61	0.0853825	95.64	29	40	R	NADTILTMDAGR	R		0	35	YP_168165.1	NC003911Rpomeroyi_-2_3157990@3156596
F051719	34503	C36 15bands	786.433	2	1570.85	1570.85	1.06885	93.99	94	108	R	AVPGGQDALLFGWLK	T		0	35	YP_168165.1	NC003911Rpomeroyi_-2_3157990@3156596
F051719	39831	C36 15bands	825.855	2	1649.7	1649.69	1.70092	91.03	203	217	R	VVDAFHDAGEGSMCR	V		0	35	YP_168165.1	NC003911Rpomeroyi_-2_3157990@3156596
F051719	40651	C36 15bands	833.851	2	1665.69	1665.69	0.0522307	83.81	203	217	R	VVDAFHDAGEGSMCR	V	Oxidation (M) [13]	0	35	YP_168165.1	NC003911Rpomeroyi_-2_3157990@3156596
F051719	6648	C36 15bands	535.814	2	1069.61	1069.61	0.298239	83.49	42	51	R	ELAGADILIR	D		0	35	YP_168165.1	NC003911Rpomeroyi_-2_3157990@3156596
F051719	16667	C36 15bands	638.83	2	1275.65	1275.65	-0.201467	80.5	291	301	K	LDGQEIDLFAR	S		0	35	YP_168165.1	NC003911Rpomeroyi_-2_3157990@3156596
F051719	67362	C36 15bands	562.562	4	2246.22	2246.22	-0.182084	46.39	437	455	R	QIVRDGQIITIDLPHMIER	Q		1	35	YP_168165.1	NC003911Rpomeroyi_-2_3157990@3156596
F051719	4853	C36 15bands	510.287	2	1018.56	1018.56	0.0647974	39.34	109	116	K	TLYPIWAR	F		0	35	YP_168165.1	NC003911Rpomeroyi_-2_3157990@3156596
F051719	26497	C36 15bands	717.362	2	1432.71	1432.71	-0.415995	37.93	29	41	R	NADTILTMDAGRR	E		1	35	YP_168165.1	NC003911Rpomeroyi_-2_3157990@3156596
F051719	7134	C36 15bands	362.214	3	1083.62	1083.62	0.60907	34.31	428	436	R	VKHLFVEGR	Q		1	35	YP_168165.1	NC003911Rpomeroyi_-2_3157990@3156596
F051719	20250	C36 15bands	443.883	3	1328.63	1328.63	0.318374	33.53	380	392	R	GGADVLGRPDCGR	L		0	35	YP_168165.1	NC003911Rpomeroyi_-2_3157990@3156596
F051719	51239	C36 15bands	623.991	3	1868.95	1868.95	-0.807939	32.77	380	397	R	GGADVLGRPDCGRLELGK	R		1	35	YP_168165.1	NC003911Rpomeroyi_-2_3157990@3156596
F051719	27341	C36 15bands	483.909	3	1448.7	1448.7	0.282321	30.28	29	41	R	NADTILTMDAGRR	E	Oxidation (M) [8]	1	35	YP_168165.1	NC003911Rpomeroyi_-2_3157990@3156596
F051719	69002	C36 15bands	1147.05	2	2292.09	2292.08	2.15742	136.96	77	98	K	LNCGVTTGLVGFAAPDSNGEWK	G		0	35	YP_165781.1	NC003911Rpomeroyi_2_515312@516454
F051719	72586	C36 15bands	1239.61	2	2477.2	2477.2	1.01728	105.86	75	98	R	GKLNCGVTTGLVGFAAPDSNGEWK	G		1	35	YP_165781.1	NC003911Rpomeroyi_2_515312@516454
F051719	44906	C36 15bands	869.453	2	1736.89	1736.89	1.78998	89.67	128	143	K	TRFTALASGEVDMLAR	N		1	35	YP_165781.1	NC003911Rpomeroyi_2_515312@516454
F051719	67869	C36 15bands	1131.58	2	2261.14	2261.14	1.45679	80.49	317	337	R	ILGSEGTLGEMLGLDAEWAKR	A	Oxidation (M) [11]	1	35	YP_165781.1	NC003911Rpomeroyi_2_515312@516454
F051719	82038	C36 15bands	1194.22	3	3579.65	3579.65	1.2518	76.9	284	316	R	WTLNALVSAEEMGITSANIDEMSAGTNNPEINR	I	Oxidation (M) [12], Oxidation (M) [22]	0	35	YP_165781.1	NC003911Rpomeroyi_2_515312@516454
F051719	81995	C36 15bands	1188.89	3	3563.66	3563.65	2.63774	75.92	284	316	R	WTLNALVSAEEMGITSANIDEMSAGTNNPEINR	I	Oxidation (M) [12]	0	35	YP_165781.1	NC003911Rpomeroyi_2_515312@516454
F051719	60556	C36 15bands	1030.53	2	2059.04	2059.04	1.29138	114.66	279	298	K	QQSNMVQVIAGNVATAEATK	A		0	34	YP_167270.1	NC003911Rpomeroyi_-2_2169457@2167964
F051719	13579	C36 15bands	609.319	2	1216.62	1216.62	-0.31234	89.91	310	321	K	VGIGPGSICTTR	M		0	34	YP_167270.1	NC003911Rpomeroyi_-2_2169457@2167964
F051719	69178	C36 15bands	767.746	3	2300.22	2300.22	0.420395	82.99	277	298	R	IKQQSNMVQVIAGNVATAEATK	A		1	34	YP_167270.1	NC003911Rpomeroyi_-2_2169457@2167964
F051719	3034	C36 15bands	475.731	2	949.448	949.447	0.322293	75.12	398	407	R	GMGSLGAMAR	G		0	34	YP_167270.1	NC003911Rpomeroyi_-2_2169457@2167964
F051719	69495	C36 15bands	773.078	3	2316.21	2316.21	0.366115	73.09	277	298	R	IKQQSNMVQVIAGNVATAEATK	A	Oxidation (M) [7]	1	34	YP_167270.1	NC003911Rpomeroyi_-2_2169457@2167964
F051719	28110	C36 15bands	732.918	2	1463.82	1463.82	0.400322	67.97	436	450	K	GSASAVIHQLVGGLR	A		0	34	YP_167270.1	NC003911Rpomeroyi_-2_2169457@2167964
F051719	26219	C36 15bands	714.891	2	1427.77	1427.77	0.438447	58.53	423	435	K	LVPEGIEGQVPYK	G		0	34	YP_167270.1	NC003911Rpomeroyi_-2_2169457@2167964
F051719	34271	C36 15bands	521.946	3	1562.82	1562.82	-0.400559	31.93	231	246	R	LRVAAASSVGDSGFAR	S		1	34	YP_167270.1	NC003911Rpomeroyi_-2_2169457@2167964
F051719	1411	C36 15bands	429.786	2	857.558	857.559	-0.170251	30.87	205	212	R	LTGLLTLK	D		0	34	YP_167270.1	NC003911Rpomeroyi_-2_2169457@2167964
F051719	22758	C36 15bands	458.22	3	1371.64	1371.64	0.039369	28.63	395	407	K	SYRGMGSLGAMAR	G	Oxidation (M) [5]	1	34	YP_167270.1	NC003911Rpomeroyi_-2_2169457@2167964
F051719	39101	C36 15bands	819.957	2	1637.9	1637.9	0.0177056	113.33	599	614	R	ALTSGLHAIEIGDTLK	G		0	34	YP_165888.1	NC003911Rpomeroyi_3_654156@656039
F051719	80097	C36 15bands	1032.49	3	3094.45	3094.44	0.344165	90.4	570	598	R	FGTYDLEEGTDAAGMEEALTGLGYKVSVR	A	Oxidation (M) [15]	1	34	YP_165888.1	NC003911Rpomeroyi_3_654156@656039
F051719	4842	C36 15bands	510.274	2	1018.53	1018.53	0.137453	46.53	403	411	K	GLVDPDYLK	T		0	34	YP_165888.1	NC003911Rpomeroyi_3_654156@656039
F051719	27719	C36 15bands	729.886	2	1457.76	1457.76	0.802604	106.62	294	306	R	GIEVGQIFYFGTK	Y		0	33	YP_166372.1	NC003911Rpomeroyi_1_1177960@1179390
F051719	59015	C36 15bands	1014	2	2025.98	2025.97	1.82974	75.39	116	132	R	DMLFGPTNEELITDIFR	G	Oxidation (M) [2]	0	33	YP_166372.1	NC003911Rpomeroyi_1_1177960@1179390
F051719	36598	C36 15bands	534.946	3	1601.82	1601.81	0.292169	53.71	436	450	K	TGESVELSPEEAVKK	V		1	33	YP_166372.1	NC003911Rpomeroyi_1_1177960@1179390
F051719	61393	C36 15bands	1043.54	2	2085.07	2085.06	4.07806	143.75	364	383	K	ANADLIGTIQESLQIADEGK	A		0	33	YP_168192.1	NC003911Rpomeroyi_1_3183274@3184545
F051719	76847	C36 15bands	924.47	3	2770.39	2770.38	0.787255	62.5	315	341	R	SAEAAAAVRDANDLTNELLTSNAANLR	E		1	33	YP_168192.1	NC003911Rpomeroyi_1_3183274@3184545
F051719	3634	C36 15bands	490.769	2	979.522	979.523	-0.137822	51.62	190	197	K	SLDLLYEK	T		0	33	YP_168192.1	NC003911Rpomeroyi_1_3183274@3184545
F051719	25606	C36 15bands	707.904	2	1413.79	1413.79	0.35578	90.59	77	90	K	NLVVALREGSASAK	K		1	33	YP_166608.1	NC003911Rpomeroyi_-3_1433766@1432642
F051719	6760	C36 15bands	536.803	2	1071.59	1071.59	-0.162375	81.13	313	322	K	AVLTDIQQGK	F		0	33	YP_166608.1	NC003911Rpomeroyi_-3_1433766@1432642
F051719	12985	C36 15bands	603.299	2	1204.58	1204.58	0.391837	41.11	156	166	K	EGVDVIMMAPK	G	Oxidation (M) [7]	0	33	YP_166608.1	NC003911Rpomeroyi_-3_1433766@1432642
F051719	74528	C36 15bands	1298.61	2	2595.21	2595.21	1.75516	121.7	358	383	K	DGGEVDYVGATAVELIGPGESAGNYR	Q		0	32	YP_167174.1	NC003911Rpomeroyi_-1_2068667@2067474
F051719	35779	C36 15bands	797.379	2	1592.74	1592.74	0.757184	104.36	209	225	K	ADYSAEVGALAAAGGDR	L		0	32	YP_167174.1	NC003911Rpomeroyi_-1_2068667@2067474
F051719	29614	C36 15bands	744.354	2	1486.69	1486.69	0.0524654	78.81	169	181	K	EVALTYTNNDYGK	G		0	32	YP_167174.1	NC003911Rpomeroyi_-1_2068667@2067474
F051719	80309	C36 15bands	1049.85	3	3146.52	3146.52	1.2776	78.55	154	181	R	QGVVMTEVLMEEGIKEVALTYTNNDYGK	G	Oxidation (M) [5]	1	32	YP_167174.1	NC003911Rpomeroyi_-1_2068667@2067474
F051719	80305	C36 15bands	1049.85	3	3146.52	3146.52	0.324168	76.21	154	181	R	QGVVMTEVLMEEGIKEVALTYTNNDYGK	G	Oxidation (M) [10]	1	32	YP_167174.1	NC003911Rpomeroyi_-1_2068667@2067474
F051719	76447	C36 15bands	912.14	3	2733.4	2733.4	0.252799	71.35	30	56	K	IGVILGFTGPIESLTPSMADGAELAMK	E	Oxidation (M) [26]	0	32	YP_167174.1	NC003911Rpomeroyi_-1_2068667@2067474
F051719	74840	C36 15bands	874.42	3	2620.24	2620.24	-0.668641	69.94	182	208	K	GLADSFQAAFEAAGGTVTISAAHEDGK	A		0	32	YP_167174.1	NC003911Rpomeroyi_-1_2068667@2067474
F051719	76451	C36 15bands	912.14	3	2733.4	2733.4	0.691813	59.08	30	56	K	IGVILGFTGPIESLTPSMADGAELAMK	E	Oxidation (M) [18]	0	32	YP_167174.1	NC003911Rpomeroyi_-1_2068667@2067474
F051719	70716	C36 15bands	1184.55	2	2367.09	2367.08	0.80521	130.56	136	157	K	VLDCGPDFAECTVVTGGTISNR	K		0	32	YP_168795.1	NC003911Rpomeroyi_-1_3808373@3806928
F051719	53538	C36 15bands	955.47	2	1908.92	1908.92	1.52442	122.9	78	95	R	VGTFVNEAEELAEGAAFR	L		0	32	YP_168795.1	NC003911Rpomeroyi_-1_3808373@3806928
F051719	71669	C36 15bands	807.112	3	2418.31	2418.31	1.22358	88.51	56	77	R	QVEQDLDSPIAILADLQGPKLR	V		1	32	YP_168795.1	NC003911Rpomeroyi_-1_3808373@3806928
F051719	42995	C36 15bands	851.991	2	1701.97	1701.97	0.544077	85.21	243	259	R	GDLGVELPVAAVPPIQK	R		0	32	YP_168795.1	NC003911Rpomeroyi_-1_3808373@3806928
F051719	75684	C36 15bands	894.808	3	2681.4	2681.4	0.493772	54.63	108	131	R	VCLPHPEIFQVLEPGAHLLVNDGK	I		0	32	YP_168795.1	NC003911Rpomeroyi_-1_3808373@3806928
F051719	50712	C36 15bands	930.041	2	1858.07	1858.07	0.0113021	53.15	243	260	R	GDLGVELPVAAVPPIQKR	L		1	32	YP_168795.1	NC003911Rpomeroyi_-1_3808373@3806928
F051719	74096	C36 15bands	857.784	3	2570.33	2570.33	1.11892	40.81	267	290	R	AAAKPVIVATQMLESMIESPMPTR	A		0	32	YP_168795.1	NC003911Rpomeroyi_-1_3808373@3806928
F051719	63051	C36 15bands	710.669	3	2128.99	2128.99	-0.0793805	40.12	409	425	R	LCLSWGCHCVITPELER	F		0	32	YP_168795.1	NC003911Rpomeroyi_-1_3808373@3806928
F051719	60223	C36 15bands	684.729	3	2051.17	2051.17	-0.466076	34.73	390	408	R	ERPGVPIIAMTSLLATARR	L		1	32	YP_168795.1	NC003911Rpomeroyi_-1_3808373@3806928
F051719	74413	C36 15bands	863.116	3	2586.33	2586.32	1.41398	34.58	267	290	R	AAAKPVIVATQMLESMIESPMPTR	A	Oxidation (M) [21]	0	32	YP_168795.1	NC003911Rpomeroyi_-1_3808373@3806928
F051719	63961	C36 15bands	1076.05	2	2150.08	2150.07	1.70738	135.35	337	357	R	VIADTEALAGWYGGMTSLAPK	Q		0	32	YP_166208.1	NC003911Rpomeroyi_3_1006239@1008167
F051719	54269	C36 15bands	961.467	2	1920.92	1920.92	2.07974	126.98	300	317	K	QVQDGVNAVFGAADMPFR	W		0	32	YP_166208.1	NC003911Rpomeroyi_3_1006239@1008167
F051719	43372	C36 15bands	856.446	2	1710.88	1710.88	1.13158	99.92	361	375	K	LFADGAIYSQLMQVR	D		0	32	YP_166208.1	NC003911Rpomeroyi_3_1006239@1008167
F051719	61177	C36 15bands	693.692	3	2078.05	2078.05	-0.152547	63.33	86	105	R	IHAAGTLSEVTAALDGHPYR	V		0	32	YP_166208.1	NC003911Rpomeroyi_3_1006239@1008167
F051719	78933	C36 15bands	983.82	3	2948.44	2948.43	1.35937	62.73	163	189	R	LTEAVSAAPTADEPILTWGYHPSFYGR	L		0	32	YP_166208.1	NC003911Rpomeroyi_3_1006239@1008167
F051719	77985	C36 15bands	948.783	3	2843.33	2843.32	3.72558	46.28	300	325	K	QVQDGVNAVFGAADMPFRWSFMADGK	S		1	32	YP_166208.1	NC003911Rpomeroyi_3_1006239@1008167
F051719	67699	C36 15bands	752.41	3	2254.21	2254.21	0.806048	41.23	190	209	R	LTRSDLDAISTQQPILAWAR	S		1	32	YP_166208.1	NC003911Rpomeroyi_3_1006239@1008167
F051719	2744	C36 15bands	471.213	2	940.411	940.411	-0.46469	36.41	318	325	R	WSFMADGK	S		0	32	YP_166208.1	NC003911Rpomeroyi_3_1006239@1008167
F051719	28101	C36 15bands	488.931	3	1463.77	1463.77	-0.77676	35.1	557	569	K	LEHEIGSIEPGKR	A		1	32	YP_166208.1	NC003911Rpomeroyi_3_1006239@1008167
F051719	20313	C36 15bands	665.378	2	1328.74	1328.74	-0.41242	28	420	430	R	VLDTLETNLRR	T		1	32	YP_166208.1	NC003911Rpomeroyi_3_1006239@1008167
F051719	4733	C36 15bands	338.873	3	1013.6	1013.6	0.51993	24.82	271	279	R	LRAGLELSR	D		1	32	YP_166208.1	NC003911Rpomeroyi_3_1006239@1008167
F051719	1871	C36 15bands	449.245	2	896.475	896.476	-0.393764	58.36	377	385	R	GSGFAIFAK	L		0	32	YP_166179.1	NC003911Rpomeroyi_3_982854@984833
F051719	26863	C36 15bands	719.38	2	1436.75	1436.75	0.434315	51.55	258	269	R	FYALPQAPQQFK	Q		0	32	YP_166179.1	NC003911Rpomeroyi_3_982854@984833
F051719	36223	C36 15bands	799.889	2	1597.76	1597.76	1.05648	102.04	131	144	R	SNYLQDPSAAIYEK	A		0	31	YP_167571.1	NC003911Rpomeroyi_-1_2490566@2489178
F051719	79930	C36 15bands	1025.22	3	3072.63	3072.63	1.44014	102.19	108	137	R	TALAMGADRAILVVAADDVHQDIEPLAVAK	I		1	31	YP_165974.1	NC003911Rpomeroyi_-1_750254@749397
F051719	5410	C36 15bands	518.778	2	1035.54	1035.54	-0.211483	41.53	223	231	R	YASLPNIMK	A		0	31	YP_165974.1	NC003911Rpomeroyi_-1_750254@749397
F051719	31108	C36 15bands	757.357	2	1512.7	1512.7	0.496464	79.12	746	759	K	SDPQAQVVNGDMPR	G		0	31	YP_168397.1	NC003911Rpomeroyi_2_3405404@3407770
F051719	65951	C36 15bands	1108.04	2	2214.07	2214.06	3.06224	143.03	367	387	K	DAAMQFIAFSTSTQALADQAK	W		0	31	YP_168669.1	NC003911Rpomeroyi_2_3677114@3678466
F051719	26966	C36 15bands	720.87	2	1439.73	1439.73	0.577888	107.11	147	160	K	VNSVDADNPATPIK	A		0	31	YP_168669.1	NC003911Rpomeroyi_2_3677114@3678466
F051719	5291	C36 15bands	516.813	2	1031.61	1031.61	-0.289837	63.15	293	301	R	AFAVLDRIK	S		1	31	YP_168669.1	NC003911Rpomeroyi_2_3677114@3678466
F051719	80156	C36 15bands	1037.81	3	3110.41	3110.41	2.62056	44.9	264	292	K	ATLEMALMGDGVPANEVYDVLDTDEGVDR	A	Oxidation (M) [8]	0	31	YP_168669.1	NC003911Rpomeroyi_2_3677114@3678466
F051719	78573	C36 15bands	969.141	3	2904.4	2904.4	0.500275	44.88	397	424	K	SSGALVGLYQDGKTEMAPHMPTSEAALK	N	Oxidation (M) [16]	1	31	YP_168669.1	NC003911Rpomeroyi_2_3677114@3678466
F051719	50986	C36 15bands	932.982	2	1863.95	1863.95	-0.660425	141.55	73	90	R	CIVITGSDKAFAAGADIR	E		1	31	YP_165419.1	NC003911Rpomeroyi_3_162456@163295
F051719	32553	C36 15bands	769.903	2	1537.79	1537.79	-0.112499	111.72	223	236	K	SMISAYAVKEAVNR	S		1	31	YP_165419.1	NC003911Rpomeroyi_3_162456@163295
F051719	36400	C36 15bands	800.451	2	1598.89	1598.89	0.106324	85.42	208	222	K	LVEEALSAAQKIAEK	S		1	31	YP_165419.1	NC003911Rpomeroyi_3_162456@163295
F051719	10502	C36 15bands	576.297	2	1150.58	1150.58	-0.170349	64.29	264	273	K	EGMAAFLEKR	A		1	31	YP_165419.1	NC003911Rpomeroyi_3_162456@163295
F051719	4075	C36 15bands	498.247	2	994.479	994.479	0.1086	60.48	264	272	K	EGMAAFLEK	R		0	31	YP_165419.1	NC003911Rpomeroyi_3_162456@163295
F051719	26053	C36 15bands	713.884	2	1425.75	1425.75	0.378747	45.23	219	231	K	IAEKSMISAYAVK	E	Oxidation (M) [6]	1	31	YP_165419.1	NC003911Rpomeroyi_3_162456@163295
F051719	36081	C36 15bands	532.592	3	1594.76	1594.76	-0.337356	41.73	251	263	R	RVFHSMFATEDQK	E		1	31	YP_165419.1	NC003911Rpomeroyi_3_162456@163295
F051719	42501	C36 15bands	566.27	3	1695.79	1695.79	0.0984793	38.86	187	201	R	FMDAEEAERAGLVSR	V	Oxidation (M) [2]	1	31	YP_165419.1	NC003911Rpomeroyi_3_162456@163295
F051719	54398	C36 15bands	963.462	2	1924.91	1924.91	0.345471	110.09	433	449	R	GLAYMEPDELTTTALER	A	Oxidation (M) [5]	0	31	YP_165143.1	NC006569pDSS-3_-2_355844@353874
F051719	65248	C36 15bands	1101.55	2	2201.08	2201.08	2.78546	109.28	274	294	R	AFEVSGLTNDVPNPPGGEFVR	D		0	31	YP_165143.1	NC006569pDSS-3_-2_355844@353874
F051719	49524	C36 15bands	919.96	2	1837.9	1837.9	0.663256	105.98	306	321	K	NNVAFLQIAENYPAMK	Q	Oxidation (M) [15]	0	31	YP_165143.1	NC006569pDSS-3_-2_355844@353874
F051719	43883	C36 15bands	860.926	2	1719.84	1719.84	0.709951	100.33	490	503	R	IEHCSILHDEQIAR	M		0	31	YP_165143.1	NC006569pDSS-3_-2_355844@353874
F051719	23773	C36 15bands	693.358	2	1384.7	1384.7	0.148768	90.4	621	632	K	LADMVILDQDPR	K		0	31	YP_165143.1	NC006569pDSS-3_-2_355844@353874
F051719	44478	C36 15bands	866.439	2	1730.86	1730.86	0.511883	76.13	576	589	R	TWKEPDYVLAPQER	I		1	31	YP_165143.1	NC006569pDSS-3_-2_355844@353874
F051719	33130	C36 15bands	773.906	2	1545.8	1545.8	0.333161	74.8	641	653	K	AIKVLETWMDGQR	V		1	31	YP_165143.1	NC006569pDSS-3_-2_355844@353874
F051719	78587	C36 15bands	970.155	3	2907.44	2907.44	0.155807	67.83	295	321	R	DADGNLTGTIKNNVAFLQIAENYPAMK	Q		1	31	YP_165143.1	NC006569pDSS-3_-2_355844@353874
F051719	14434	C36 15bands	617.798	2	1233.58	1233.58	0.357496	66.55	644	653	K	VLETWMDGQR	V		0	31	YP_165143.1	NC006569pDSS-3_-2_355844@353874
F051719	8160	C36 15bands	552.78	2	1103.55	1103.55	0.344345	58.85	295	305	R	DADGNLTGTIK	N		0	31	YP_165143.1	NC006569pDSS-3_-2_355844@353874
F051719	1428	C36 15bands	430.745	2	859.476	859.476	-0.314145	50.44	590	597	R	ISVDSAIR	A		0	31	YP_165143.1	NC006569pDSS-3_-2_355844@353874
F051719	69998	C36 15bands	779.064	3	2334.17	2334.17	0.0111389	47.57	409	429	K	LVADGSNQGFTGLQREPYLNR	E		1	31	YP_165143.1	NC006569pDSS-3_-2_355844@353874
F051719	73191	C36 15bands	835.399	3	2503.18	2503.17	2.97902	43.89	598	620	R	AMTSEAAWQLFSDHEIGSLEPGK	L		0	31	YP_165143.1	NC006569pDSS-3_-2_355844@353874
F051719	26433	C36 15bands	477.929	3	1430.77	1430.77	-0.668872	43.15	219	231	R	AAKTPAGDWLVFR	N		1	31	YP_165143.1	NC006569pDSS-3_-2_355844@353874
F051719	2661	C36 15bands	468.245	2	934.476	934.476	-0.374541	33.99	527	534	R	DQVFGLEK	A		0	31	YP_165143.1	NC006569pDSS-3_-2_355844@353874
F051719	74654	C36 15bands	1304.64	2	2607.27	2607.27	1.43177	81.19	57	81	R	RTDPQVGDWLAAAEAPDEAGAAQLR	E		1	30	YP_167283.1	NC003911Rpomeroyi_-1_2186546@2185074
F051719	72159	C36 15bands	818.063	3	2451.17	2451.17	0.351261	70.25	58	81	R	TDPQVGDWLAAAEAPDEAGAAQLR	E		0	30	YP_167283.1	NC003911Rpomeroyi_-1_2186546@2185074
F051719	24359	C36 15bands	465.584	3	1393.73	1393.73	-0.837321	61.48	43	56	R	AEESAAIAGVLHAR	R		0	30	YP_167283.1	NC003911Rpomeroyi_-1_2186546@2185074
F051719	23327	C36 15bands	690.308	2	1378.6	1378.6	-0.0754388	59.04	26	36	R	LGWDQETMMPR	G	Oxidation (M) [8]	0	30	YP_167283.1	NC003911Rpomeroyi_-1_2186546@2185074
F051719	23328	C36 15bands	690.308	2	1378.6	1378.6	-0.0754388	56.44	26	36	R	LGWDQETMMPR	G	Oxidation (M) [9]	0	30	YP_167283.1	NC003911Rpomeroyi_-1_2186546@2185074
F051719	29213	C36 15bands	741.843	2	1481.67	1481.67	-0.473789	54.14	211	223	R	SFGYDMAHGRVDK	A		1	30	YP_167283.1	NC003911Rpomeroyi_-1_2186546@2185074
F051719	23637	C36 15bands	691.817	2	1381.62	1381.62	0.0622458	48.14	192	203	R	LEGQFDESAQMK	L		0	30	YP_167283.1	NC003911Rpomeroyi_-1_2186546@2185074
F051719	46445	C36 15bands	590.974	3	1769.9	1769.91	-2.99168	45.58	221	237	R	VDKAVHPFSSGSGLDVR	I		1	30	YP_167283.1	NC003911Rpomeroyi_-1_2186546@2185074
F051719	14768	C36 15bands	413.239	3	1236.69	1236.69	0.0881382	42.58	181	191	R	SAVLDRPVPQR	L		0	30	YP_167283.1	NC003911Rpomeroyi_-1_2186546@2185074
F051719	9913	C36 15bands	380.835	3	1139.48	1139.48	0.390528	31.8	211	220	R	SFGYDMAHGR	V		0	30	YP_167283.1	NC003911Rpomeroyi_-1_2186546@2185074
F051719	70264	C36 15bands	781.45	3	2341.33	2341.33	0.873863	79.96	182	203	R	RVSPFFIPGALINLASGQVSIR	H		1	30	YP_167495.1	NC003911Rpomeroyi_-1_2412014@2410617
F051719	48183	C36 15bands	905.374	2	1808.73	1808.73	0.800008	69.58	102	118	R	GDGSDGTFNPDDWMAPK	E		0	30	YP_167495.1	NC003911Rpomeroyi_-1_2412014@2410617
F051719	80980	C36 15bands	839.399	4	3353.57	3353.56	0.906499	58.15	272	302	K	AASRPYDADRDGFVMGEGAGIVVLEDYEHAK	A	Oxidation (M) [15]	1	30	YP_167495.1	NC003911Rpomeroyi_-1_2412014@2410617
F051719	80570	C36 15bands	1075.21	3	3222.6	3222.6	1.31136	44.24	71	101	R	LLEGQSGAGPITRFDAVASGVTTTYACEVPR	G		1	30	YP_167495.1	NC003911Rpomeroyi_-1_2412014@2410617
F051719	28208	C36 15bands	734.355	2	1466.69	1466.69	0.859075	69.98	577	590	R	AEHAPSAGCLEAVR	E		0	30	YP_168035.1	NC003911Rpomeroyi_2_3019856@3022096
F051719	62639	C36 15bands	707.684	3	2120.03	2120.03	0.417447	52.35	116	135	K	GYDTSNFQHSLGEALGVIGR	T		0	30	YP_168035.1	NC003911Rpomeroyi_2_3019856@3022096
F051719	79515	C36 15bands	1008.51	3	3022.51	3022.5	1.33763	28.03	498	525	R	VTGMPGAGPDKVLVEGFFNQPYAVPNYR	I		1	30	YP_168035.1	NC003911Rpomeroyi_2_3019856@3022096
F051719	11116	C36 15bands	582.807	2	1163.6	1163.6	1.84256	72.9	112	121	R	GVADYLWNVK	G		0	29	YP_167135.1	NC003911Rpomeroyi_1_2024680@2025633
F051719	33746	C36 15bands	779.428	2	1556.84	1556.84	0.700136	78.48	119	132	R	TANIDDKLQDLIAK	S		1	29	YP_168521.1	NC003911Rpomeroyi_-1_3526625@3525537
F051719	31774	C36 15bands	763.931	2	1525.85	1525.85	0.431236	73.72	139	151	K	LLQGQLTVLEEQR	E		0	29	YP_168521.1	NC003911Rpomeroyi_-1_3526625@3525537
F051719	4918	C36 15bands	511.3	2	1020.59	1020.59	-0.0911242	56.4	269	277	R	VVLYDALTK	S		0	29	YP_168521.1	NC003911Rpomeroyi_-1_3526625@3525537
F051719	51080	C36 15bands	933.481	2	1864.95	1864.95	0.482588	148.3	248	266	K	VAVVCGYGDVGKGSAASLR	G		1	29	YP_169049.1	NC003911Rpomeroyi_-1_4075832@4074444
F051719	59490	C36 15bands	679.661	3	2035.96	2035.96	0.629679	71.44	179	196	K	MRDQIQGVSEETTTGVNR	L	Oxidation (M) [1]	1	29	YP_169049.1	NC003911Rpomeroyi_-1_4075832@4074444
F051719	67597	C36 15bands	752.06	3	2253.16	2253.16	0.537024	60.54	325	345	K	NMAIVGNIGHFDNEIQVAALK	N		0	29	YP_169049.1	NC003911Rpomeroyi_-1_4075832@4074444
F051719	485	C36 15bands	382.24	2	762.464	762.464	0.641342	41.49	197	202	R	LYQLVK	D		0	29	YP_169049.1	NC003911Rpomeroyi_-1_4075832@4074444
F051719	22496	C36 15bands	685.365	2	1368.71	1368.71	-0.108131	67.12	268	279	K	HGIGLLDFVENR	F		0	29	YP_165291.1	NC003911Rpomeroyi_-2_18391@17132
F051719	76470	C36 15bands	912.776	3	2735.31	2735.3	0.542901	81.11	243	266	R	VAKDYPEVELSHMYADNGAMQLVR	A		1	29	YP_165479.1	NC003911Rpomeroyi_-2_231700@230498
F051719	5753	C36 15bands	525.746	2	1049.48	1049.48	-1.0672	47.45	182	190	R	GIFEEGNER	V		0	29	YP_165479.1	NC003911Rpomeroyi_-2_231700@230498
F051719	38392	C36 15bands	814.913	2	1627.81	1627.81	0.346478	94.51	182	196	K	NEWTGWAPTALLGGR	V		0	29	YP_165887.1	NC003911Rpomeroyi_2_652880@654010
F051719	74711	C36 15bands	871.806	3	2612.4	2612.4	0.230823	45.02	280	303	K	LMKPTGVIVNTSRGEVIDENALTR	M		1	29	YP_165887.1	NC003911Rpomeroyi_2_652880@654010
F051719	32294	C36 15bands	767.899	2	1533.78	1533.78	0.494855	120.71	347	361	R	QTCATSGINGIALTK	L		0	29	YP_166561.1	NC003911Rpomeroyi_-3_1381482@1380103
F051719	48030	C36 15bands	902.406	2	1802.8	1802.8	0.637898	119.21	303	319	R	VGEGPFPTELDDADGER	L		0	29	YP_166561.1	NC003911Rpomeroyi_-3_1381482@1380103
F051719	76114	C36 15bands	904.442	3	2710.3	2710.3	0.55123	85.13	373	396	K	ICVGYDLDGTRLDYLPTAADQQAR	C		1	29	YP_166561.1	NC003911Rpomeroyi_-3_1381482@1380103
F051719	53626	C36 15bands	955.54	2	1909.07	1909.06	1.35407	84.07	204	221	R	SGLGLDPIDRDALLVSLR	E		1	29	YP_166561.1	NC003911Rpomeroyi_-3_1381482@1380103
F051719	22246	C36 15bands	455.568	3	1363.68	1363.68	-0.0315323	67.47	336	346	R	RCGWFDAALLR	Q		1	29	YP_166561.1	NC003911Rpomeroyi_-3_1381482@1380103
F051719	49861	C36 15bands	923.533	2	1845.05	1845.05	0.530067	63.59	95	111	K	LSVIGNGVVLDPWHLVK	E		0	29	YP_166561.1	NC003911Rpomeroyi_-3_1381482@1380103
F051719	44209	C36 15bands	576.648	3	1726.92	1726.92	0.307484	58.96	179	194	R	VADLADAATLELRVDR	A		1	29	YP_166561.1	NC003911Rpomeroyi_-3_1381482@1380103
F051719	39424	C36 15bands	821.95	2	1641.88	1641.88	0.495163	56.66	49	62	K	IVDWLSERADVIAR	F		1	29	YP_166561.1	NC003911Rpomeroyi_-3_1381482@1380103
F051719	61521	C36 15bands	696.737	3	2087.19	2087.19	0.722982	49.1	92	111	R	GGKLSVIGNGVVLDPWHLVK	E		1	29	YP_166561.1	NC003911Rpomeroyi_-3_1381482@1380103
F051719	53449	C36 15bands	954.499	2	1906.98	1906.98	0.835876	127.11	187	205	R	IDADLPAGATDMPGVIVPR	K		0	29	YP_165422.1	NC003911Rpomeroyi_3_165993@167114
F051719	54335	C36 15bands	962.497	2	1922.98	1922.98	0.76704	117.09	187	205	R	IDADLPAGATDMPGVIVPR	K	Oxidation (M) [12]	0	29	YP_165422.1	NC003911Rpomeroyi_3_165993@167114
F051719	51846	C36 15bands	940.446	2	1878.88	1878.88	0.115495	103.13	214	230	K	LLDDDEMDIAVSVSETK	V		0	29	YP_165422.1	NC003911Rpomeroyi_3_165993@167114
F051719	8246	C36 15bands	553.303	2	1104.59	1104.59	-0.267067	65.29	107	116	R	SNFSLATLPR	E		0	29	YP_165422.1	NC003911Rpomeroyi_3_165993@167114
F051719	76034	C36 15bands	901.766	3	2702.28	2702.28	-0.207603	57.69	117	140	R	EDFPVMASSEYQSNFTANAAVLRR	L		1	29	YP_165422.1	NC003911Rpomeroyi_3_165993@167114
F051719	71530	C36 15bands	804.441	3	2410.3	2410.3	1.80808	34.98	26	47	R	RNTIPILANVLIEAEGEGAQFR	A		1	29	YP_165422.1	NC003911Rpomeroyi_3_165993@167114
F051719	23406	C36 15bands	690.856	2	1379.7	1379.7	-0.0130463	70.88	198	209	K	VIAYDPFLGEEK	A		0	28	YP_168551.1	NC003911Rpomeroyi_1_3553528@3555207
F051719	18657	C36 15bands	652.328	2	1302.64	1302.65	-2.57246	23.25	52	63	R	GIDVDFQPDLGK	D		0	28	YP_168551.1	NC003911Rpomeroyi_1_3553528@3555207
F051719	69770	C36 15bands	1164.55	2	2327.08	2327.07	1.13189	88.68	221	242	R	QIGFAEHEGSYLVGMMAAMASK	S		0	28	YP_165642.1	NC003911Rpomeroyi_-1_395867@394575
F051719	58608	C36 15bands	1009.98	2	2017.95	2017.95	0.959887	82.01	415	431	K	LNVVSYYENDSCPALKF	-		1	28	YP_165642.1	NC003911Rpomeroyi_-1_395867@394575
F051719	16153	C36 15bands	633.83	2	1265.64	1265.64	0.512783	64.24	354	364	K	RVDVAVYDAMK	A		1	28	YP_165642.1	NC003911Rpomeroyi_-1_395867@394575
F051719	80331	C36 15bands	1053.17	3	3156.48	3156.48	1.20197	61.41	175	205	R	FAEAGANPVITMGFAMADPLSAVAADYPDTK	F	Oxidation (M) [16]	0	28	YP_165642.1	NC003911Rpomeroyi_-1_395867@394575
F051719	69594	C36 15bands	775.037	3	2322.09	2322.09	1.05767	58.78	149	168	R	WAEETGGSFREIELQSEAQR	E		1	28	YP_165642.1	NC003911Rpomeroyi_-1_395867@394575
F051719	9888	C36 15bands	570.259	2	1138.5	1138.5	-0.777336	56.04	149	158	R	WAEETGGSFR	E		0	28	YP_165642.1	NC003911Rpomeroyi_-1_395867@394575
F051719	56950	C36 15bands	990.017	2	1978.02	1978.02	1.33568	146.44	282	300	K	DGEVFTPIANGTFLAGITR	A		0	28	YP_165651.1	NC003911Rpomeroyi_-1_402065@400953
F051719	69336	C36 15bands	1154.08	2	2306.15	2306.15	1.59053	117.05	144	164	R	SAEALMLTPTVSTQDMVEIVR	E	Oxidation (M) [6]	0	28	YP_165651.1	NC003911Rpomeroyi_-1_402065@400953
F051719	69337	C36 15bands	1154.08	2	2306.15	2306.15	1.59053	112.11	144	164	R	SAEALMLTPTVSTQDMVEIVR	E	Oxidation (M) [16]	0	28	YP_165651.1	NC003911Rpomeroyi_-1_402065@400953
F051719	68980	C36 15bands	1146.09	2	2290.16	2290.15	1.12962	111.32	144	164	R	SAEALMLTPTVSTQDMVEIVR	E		0	28	YP_165651.1	NC003911Rpomeroyi_-1_402065@400953
F051719	41750	C36 15bands	843.903	2	1685.79	1685.79	0.247362	91.7	109	125	R	AADHGAWLGSGVFDGAR	Y		0	28	YP_165651.1	NC003911Rpomeroyi_-1_402065@400953
F051719	46329	C36 15bands	884.874	2	1767.73	1767.73	-0.132373	90.13	126	140	R	YFDGMAPDLEAHCAR	V	Oxidation (M) [5]	0	28	YP_165651.1	NC003911Rpomeroyi_-1_402065@400953
F051719	51598	C36 15bands	938.953	2	1875.89	1875.89	0.454184	86.76	93	108	R	TYFQGSWHEGDAPIIR	A		0	28	YP_165651.1	NC003911Rpomeroyi_-1_402065@400953
F051719	65926	C36 15bands	738.734	3	2213.18	2213.18	0.287821	65.43	339	358	K	VTPVTALDDTQYQIGPIARR	A		1	28	YP_165651.1	NC003911Rpomeroyi_-1_402065@400953
F051719	76444	C36 15bands	912.139	3	2733.4	2733.39	1.17766	53.66	144	168	R	SAEALMLTPTVSTQDMVEIVREGLK	A	Oxidation (M) [6]	1	28	YP_165651.1	NC003911Rpomeroyi_-1_402065@400953
F051719	19057	C36 15bands	656.322	2	1310.63	1310.63	-0.357843	51.54	361	371	R	ALYWDWAKSTA	-		1	28	YP_165651.1	NC003911Rpomeroyi_-1_402065@400953
F051719	80571	C36 15bands	806.872	4	3223.46	3223.46	0.0682497	32.45	309	338	R	ADGVPVHETVLSFADFHAADEVFMSGNMSK	V	Oxidation (M) [28]	0	28	YP_165651.1	NC003911Rpomeroyi_-1_402065@400953
F051719	67565	C36 15bands	1127.05	2	2252.09	2252.09	1.45732	129.64	92	111	R	DADHAAALFNLQEVGYIYSR	L		0	28	YP_166672.1	NC003911Rpomeroyi_-2_1504348@1502906
F051719	54941	C36 15bands	970.025	2	1938.04	1938.03	1.52732	110.7	410	427	K	LVNALEIFSHVANLGDAR	S		0	28	YP_166672.1	NC003911Rpomeroyi_-2_1504348@1502906
F051719	48406	C36 15bands	906.932	2	1811.85	1811.85	1.31799	91.52	262	279	K	YLTGNGTVTGGCVVDSGR	F		0	28	YP_166672.1	NC003911Rpomeroyi_-2_1504348@1502906
F051719	20776	C36 15bands	670.88	2	1339.75	1339.75	0.217952	90.24	112	123	R	LTNPTVAVLQER	I		0	28	YP_166672.1	NC003911Rpomeroyi_-2_1504348@1502906
F051719	35441	C36 15bands	794.412	2	1586.81	1586.81	0.347868	80.13	79	91	R	QTPIYQTTAYVFR	D		0	28	YP_166672.1	NC003911Rpomeroyi_-2_1504348@1502906
F051719	75605	C36 15bands	893.77	3	2678.29	2678.29	0.920738	56.42	323	346	R	DLGMTMNPQAAHYTLMGIETLSLR	M	Oxidation (M) [6]	0	28	YP_166672.1	NC003911Rpomeroyi_-2_1504348@1502906
F051719	75967	C36 15bands	899.102	3	2694.28	2694.28	0.982451	53.41	323	346	R	DLGMTMNPQAAHYTLMGIETLSLR	M	Oxidation (M) [4], Oxidation (M) [6]	0	28	YP_166672.1	NC003911Rpomeroyi_-2_1504348@1502906
F051719	19867	C36 15bands	441.577	3	1321.71	1321.71	-0.124082	29.27	428	439	R	SLIIHSASTTHR	Q		0	28	YP_166672.1	NC003911Rpomeroyi_-2_1504348@1502906
F051719	28167	C36 15bands	733.866	2	1465.72	1465.72	0.79688	108.44	277	290	K	NSYASAGNTIELAR	Q		0	28	YP_165491.1	NC003911Rpomeroyi_-2_242404@241112
F051719	16690	C36 15bands	638.854	2	1275.69	1275.69	0.0830921	96.15	280	292	R	AIVFSAVGTAGQR	C		0	28	YP_165504.1	NC003911Rpomeroyi_2_253397@254911
F051719	35092	C36 15bands	791.425	2	1580.84	1580.84	0.221402	93.96	432	445	R	AQAAWLYAQFVVSK	T		0	28	YP_165868.1	NC003911Rpomeroyi_2_627290@629083
F051719	71926	C36 15bands	813.088	3	2436.24	2436.24	0.227399	53.78	114	135	K	VNHQILGEGEVVQAVQTQMQTK	R		0	28	YP_165868.1	NC003911Rpomeroyi_2_627290@629083
F051719	17457	C36 15bands	644.343	2	1286.67	1286.67	-0.981601	51.31	319	332	R	GGAANGPAAVYAIR	K		0	28	YP_165868.1	NC003911Rpomeroyi_2_627290@629083
F051719	5181	C36 15bands	515.295	2	1028.58	1028.58	-0.459859	24.12	452	460	K	SHVGLTFIR	D		0	28	YP_165868.1	NC003911Rpomeroyi_2_627290@629083
F051719	38668	C36 15bands	816.872	2	1631.73	1631.73	0.894144	90.38	213	225	K	DFMYDPYQVVEAR	A		0	28	YP_167378.1	NC003911Rpomeroyi_3_2286558@2287640
F051719	21495	C36 15bands	677.869	2	1353.72	1353.73	-0.684038	87.98	113	125	K	AAKPLEAVEAEAR	E		0	28	YP_167378.1	NC003911Rpomeroyi_3_2286558@2287640
F051719	8254	C36 15bands	553.304	2	1104.59	1104.59	-0.0860045	80.55	132	142	R	GFADALIAATR	Q		0	28	YP_167378.1	NC003911Rpomeroyi_3_2286558@2287640
F051719	11972	C36 15bands	592.793	2	1183.57	1183.57	0.295715	75.37	288	297	K	TFETTLDTTR	K		0	28	YP_167378.1	NC003911Rpomeroyi_3_2286558@2287640
F051719	64273	C36 15bands	1085.03	2	2168.04	2168.04	0.930335	70.7	331	349	R	CFLIGESLMRQDDVTGATR	T		1	28	YP_167378.1	NC003911Rpomeroyi_3_2286558@2287640
F051719	7557	C36 15bands	546.309	2	1090.6	1090.6	0.562992	61.58	143	152	R	QGYGLIAEIK	K		0	28	YP_167378.1	NC003911Rpomeroyi_3_2286558@2287640
F051719	19214	C36 15bands	656.841	2	1311.67	1311.67	-0.461245	61.56	288	298	K	TFETTLDTTRK	L		1	28	YP_167378.1	NC003911Rpomeroyi_3_2286558@2287640
F051719	13762	C36 15bands	610.356	2	1218.7	1218.7	0.540741	48.27	143	153	R	QGYGLIAEIKK	A		1	28	YP_167378.1	NC003911Rpomeroyi_3_2286558@2287640
F051719	14647	C36 15bands	618.827	2	1235.64	1235.64	0.0995436	46.66	102	112	K	AYKLEEVAADK	A		1	28	YP_167378.1	NC003911Rpomeroyi_3_2286558@2287640
F051719	3696	C36 15bands	492.285	2	982.555	982.556	-0.718534	40.64	276	284	K	SPLIGINNR	N		0	28	YP_167378.1	NC003911Rpomeroyi_3_2286558@2287640
F051719	3850	C36 15bands	493.758	2	985.502	985.501	0.373414	34.3	203	211	R	AACDLPALR	K		0	28	YP_167378.1	NC003911Rpomeroyi_3_2286558@2287640
F051719	15178	C36 15bands	623.315	2	1244.62	1244.61	0.784982	23.39	350	361	R	TLLADPLMPGAM	-	Oxidation (M) [12]	0	28	YP_167378.1	NC003911Rpomeroyi_3_2286558@2287640
F051719	55701	C36 15bands	976.442	2	1950.87	1950.87	1.1154	142.85	400	416	R	IIEDEDLLGNCTAMGER	M	Oxidation (M) [14]	0	28	YP_165928.1	NC003911Rpomeroyi_-3_703254@701704
F051719	59308	C36 15bands	1016.5	2	2030.98	2030.98	0.158052	105.43	138	156	K	LCYFANSAGSIPGALYAEK	L		0	28	YP_165928.1	NC003911Rpomeroyi_-3_703254@701704
F051719	63246	C36 15bands	712.984	3	2135.93	2135.93	0.253286	104.89	203	222	R	DRDYHGSTLAAMSAGGQDER	N		1	28	YP_165928.1	NC003911Rpomeroyi_-3_703254@701704
F051719	63989	C36 15bands	718.316	3	2151.93	2151.92	0.893154	91.37	203	222	R	DRDYHGSTLAAMSAGGQDER	N	Oxidation (M) [12]	1	28	YP_165928.1	NC003911Rpomeroyi_-3_703254@701704
F051719	66016	C36 15bands	739.709	3	2216.11	2216.1	0.444474	74.97	459	479	K	QAQAVVADCMAQGVIIGVTNR	S	Oxidation (M) [10]	0	28	YP_165928.1	NC003911Rpomeroyi_-3_703254@701704
F051719	71575	C36 15bands	1207.11	2	2412.2	2412.19	1.39085	173.1	321	342	R	QVAEDLGNNIITIDAAGVEEWR	A		0	27	YP_168887.1	NC003911Rpomeroyi_1_3902272@3903420
F051719	64254	C36 15bands	1084.01	2	2166	2166	0.766852	120.31	299	320	K	NSGLEFSVFAGGTQADADGPAR	Q		0	27	YP_168887.1	NC003911Rpomeroyi_1_3902272@3903420
F051719	75173	C36 15bands	1326.14	2	2650.26	2650.26	0.422222	109.14	294	320	K	AAVDKNSGLEFSVFAGGTQADADGPAR	Q		1	27	YP_168887.1	NC003911Rpomeroyi_1_3902272@3903420
F051719	29436	C36 15bands	742.913	2	1483.81	1483.81	0.806033	91.81	270	282	R	ALYTLTFVLAMNK	A		0	27	YP_168887.1	NC003911Rpomeroyi_1_3902272@3903420
F051719	57100	C36 15bands	991.465	2	1980.92	1980.91	0.900594	90.56	343	359	R	ALAQPIYDEWLADMDSK	G	Oxidation (M) [14]	0	27	YP_168887.1	NC003911Rpomeroyi_1_3902272@3903420
F051719	58548	C36 15bands	1008.98	2	2015.95	2015.95	1.46135	90.33	138	154	R	FPSTEVFELPFMMTNAR	A		0	27	YP_168887.1	NC003911Rpomeroyi_1_3902272@3903420
F051719	40183	C36 15bands	828.404	2	1654.79	1654.8	-0.387963	80.53	256	269	K	VPELVENHTEFEGR	A		0	27	YP_168887.1	NC003911Rpomeroyi_1_3902272@3903420
F051719	16088	C36 15bands	632.825	2	1263.64	1263.63	0.466116	66.82	283	293	K	AKYDSLPDDLK	A		1	27	YP_168887.1	NC003911Rpomeroyi_1_3902272@3903420
F051719	30390	C36 15bands	749.346	2	1496.68	1496.68	0.692201	62.48	155	166	R	AVSHAYWEMFEK	H		0	27	YP_168887.1	NC003911Rpomeroyi_1_3902272@3903420
F051719	66849	C36 15bands	1121.06	2	2240.11	2240.1	1.79635	62.04	365	383	K	ALLEEAQMLIEKYTPQYSN	-		1	27	YP_168887.1	NC003911Rpomeroyi_1_3902272@3903420
F051719	63952	C36 15bands	1076.03	2	2150.04	2150.04	2.82693	60.88	343	361	R	ALAQPIYDEWLADMDSKGK	D		1	27	YP_168887.1	NC003911Rpomeroyi_1_3902272@3903420
F051719	30586	C36 15bands	750.911	2	1499.81	1499.81	0.584742	43.63	270	282	R	ALYTLTFVLAMNK	A	Oxidation (M) [11]	0	27	YP_168887.1	NC003911Rpomeroyi_1_3902272@3903420
F051719	67730	C36 15bands	753.041	3	2256.1	2256.1	1.38691	40.92	365	383	K	ALLEEAQMLIEKYTPQYSN	-	Oxidation (M) [8]	1	27	YP_168887.1	NC003911Rpomeroyi_1_3902272@3903420
F051719	66785	C36 15bands	1120.11	2	2238.2	2238.19	2.00385	80.85	102	121	R	DVVDVVEQAGERLDLIMIPK	V		1	27	YP_166806.1	NC003911Rpomeroyi_-2_1656664@1655648
F051719	39997	C36 15bands	826.901	2	1651.79	1651.78	2.47248	59.83	109	122	K	YEDGEQAYILAPQR	L		0	27	YP_165746.1	NC003911Rpomeroyi_2_487529@488407
F051719	71773	C36 15bands	808.73	3	2423.17	2423.17	0.222436	81.1	834	855	R	RASVLDAVEPEANCSMHPATLR	A		1	27	YP_166087.1	NC003911Rpomeroyi_2_868784@871582
F051719	69970	C36 15bands	778.404	3	2332.19	2332.19	0.969047	71.58	75	96	R	TLVASCIRPVAEGMVVTTDSAR	A		0	27	YP_166087.1	NC003911Rpomeroyi_2_868784@871582
F051719	61076	C36 15bands	1037.97	2	2073.94	2073.93	1.54152	66.76	240	257	R	EVTSVCPFCGVGCQLSFK	V		0	27	YP_166087.1	NC003911Rpomeroyi_2_868784@871582
F051719	8820	C36 15bands	561.257	2	1120.5	1120.5	-0.228469	53.56	65	74	R	ACMVEVAGER	T		0	27	YP_166087.1	NC003911Rpomeroyi_2_868784@871582
F051719	5505	C36 15bands	522.261	2	1042.51	1042.51	-1.45227	49.81	344	354	K	GSYVAGFGSAK	C		0	27	YP_166087.1	NC003911Rpomeroyi_2_868784@871582
F051719	68070	C36 15bands	756.697	3	2267.07	2267.07	0.504176	46.05	835	855	R	ASVLDAVEPEANCSMHPATLR	A		0	27	YP_166087.1	NC003911Rpomeroyi_2_868784@871582
F051719	24977	C36 15bands	468.554	3	1402.64	1402.64	-0.97958	44.02	284	294	R	FGFDYIDHPHR	L		0	27	YP_166087.1	NC003911Rpomeroyi_2_868784@871582
F051719	51555	C36 15bands	625.996	3	1874.97	1874.97	-0.58561	35.16	623	639	K	GLTVVEIMHAIHDGDIR	G		0	27	YP_166087.1	NC003911Rpomeroyi_2_868784@871582
F051719	1597	C36 15bands	436.736	2	871.458	871.459	-0.37179	34.99	441	447	K	LIVCDPR	G		0	27	YP_166087.1	NC003911Rpomeroyi_2_868784@871582
F051719	38764	C36 15bands	817.435	2	1632.85	1632.85	0.0955382	96.49	472	485	R	RPIIDMDAYELGLK	S		0	27	YP_165285.1	NC003911Rpomeroyi_3_11406@13850
F051719	40757	C36 15bands	835.447	2	1668.88	1668.88	0.0970711	134.6	74	90	R	VPVIAGAGSNNTTEAIR	F		0	27	YP_168751.1	NC003911Rpomeroyi_3_3766944@3767825
F051719	50625	C36 15bands	929.501	2	1856.99	1856.99	0.987622	119.27	142	159	R	SVVDMTPATMGALAKLPR	I		1	27	YP_168751.1	NC003911Rpomeroyi_3_3766944@3767825
F051719	82518	C36 15bands	1367.69	3	4100.06	4100.06	1.01242	106.18	30	68	R	LVEWQIGEGSTGLVPVGTTGESPTLSHEEHETVVAEVVK	A		0	27	YP_168751.1	NC003911Rpomeroyi_3_3766944@3767825
F051719	64960	C36 15bands	1096.05	2	2190.09	2190.08	0.752026	90.23	262	281	K	LGLCSEEVRSPLTGLEDSTK	A		1	27	YP_168751.1	NC003911Rpomeroyi_3_3766944@3767825
F051719	30928	C36 15bands	754.379	2	1506.74	1506.74	0.295339	82.96	142	156	R	SVVDMTPATMGALAK	L	Oxidation (M) [10]	0	27	YP_168751.1	NC003911Rpomeroyi_3_3766944@3767825
F051719	77430	C36 15bands	938.162	3	2811.46	2811.46	-0.0832307	51.24	232	256	K	ALDYQDRLMPLHEAIFIEPGLVGAK	Y	Oxidation (M) [9]	1	27	YP_168751.1	NC003911Rpomeroyi_3_3766944@3767825
F051719	15722	C36 15bands	629.345	2	1256.68	1256.67	2.56551	50.01	19	29	R	NGELDLEALKR	L		1	27	YP_168751.1	NC003911Rpomeroyi_3_3766944@3767825
F051719	55698	C36 15bands	651.029	3	1950.07	1950.06	0.172815	49.01	239	256	R	LMPLHEAIFIEPGLVGAK	Y	Oxidation (M) [2]	0	27	YP_168751.1	NC003911Rpomeroyi_3_3766944@3767825
F051719	70650	C36 15bands	1182.03	2	2362.05	2362.05	0.475012	86.3	420	440	K	MVDWFYADGAAYLPSEEEAAK	L		0	27	YP_166078.1	NC003911Rpomeroyi_-3_858942@857608
F051719	52950	C36 15bands	950.492	2	1898.97	1898.97	0.136916	82.02	111	128	K	DLVVVSRDDTGDPATAIR	I		1	27	YP_166078.1	NC003911Rpomeroyi_-3_858942@857608
F051719	57198	C36 15bands	662.668	3	1984.98	1984.98	0.276073	73.35	187	204	R	LRPSTHMQAAMLAEQAAK	L	Oxidation (M) [7], Oxidation (M) [11]	0	27	YP_166078.1	NC003911Rpomeroyi_-3_858942@857608
F051719	72821	C36 15bands	832.124	3	2493.35	2493.35	0.562296	73.3	343	367	K	FGEAPKTGSIVGYNSVLSIAAAITK	A		1	27	YP_166078.1	NC003911Rpomeroyi_-3_858942@857608
F051719	70315	C36 15bands	782.39	3	2344.15	2344.15	0.522151	62.69	397	419	R	AADHQSTMGAYVGKTALVDGQPK	M		1	27	YP_166078.1	NC003911Rpomeroyi_-3_858942@857608
F051719	62426	C36 15bands	1057.56	2	2113.1	2113.1	1.78789	56.2	234	250	R	LRPDVQFVEEQWPPVFK	I		0	27	YP_166078.1	NC003911Rpomeroyi_-3_858942@857608
F051719	74699	C36 15bands	871.775	3	2612.3	2612.3	0.331126	54.79	210	233	K	WATVAPNYAYGQDAVAAFKAELTR	L		1	27	YP_166078.1	NC003911Rpomeroyi_-3_858942@857608
F051719	12587	C36 15bands	398.557	3	1192.65	1192.65	0.995263	33.53	83	92	R	LPAFTEPYKK	G		1	27	YP_166078.1	NC003911Rpomeroyi_-3_858942@857608
F051719	79391	C36 15bands	1002.13	3	3003.36	3003.37	-2.39964	23.53	368	396	K	AGSTETEAMLAAMEGLEVSSSPTGPFMFR	A		0	27	YP_166078.1	NC003911Rpomeroyi_-3_858942@857608
F051719	61310	C36 15bands	1042.04	2	2082.07	2082.07	0.450033	174.26	238	257	K	ITLSEPANAALVQSGEAQQR	N		0	26	YP_167472.1	NC003911Rpomeroyi_-1_2391791@2390634
F051719	49697	C36 15bands	921.497	2	1840.98	1840.98	0.25204	122.67	209	227	R	LDHVVLGYGTGGTVAGLGR	V		0	26	YP_167472.1	NC003911Rpomeroyi_-1_2391791@2390634
F051719	64794	C36 15bands	1094.09	2	2186.17	2186.17	0.272623	117.43	313	335	K	RLAAEEGILTGISGGASLAAAMK	V		1	26	YP_167472.1	NC003911Rpomeroyi_-1_2391791@2390634
F051719	64716	C36 15bands	1092.57	2	2183.12	2183.11	1.40533	101.35	336	356	K	VAETAPEGSVLLVMLPDTGER	Y		0	26	YP_167472.1	NC003911Rpomeroyi_-1_2391791@2390634
F051719	48752	C36 15bands	910.954	2	1819.89	1819.89	0.512668	96.71	126	141	K	GYPLVITMHDGFSVER	R		0	26	YP_167472.1	NC003911Rpomeroyi_-1_2391791@2390634
F051719	57583	C36 15bands	995.987	2	1989.96	1989.96	0.602023	89.82	170	186	K	ELAEANGWFLAHQFETK	D		0	26	YP_167472.1	NC003911Rpomeroyi_-1_2391791@2390634
F051719	11208	C36 15bands	583.796	2	1165.58	1165.58	0.0694935	73.86	73	83	K	FEAFNPAGSVK	D		0	26	YP_167472.1	NC003911Rpomeroyi_-1_2391791@2390634
F051719	71628	C36 15bands	806.367	3	2416.08	2416.08	0.292209	67.16	187	208	K	DNADIHEATTAQEILGDFDGER	L		0	26	YP_167472.1	NC003911Rpomeroyi_-1_2391791@2390634
F051719	75945	C36 15bands	897.805	3	2690.39	2690.39	1.09055	59.66	59	83	R	LNTIAPGHVTMYVKFEAFNPAGSVK	D		1	26	YP_167472.1	NC003911Rpomeroyi_-1_2391791@2390634
F051719	26800	C36 15bands	719.359	2	1436.7	1436.7	-0.397437	59.59	73	85	K	FEAFNPAGSVKDR	L		1	26	YP_167472.1	NC003911Rpomeroyi_-1_2391791@2390634
F051719	29359	C36 15bands	495.279	3	1482.82	1482.82	0.0593466	44.58	84	96	K	DRLALNIIEAAER	E		1	26	YP_167472.1	NC003911Rpomeroyi_-1_2391791@2390634
F051719	56859	C36 15bands	659.672	3	1975.99	1975.99	0.329961	25.15	126	142	K	GYPLVITMHDGFSVERR	R		1	26	YP_167472.1	NC003911Rpomeroyi_-1_2391791@2390634
F051719	56449	C36 15bands	983.968	2	1965.92	1965.92	0.436437	115.68	244	260	K	ICLIVDDICDTAGTLCK	A		0	26	YP_168362.1	NC003911Rpomeroyi_1_3366235@3367308
F051719	48447	C36 15bands	907.443	2	1812.87	1812.87	2.19376	98.51	63	77	R	FNDGEIFVEVFENVR	G		0	26	YP_168362.1	NC003911Rpomeroyi_1_3366235@3367308
F051719	55883	C36 15bands	977.976	2	1953.94	1953.94	0.796853	93.58	272	289	R	EVHSYISHGVMSGPAVER	V		0	26	YP_168362.1	NC003911Rpomeroyi_1_3366235@3367308
F051719	21881	C36 15bands	680.866	2	1359.72	1359.72	0.0220634	88.67	139	151	K	LVANMLTGAGIER	I	Oxidation (M) [5]	0	26	YP_168362.1	NC003911Rpomeroyi_1_3366235@3367308
F051719	9123	C36 15bands	564.312	2	1126.61	1126.61	-0.890282	83.49	261	271	K	AAQVLLDNGAR	E		0	26	YP_168362.1	NC003911Rpomeroyi_1_3366235@3367308
F051719	6605	C36 15bands	535.316	2	1068.62	1068.62	-0.412683	63.45	214	223	R	INAPLSIVDK	R		0	26	YP_168362.1	NC003911Rpomeroyi_1_3366235@3367308
F051719	22595	C36 15bands	685.877	2	1369.74	1369.74	0.611795	62.48	113	124	R	ITAVIPYFGYAR	Q		0	26	YP_168362.1	NC003911Rpomeroyi_1_3366235@3367308
F051719	56619	C36 15bands	657.651	3	1969.93	1969.93	0.0822364	51.94	272	289	R	EVHSYISHGVMSGPAVER	V	Oxidation (M) [11]	0	26	YP_168362.1	NC003911Rpomeroyi_1_3366235@3367308
F051719	14035	C36 15bands	409.247	3	1224.72	1224.72	-0.0996147	42.46	214	224	R	INAPLSIVDKR	R		1	26	YP_168362.1	NC003911Rpomeroyi_1_3366235@3367308
F051719	25528	C36 15bands	471.92	3	1412.74	1412.74	-0.159973	41.57	50	62	R	GVDQGLVDARVER	F		1	26	YP_168362.1	NC003911Rpomeroyi_1_3366235@3367308
F051719	65036	C36 15bands	1097.03	2	2192.04	2192.04	1.52689	115.41	138	156	K	MMSFVESLEATDDKTITFK	L		1	26	YP_166457.1	NC003911Rpomeroyi_2_1265954@1267564
F051719	34085	C36 15bands	781.933	2	1561.85	1561.85	0.531421	113.79	52	64	K	ILDPIWTTAYITR	N		0	26	YP_166457.1	NC003911Rpomeroyi_2_1265954@1267564
F051719	69604	C36 15bands	1162.56	2	2323.1	2323.1	0.818303	88.5	106	127	R	DGLVWHDGAPVTAADCVASINR	W		0	26	YP_166457.1	NC003911Rpomeroyi_2_1265954@1267564
F051719	76864	C36 15bands	925.16	3	2772.46	2772.46	1.32482	62.49	157	182	K	LSTPTGLVTLALAKPSSNVPFMMPER	V	Oxidation (M) [22]	0	26	YP_166457.1	NC003911Rpomeroyi_2_1265954@1267564
F051719	75762	C36 15bands	1343.67	2	2685.33	2685.32	0.315791	143	222	247	R	FASLIDADSGQAIDGAIEVVDSHTVR	L		0	26	YP_166898.1	NC003911Rpomeroyi_-2_1768351@1766525
F051719	52640	C36 15bands	947.44	2	1892.87	1892.87	-0.138943	109.89	187	203	K	GVKWNNGDDFTAEDVAR	N		1	26	YP_166898.1	NC003911Rpomeroyi_-2_1768351@1766525
F051719	10908	C36 15bands	580.307	2	1158.6	1158.6	-0.380632	93.35	470	480	R	NTTDAVAAQLR	D		0	26	YP_166898.1	NC003911Rpomeroyi_-2_1768351@1766525
F051719	19365	C36 15bands	658.358	2	1314.7	1314.7	0.801704	64.35	469	480	R	RNTTDAVAAQLR	D		1	26	YP_166898.1	NC003911Rpomeroyi_-2_1768351@1766525
F051719	21697	C36 15bands	679.87	2	1357.72	1357.72	-0.151724	33.93	119	130	K	QGGTLRVQMNVR	E		1	26	YP_166898.1	NC003911Rpomeroyi_-2_1768351@1766525
F051719	3816	C36 15bands	493.732	2	985.45	985.45	-0.443452	34.89	394	400	R	DYEYLQR	M		0	26	YP_167130.1	NC003911Rpomeroyi_3_2017773@2020802
F051719	26823	C36 15bands	719.365	2	1436.71	1436.71	0.0877001	94.24	153	166	R	ADAGITSFDDLKGK	R		1	26	YP_167412.1	NC003911Rpomeroyi_-3_2325777@2324734
F051719	78912	C36 15bands	983.171	3	2946.49	2946.49	0.400816	81.41	312	339	K	LHPAFANLTEAEMIKDGLSAPLHSGAEK	Y		1	26	YP_167412.1	NC003911Rpomeroyi_-3_2325777@2324734
F051719	6991	C36 15bands	539.776	2	1077.54	1077.54	0.21809	68.75	179	188	R	GTMDVVLEAK	G	Oxidation (M) [3]	0	26	YP_167412.1	NC003911Rpomeroyi_-3_2325777@2324734
F051719	74767	C36 15bands	872.727	3	2615.16	2615.16	0.697473	65.53	104	126	R	EGELEFGVAQSDWQYHAYNGTSK	F		0	26	YP_167412.1	NC003911Rpomeroyi_-3_2325777@2324734
F051719	21756	C36 15bands	680.333	2	1358.65	1358.65	1.01792	59.08	301	311	K	AVFDNFEDFKK	L		1	26	YP_167412.1	NC003911Rpomeroyi_-3_2325777@2324734
F051719	14268	C36 15bands	616.285	2	1230.56	1230.56	-0.0503837	55.43	301	310	K	AVFDNFEDFK	K		0	26	YP_167412.1	NC003911Rpomeroyi_-3_2325777@2324734
F051719	79096	C36 15bands	988.503	3	2962.49	2962.49	0.156288	53.29	312	339	K	LHPAFANLTEAEMIKDGLSAPLHSGAEK	Y	Oxidation (M) [13]	1	26	YP_167412.1	NC003911Rpomeroyi_-3_2325777@2324734
F051719	41667	C36 15bands	842.94	2	1683.87	1683.87	0.273775	52.25	312	326	K	LHPAFANLTEAEMIK	D		0	26	YP_167412.1	NC003911Rpomeroyi_-3_2325777@2324734
F051719	20703	C36 15bands	670.336	2	1338.66	1338.66	0.645423	51.52	127	137	K	FEEAGKFENLR	A		1	26	YP_167412.1	NC003911Rpomeroyi_-3_2325777@2324734
F051719	13331	C36 15bands	606.822	2	1211.63	1211.63	0.326832	39.62	251	260	K	LVADNSFYRK	A		1	26	YP_167412.1	NC003911Rpomeroyi_-3_2325777@2324734
F051719	17132	C36 15bands	641.326	2	1280.64	1280.64	0.612977	39.27	327	339	K	DGLSAPLHSGAEK	Y		0	26	YP_167412.1	NC003911Rpomeroyi_-3_2325777@2324734
F051719	3635	C36 15bands	491.245	2	980.475	980.475	-0.302914	29.19	261	269	K	ATIPGGMYR	G	Oxidation (M) [7]	0	26	YP_167412.1	NC003911Rpomeroyi_-3_2325777@2324734
F051719	8342	C36 15bands	555.292	2	1108.57	1108.57	-0.589047	23.44	260	269	R	KATIPGGMYR	G	Oxidation (M) [8]	1	26	YP_167412.1	NC003911Rpomeroyi_-3_2325777@2324734
F051719	34336	C36 15bands	783.412	2	1564.81	1564.81	1.05956	113.61	156	170	R	MIEAVFATGLPFGGR	A		0	26	YP_168216.1	NC003911Rpomeroyi_-3_3213705@3212905
F051719	35053	C36 15bands	791.409	2	1580.8	1580.8	0.467484	111.93	156	170	R	MIEAVFATGLPFGGR	A	Oxidation (M) [1]	0	26	YP_168216.1	NC003911Rpomeroyi_-3_3213705@3212905
F051719	62202	C36 15bands	1052.03	2	2102.04	2102.04	0.968107	102.19	119	137	K	VVAGVIYDAAKDEMFFAEK	G		1	26	YP_168216.1	NC003911Rpomeroyi_-3_3213705@3212905
F051719	39126	C36 15bands	819.989	2	1637.96	1637.96	0.832132	76.12	215	229	R	RLNAWDVAAGIIIVK	E		1	26	YP_168216.1	NC003911Rpomeroyi_-3_3213705@3212905
F051719	8263	C36 15bands	553.316	2	1104.62	1104.62	-0.23266	71.5	119	129	K	VVAGVIYDAAK	D		0	26	YP_168216.1	NC003911Rpomeroyi_-3_3213705@3212905
F051719	36028	C36 15bands	797.899	2	1593.78	1593.78	0.8621	65.9	30	42	K	DFREVENLQVSMK	G		1	26	YP_168216.1	NC003911Rpomeroyi_-3_3213705@3212905
F051719	4731	C36 15bands	507.795	2	1013.58	1013.58	0.37491	62.71	51	60	K	ADIAAEAILK	E		0	26	YP_168216.1	NC003911Rpomeroyi_-3_3213705@3212905
F051719	11061	C36 15bands	582.249	2	1162.48	1162.48	0.261509	58.92	138	147	K	GEGAWMNDQR	I		0	26	YP_168216.1	NC003911Rpomeroyi_-3_3213705@3212905
F051719	46664	C36 15bands	592.657	3	1774.95	1774.95	0.836645	47.82	43	60	K	GAGDFVSKADIAAEAILK	E		1	26	YP_168216.1	NC003911Rpomeroyi_-3_3213705@3212905
F051719	42342	C36 15bands	565.619	3	1693.84	1693.84	0.319393	44.52	192	207	R	RWGSAALDMAYVAAGR	Y		1	26	YP_168216.1	NC003911Rpomeroyi_-3_3213705@3212905
F051719	29236	C36 15bands	741.876	2	1481.74	1481.74	0.406955	91.6	155	167	K	LQLSMTYPMSVGR	N		0	26	YP_168579.1	NC003911Rpomeroyi_3_3586203@3586895
F051719	39930	C36 15bands	826.393	2	1650.77	1650.77	0.405265	88.13	121	135	K	AFDMLPADAYLPDGR	T		0	26	YP_168579.1	NC003911Rpomeroyi_3_3586203@3586895
F051719	9657	C36 15bands	378.557	3	1132.65	1132.65	0.240145	56.14	145	154	R	SVFIISPDKK	L		1	26	YP_168579.1	NC003911Rpomeroyi_3_3586203@3586895
F051719	25052	C36 15bands	702.406	2	1402.8	1402.8	0.268036	84.41	275	286	R	SLIVPFLQFSPR	R		0	26	YP_165677.1	NC003911Rpomeroyi_3_425397@427574
F051719	33099	C36 15bands	773.404	2	1544.79	1544.79	-0.168307	86.81	218	231	K	IIVLSHSGYGTDQR	V		0	25	YP_168112.1	NC003911Rpomeroyi_-1_3107078@3105489
F051719	2785	C36 15bands	472.282	2	942.55	942.55	-0.166569	76.19	70	78	R	LVTAIEAAR	A		0	25	YP_168112.1	NC003911Rpomeroyi_-1_3107078@3105489
F051719	17069	C36 15bands	641.311	2	1280.61	1280.61	-0.0179602	77.85	327	338	R	AITEGGYQSMPK	M		0	25	YP_165579.1	NC003911Rpomeroyi_1_326839@328557
F051719	47168	C36 15bands	894.937	2	1787.86	1787.86	0.62477	112.52	478	495	R	ATGGVTNAFVSGFGYQGR	M		0	25	YP_168940.1	NC003911Rpomeroyi_-1_3958928@3957069
F051719	7983	C36 15bands	550.819	2	1099.62	1099.62	0.118222	104.22	599	608	R	ISDLGLIDVR	S		0	25	YP_168940.1	NC003911Rpomeroyi_-1_3958928@3957069
F051719	8103	C36 15bands	551.81	2	1101.61	1101.6	1.87545	80.17	362	371	R	ADVILTSDLR	D		0	25	YP_168940.1	NC003911Rpomeroyi_-1_3958928@3957069
F051719	8144	C36 15bands	552.298	2	1102.58	1102.58	0.00362785	78.03	215	224	K	MLAEIAATQR	A		0	25	YP_168940.1	NC003911Rpomeroyi_-1_3958928@3957069
F051719	66207	C36 15bands	741.431	3	2221.27	2221.27	0.681593	62.09	362	381	R	ADVILTSDLRDLPIELVIAR	G		1	25	YP_168940.1	NC003911Rpomeroyi_-1_3958928@3957069
F051719	41469	C36 15bands	561.319	3	1680.93	1680.93	0.0553264	57.84	33	48	R	LVAVAAGREPADMIIR	N		1	25	YP_168940.1	NC003911Rpomeroyi_-1_3958928@3957069
F051719	70891	C36 15bands	1189.11	2	2376.21	2376.2	2.48674	121.04	278	300	R	DEMVTQDVIFAATGVTGGSLLPR	I		0	25	YP_166971.1	NC003911Rpomeroyi_-2_1852696@1851704
F051719	52383	C36 15bands	943.503	2	1884.99	1884.99	0.62865	101.89	30	48	R	VAEQAALASASLIGRGDEK	A		1	25	YP_166971.1	NC003911Rpomeroyi_-2_1852696@1851704
F051719	29491	C36 15bands	743.381	2	1484.75	1484.75	-0.0619634	90.57	114	127	K	DMPNALTVIAMGPR	G		0	25	YP_166971.1	NC003911Rpomeroyi_-2_1852696@1851704
F051719	78520	C36 15bands	724.879	4	2895.48	2895.48	1.66604	74.93	274	300	R	VYTRDEMVTQDVIFAATGVTGGSLLPR	I		1	25	YP_166971.1	NC003911Rpomeroyi_-2_1852696@1851704
F051719	5005	C36 15bands	513.236	2	1024.46	1024.46	-0.799447	65.95	243	251	K	CMGGQIFGR	L		0	25	YP_166971.1	NC003911Rpomeroyi_-2_1852696@1851704
F051719	1420	C36 15bands	430.727	2	859.44	859.44	0.1245	50.4	266	273	K	AGITDLDR	V		0	25	YP_166971.1	NC003911Rpomeroyi_-2_1852696@1851704
F051719	27944	C36 15bands	488.56	3	1462.66	1462.66	-0.404059	46.16	128	140	R	GSMLHAPDVYMDK	L		0	25	YP_166971.1	NC003911Rpomeroyi_-2_1852696@1851704
F051719	78630	C36 15bands	971.5	3	2911.48	2911.47	0.680411	31.85	274	300	R	VYTRDEMVTQDVIFAATGVTGGSLLPR	I	Oxidation (M) [7]	1	25	YP_166971.1	NC003911Rpomeroyi_-2_1852696@1851704
F051719	9387	C36 15bands	566.286	2	1130.56	1130.56	0.279508	84.25	346	356	R	SEDDAAALALR	N		0	25	YP_166486.1	NC003911Rpomeroyi_3_1308225@1309955
F051719	34511	C36 15bands	786.45	2	1570.89	1570.88	1.22861	75.52	237	249	R	QALVQIEQQVLFR	A		0	25	YP_166486.1	NC003911Rpomeroyi_3_1308225@1309955
F051719	14973	C36 15bands	621.319	2	1240.62	1240.62	0.0282116	46.49	334	345	R	TTGQPAMPGLPR	S	Oxidation (M) [7]	0	25	YP_166486.1	NC003911Rpomeroyi_3_1308225@1309955
F051719	69443	C36 15bands	771.725	3	2312.15	2312.15	0.732219	45.59	307	329	R	ANLADANGALTTAHAEYINAVGR	H		0	25	YP_166486.1	NC003911Rpomeroyi_3_1308225@1309955
F051719	8701	C36 15bands	559.305	2	1116.6	1116.6	-0.225686	100.75	217	227	K	VMDASAIALAR	D		0	25	YP_166901.1	NC003911Rpomeroyi_3_1770234@1771010
F051719	65383	C36 15bands	737.384	3	2209.13	2209.13	-0.274316	73.7	33	53	K	ISGEALMGDQGFGLHPPTVKR	I		1	25	YP_166901.1	NC003911Rpomeroyi_3_1770234@1771010
F051719	29608	C36 15bands	744.32	2	1486.63	1486.63	0.014126	69.85	170	182	R	ANEMACEAIFMGK	N	Oxidation (M) [4]	0	25	YP_166901.1	NC003911Rpomeroyi_3_1770234@1771010
F051719	36421	C36 15bands	800.897	2	1599.78	1599.78	0.770732	69.54	202	214	R	YDEISYDEVLAKR	L		1	25	YP_166901.1	NC003911Rpomeroyi_3_1770234@1771010
F051719	60367	C36 15bands	685.996	3	2054.97	2054.97	0.63894	66.71	183	201	K	NGVDGVYDKDPALHDDAVR	Y		1	25	YP_166901.1	NC003911Rpomeroyi_3_1770234@1771010
F051719	13868	C36 15bands	611.793	2	1221.57	1221.57	0.902118	62.4	127	136	R	MDEVAEPYIR	R		0	25	YP_166901.1	NC003911Rpomeroyi_3_1770234@1771010
F051719	60873	C36 15bands	690.682	3	2069.03	2069.03	-0.0579983	62.33	33	52	K	ISGEALMGDQGFGLHPPTVK	R	Oxidation (M) [7]	0	25	YP_166901.1	NC003911Rpomeroyi_3_1770234@1771010
F051719	23272	C36 15bands	460.231	3	1377.67	1377.67	-0.347688	33.17	127	137	R	MDEVAEPYIRR	R		1	25	YP_166901.1	NC003911Rpomeroyi_3_1770234@1771010
F051719	23019	C36 15bands	458.941	3	1373.8	1373.8	-0.530644	74.54	476	488	R	IVDGKGAVTFLVR	V		1	25	YP_165606.1	NC003911Rpomeroyi_-3_355146@353638
F051719	3913	C36 15bands	494.793	2	987.571	987.571	-0.244033	77.87	314	323	R	VISGSILSGR	Q		0	25	YP_164859.1	NC006569pDSS-3_1_24856@26238
F051719	12397	C36 15bands	596.308	2	1190.6	1190.6	-0.641692	91.2	435	445	R	ASEEETLATIK	A		0	24	YP_168274.1	NC003911Rpomeroyi_-1_3281204@3279597
F051719	55896	C36 15bands	978.005	2	1954	1953.99	0.732346	116.65	152	171	R	IIAETGAGQHGVATATVCAK	F		0	24	YP_166061.1	NC003911Rpomeroyi_1_841720@843072
F051719	19138	C36 15bands	656.385	2	1310.76	1310.76	-0.114438	94.73	197	209	R	LLGAEVIPVTSGR	G		0	24	YP_166061.1	NC003911Rpomeroyi_1_841720@843072
F051719	48071	C36 15bands	902.871	2	1803.73	1803.73	0.598206	80.88	436	451	K	FLGFDMSDTEGRDAED	-		1	24	YP_166061.1	NC003911Rpomeroyi_1_841720@843072
F051719	67527	C36 15bands	751.359	3	2251.06	2251.06	0.143044	71.06	229	248	R	DTFYCIGTVAGPHPYPAMVR	D		0	24	YP_166061.1	NC003911Rpomeroyi_1_841720@843072
F051719	46661	C36 15bands	592.622	3	1774.84	1774.84	0.516102	60.97	214	228	K	DAMNDALRDWVTNVR	D		1	24	YP_166061.1	NC003911Rpomeroyi_1_841720@843072
F051719	60095	C36 15bands	513.002	4	2047.98	2047.98	0.218752	49.93	312	330	K	MEHCASLTGGRPGVLHGNR	T		0	24	YP_166061.1	NC003911Rpomeroyi_1_841720@843072
F051719	62355	C36 15bands	703.366	3	2107.08	2107.07	0.736566	45.83	408	425	K	LAPELPKDHIIIMNMCGR	G		1	24	YP_166061.1	NC003911Rpomeroyi_1_841720@843072
F051719	14631	C36 15bands	618.336	2	1234.66	1234.66	1.22868	44.19	249	259	R	DFQSIIGKEAK	E		1	24	YP_166061.1	NC003911Rpomeroyi_1_841720@843072
F051719	7632	C36 15bands	547.297	2	1092.58	1092.58	-1.17154	40.66	426	435	R	GDKDIFTVAK	F		1	24	YP_166061.1	NC003911Rpomeroyi_1_841720@843072
F051719	433	C36 15bands	377.206	2	752.397	752.397	0.0996814	38.3	54	60	R	FGIFGGR	F		0	24	YP_166061.1	NC003911Rpomeroyi_1_841720@843072
F051719	27912	C36 15bands	488.24	3	1461.7	1461.7	0.0287337	37.91	176	187	K	CVVYMGAHDVRR	Q		1	24	YP_166061.1	NC003911Rpomeroyi_1_841720@843072
F051719	18850	C36 15bands	436.206	3	1305.6	1305.6	0.265779	28.54	176	186	K	CVVYMGAHDVR	R		0	24	YP_166061.1	NC003911Rpomeroyi_1_841720@843072
F051719	65905	C36 15bands	1107.05	2	2212.09	2212.08	0.530721	124.16	255	274	R	DKVFAMMQNLGTPMNLAGFK	L		1	24	YP_167083.1	NC003911Rpomeroyi_-2_1967377@1965752
F051719	79434	C36 15bands	1004.48	3	3010.42	3010.42	1.2191	80.19	292	317	R	QMIQDPMQNKFTSFSSYFDQSVVGVK	Y		1	24	YP_167083.1	NC003911Rpomeroyi_-2_1967377@1965752
F051719	63108	C36 15bands	1066.1	2	2130.18	2130.18	1.75103	113.82	414	435	R	ALAGTQVGGTVTNLAFLGALTR	H		0	24	YP_167996.1	NC003911Rpomeroyi_-2_2976301@2974349
F051719	27015	C36 15bands	721.864	2	1441.71	1441.71	0.771998	69.59	544	556	R	IFGANTALMMVMK	G	Oxidation (M) [9]	0	24	YP_165595.1	NC003911Rpomeroyi_2_341882@343990
F051719	11922	C36 15bands	591.846	2	1181.68	1181.68	0.220026	69.01	337	347	R	LKEIIGEPAGR	L		1	24	YP_165595.1	NC003911Rpomeroyi_2_341882@343990
F051719	739	C36 15bands	401.253	2	800.491	800.491	-0.264838	46.11	622	628	R	VLGLPFR	D		0	24	YP_165595.1	NC003911Rpomeroyi_2_341882@343990
F051719	45227	C36 15bands	873.429	2	1744.84	1744.84	0.894637	145.68	2	18	M	SFDYDLFVIGGGSGGVR	A		0	24	YP_166571.1	NC003911Rpomeroyi_3_1390068@1391423
F051719	58030	C36 15bands	1000.96	2	1999.9	1999.89	1.44308	109.63	246	263	K	ATNGDEELFDQVMFATGR	V		0	24	YP_166571.1	NC003911Rpomeroyi_3_1390068@1391423
F051719	31076	C36 15bands	756.888	2	1511.76	1511.76	2.01884	96.93	117	130	R	LVDAHTVELSDGTR	K		0	24	YP_166571.1	NC003911Rpomeroyi_3_1390068@1391423
F051719	39864	C36 15bands	825.917	2	1649.82	1649.82	0.199416	76.33	101	114	R	NILKNNGVETFDMR	A		1	24	YP_166571.1	NC003911Rpomeroyi_3_1390068@1391423
F051719	39258	C36 15bands	820.934	2	1639.85	1639.85	0.668962	68.1	117	131	R	LVDAHTVELSDGTRK	S		1	24	YP_166571.1	NC003911Rpomeroyi_3_1390068@1391423
F051719	66384	C36 15bands	743.361	3	2227.06	2227.06	0.778606	44.53	244	263	R	VKATNGDEELFDQVMFATGR	V		1	24	YP_166571.1	NC003911Rpomeroyi_3_1390068@1391423
F051719	67025	C36 15bands	749.088	3	2244.24	2244.24	0.675061	28.12	431	450	R	TVAVHPVMAEELVTLRQPVR	S		1	24	YP_166571.1	NC003911Rpomeroyi_3_1390068@1391423
F051719	37313	C36 15bands	806.949	2	1611.88	1611.88	1.33757	67.97	474	489	R	DIAAFVPVAGMVPGLR	A		0	24	YP_166984.1	NC003911Rpomeroyi_3_1864104@1867190
F051719	80744	C36 15bands	1634.25	2	3266.49	3266.47	4.28964	99.63	103	133	R	GTIDAVQSDDDSMASPTEVTVFGGYFPFASR	Y		0	24	YP_167817.1	NC003911Rpomeroyi_3_2760648@2761733
F051719	68773	C36 15bands	1143.58	2	2285.15	2285.14	2.29745	95.35	80	98	R	MQIELFYADQLVPTGELFR	A	Oxidation (M) [1]	0	24	YP_167817.1	NC003911Rpomeroyi_3_2760648@2761733
F051719	68185	C36 15bands	1135.58	2	2269.15	2269.15	1.83726	89.54	80	98	R	MQIELFYADQLVPTGELFR	A		0	24	YP_167817.1	NC003911Rpomeroyi_3_2760648@2761733
F051719	40414	C36 15bands	830.921	2	1659.83	1659.83	0.719955	88.53	267	279	R	WNELPEDLQTLFR	V		0	24	YP_167817.1	NC003911Rpomeroyi_3_2760648@2761733
F051719	71838	C36 15bands	1215.62	2	2429.23	2429.22	0.791199	86.36	52	74	R	MQTYAGPALAAHVIDPAIAMFNK	I		0	24	YP_167817.1	NC003911Rpomeroyi_3_2760648@2761733
F051719	80764	C36 15bands	1095.16	3	3282.47	3282.47	2.0771	75.67	103	133	R	GTIDAVQSDDDSMASPTEVTVFGGYFPFASR	Y	Oxidation (M) [13]	0	24	YP_167817.1	NC003911Rpomeroyi_3_2760648@2761733
F051719	32500	C36 15bands	769.862	2	1537.71	1537.71	0.137867	62.63	290	301	R	QWWYWGGEASLR	V		0	24	YP_167817.1	NC003911Rpomeroyi_3_2760648@2761733
F051719	72087	C36 15bands	816.08	3	2445.22	2445.22	0.256419	52.16	52	74	R	MQTYAGPALAAHVIDPAIAMFNK	I	Oxidation (M) [20]	0	24	YP_167817.1	NC003911Rpomeroyi_3_2760648@2761733
F051719	72085	C36 15bands	816.08	3	2445.22	2445.22	-0.357023	39.73	52	74	R	MQTYAGPALAAHVIDPAIAMFNK	I	Oxidation (M) [1]	0	24	YP_167817.1	NC003911Rpomeroyi_3_2760648@2761733
F051719	78838	C36 15bands	734.61	4	2934.41	2934.41	0.215376	30.3	162	188	K	HISAGAWDPCHFATKDPINSLADLNGK	R		1	24	YP_167817.1	NC003911Rpomeroyi_3_2760648@2761733
F051719	13289	C36 15bands	606.323	2	1210.63	1210.63	0.865665	56.24	805	815	R	LDPVNPQTTAR	M		0	24	YP_168049.1	NC003911Rpomeroyi_3_3038991@3041573
F051719	61093	C36 15bands	1038.03	2	2074.04	2074.04	1.13498	118.68	219	236	R	TIYDNYGFETQILAASIR	S		0	24	YP_168331.1	NC003911Rpomeroyi_3_3337524@3338384
F051719	6380	C36 15bands	531.795	2	1061.58	1061.58	0.140357	80.51	271	280	K	GLDAFLADIK	A		0	24	YP_168331.1	NC003911Rpomeroyi_3_3337524@3338384
F051719	64290	C36 15bands	1085.07	2	2168.13	2168.13	0.686767	77.4	261	280	K	AMVNHPLTDKGLDAFLADIK	A		1	24	YP_168331.1	NC003911Rpomeroyi_3_3337524@3338384
F051719	64752	C36 15bands	729.05	3	2184.13	2184.12	0.958736	61.64	261	280	K	AMVNHPLTDKGLDAFLADIK	A	Oxidation (M) [2]	1	24	YP_168331.1	NC003911Rpomeroyi_3_3337524@3338384
F051719	15558	C36 15bands	627.893	2	1253.77	1253.77	0.603779	61.16	142	153	R	KLVEIAGNIAVK	V		1	24	YP_168331.1	NC003911Rpomeroyi_3_3337524@3338384
F051719	78942	C36 15bands	984.465	3	2950.37	2950.37	0.332161	53.35	115	142	R	EICAMVDGPVSAEVTATDAETMIAEGRK	L		1	24	YP_168331.1	NC003911Rpomeroyi_3_3337524@3338384
F051719	9090	C36 15bands	563.845	2	1125.68	1125.68	-0.254958	51.58	143	153	K	LVEIAGNIAVK	V		0	24	YP_168331.1	NC003911Rpomeroyi_3_3337524@3338384
F051719	10155	C36 15bands	573.317	2	1144.62	1144.62	-0.330241	47.82	105	114	K	SGRDIIEVTR	E		1	24	YP_168331.1	NC003911Rpomeroyi_3_3337524@3338384
F051719	400	C36 15bands	372.237	2	742.459	742.459	0.250519	41.85	281	287	K	AADIKIL	-		1	24	YP_168331.1	NC003911Rpomeroyi_3_3337524@3338384
F051719	24312	C36 15bands	697.394	2	1392.77	1392.77	0.112725	81.04	596	608	R	IHLAVSDEVLAAR	R		0	24	YP_168510.1	NC003911Rpomeroyi_3_3510990@3512936
F051719	26109	C36 15bands	476.581	3	1426.72	1426.72	-0.330829	52.05	286	297	R	HYEGEEKGLLPR	E		1	24	YP_168510.1	NC003911Rpomeroyi_3_3510990@3512936
F051719	1690	C36 15bands	438.75	2	875.486	875.486	-0.723027	43.76	270	277	K	ALFLEAGR	R		0	24	YP_168510.1	NC003911Rpomeroyi_3_3510990@3512936
F051719	67657	C36 15bands	1127.6	2	2253.18	2253.18	1.21473	128.31	247	268	R	LAGADQIVGVDLNPDKVAMATR	F		1	24	YP_169038.1	NC003911Rpomeroyi_3_4064829@4066052
F051719	38040	C36 15bands	812.931	2	1623.85	1623.85	0.151492	117.33	247	262	R	LAGADQIVGVDLNPDK	V		0	24	YP_169038.1	NC003911Rpomeroyi_3_4064829@4066052
F051719	67524	C36 15bands	1126.11	2	2250.2	2250.19	2.00694	87.65	43	64	R	AAVAVEAGKPLEVMEVNLEGPK	A		0	24	YP_169038.1	NC003911Rpomeroyi_3_4064829@4066052
F051719	3138	C36 15bands	479.284	2	956.554	956.554	-0.39935	78.51	65	73	K	AGEVLVEIK	A		0	24	YP_169038.1	NC003911Rpomeroyi_3_4064829@4066052
F051719	78409	C36 15bands	961.524	3	2881.55	2881.55	1.36836	41.86	319	346	K	GWGESIIIGVAPAGAEISTRPFQLVTGR	V		0	24	YP_169038.1	NC003911Rpomeroyi_3_4064829@4066052
F051719	8894	C36 15bands	374.542	3	1120.6	1120.6	0.0321256	41.72	347	357	R	VWKGTAFGGAK	G		1	24	YP_169038.1	NC003911Rpomeroyi_3_4064829@4066052
F051719	52507	C36 15bands	944.497	2	1886.98	1886.98	1.22206	147.21	145	163	R	IAAVTAGGIEALADTVMER	W		0	24	YP_165261.1	NC006569pDSS-3_-2_482681@481863
F051719	53232	C36 15bands	952.494	2	1902.97	1902.97	0.72886	126.57	145	163	R	IAAVTAGGIEALADTVMER	W	Oxidation (M) [17]	0	24	YP_165261.1	NC006569pDSS-3_-2_482681@481863
F051719	51264	C36 15bands	935.528	2	1869.04	1869.04	1.11287	91.97	99	118	R	DAAVVGLSIGGMIAQGLAVK	R		0	24	YP_165261.1	NC006569pDSS-3_-2_482681@481863
F051719	54494	C36 15bands	964.47	2	1926.93	1926.93	-0.0773252	87.96	68	86	R	GHGLSDAPEGPYAMGTLVR	D		0	24	YP_165261.1	NC006569pDSS-3_-2_482681@481863
F051719	55505	C36 15bands	648.648	3	1942.92	1942.92	-0.0221316	71.41	68	86	R	GHGLSDAPEGPYAMGTLVR	D	Oxidation (M) [14]	0	24	YP_165261.1	NC006569pDSS-3_-2_482681@481863
F051719	3442	C36 15bands	485.8	2	969.586	969.586	0.399139	58.37	91	98	R	LLDLLDIR	D		0	24	YP_165261.1	NC006569pDSS-3_-2_482681@481863
F051719	27004	C36 15bands	481.272	3	1440.79	1440.79	-0.0263744	50.01	87	98	R	DAERLLDLLDIR	D		1	24	YP_165261.1	NC006569pDSS-3_-2_482681@481863
F051719	417	C36 15bands	374.229	2	746.444	746.444	-0.328223	39.34	263	268	R	LAQFLR	D		0	24	YP_165261.1	NC006569pDSS-3_-2_482681@481863
F051719	16665	C36 15bands	426.221	3	1275.64	1275.64	0.233608	36.19	135	144	K	IGTKEMWQQR	I		1	24	YP_165261.1	NC006569pDSS-3_-2_482681@481863
F051719	34312	C36 15bands	783.384	2	1564.75	1564.75	0.563028	104.79	190	203	R	NPVAIVFDEYDAGR	A		0	23	YP_168061.1	NC003911Rpomeroyi_1_3050215@3051366
F051719	33912	C36 15bands	781.41	2	1560.81	1560.8	0.123654	95.97	328	340	R	TVINWAQNAEIFR	D		0	23	YP_168061.1	NC003911Rpomeroyi_1_3050215@3051366
F051719	80558	C36 15bands	1074.53	3	3220.56	3220.56	0.629705	68.34	237	266	R	LFATANTVGLGDTTGLYHGTQQINQAQMDR	W		0	23	YP_168061.1	NC003911Rpomeroyi_1_3050215@3051366
F051719	32361	C36 15bands	768.878	2	1535.74	1535.74	1.31142	110.59	263	276	R	VLQSQDGTMSFAPR	F		0	23	YP_168312.1	NC003911Rpomeroyi_-1_3321866@3320490
F051719	74918	C36 15bands	1311.65	2	2621.28	2621.28	2.27027	152.83	122	148	K	GIDGQMILASNAAYDAGLTSAAALDGR	S		0	23	YP_168815.1	NC003911Rpomeroyi_-1_3825149@3824112
F051719	48500	C36 15bands	907.931	2	1813.85	1813.85	0.377099	100.86	149	165	R	SFAVTQPGSSFHYMGAK	I		0	23	YP_168815.1	NC003911Rpomeroyi_-1_3825149@3824112
F051719	13009	C36 15bands	603.787	2	1205.56	1205.56	-0.457049	62.19	267	278	K	TAGDEAGVEMVK	L		0	23	YP_168815.1	NC003911Rpomeroyi_-1_3825149@3824112
F051719	15783	C36 15bands	630.301	2	1258.59	1258.59	0.3639	47.94	283	292	K	YVYADQPFEK	A		0	23	YP_168815.1	NC003911Rpomeroyi_-1_3825149@3824112
F051719	81284	C36 15bands	1138.84	3	3413.51	3413.5	1.6924	119.96	213	245	K	VGCDAGDCGACTVLVDGAPVCACLTPAHQVAGR	R		0	23	YP_166083.1	NC003911Rpomeroyi_-1_865670@862419
F051719	43916	C36 15bands	860.971	2	1719.93	1719.93	0.500021	115.42	391	408	R	SAHAGVVSVLTAADLPGR	N		0	23	YP_166083.1	NC003911Rpomeroyi_-1_865670@862419
F051719	23152	C36 15bands	688.862	2	1375.71	1375.71	0.217342	104.68	754	767	R	AAAEAFNAGNTVLK	H		0	23	YP_166083.1	NC003911Rpomeroyi_-1_865670@862419
F051719	32780	C36 15bands	771.4	2	1540.79	1540.78	0.335543	99.12	876	890	R	VNAGPEATLTLDQGR	I		0	23	YP_166083.1	NC003911Rpomeroyi_-1_865670@862419
F051719	40109	C36 15bands	827.931	2	1653.85	1653.85	1.03879	94.72	832	847	R	IELIGPDTDLTPDAGK	T		0	23	YP_166083.1	NC003911Rpomeroyi_-1_865670@862419
F051719	64039	C36 15bands	1079	2	2155.99	2155.99	1.37663	88.39	411	429	R	FGVMPGFEDQPVFAETETR	F		0	23	YP_166083.1	NC003911Rpomeroyi_-1_865670@862419
F051719	21329	C36 15bands	676.336	2	1350.66	1350.66	0.764813	80.43	379	390	R	AGFTLGDIESWR	S		0	23	YP_166083.1	NC003911Rpomeroyi_-1_865670@862419
F051719	68268	C36 15bands	757.718	3	2270.13	2270.13	0.82242	78.98	460	481	R	LDAVENIADATAPGAPQLHPDR	A		0	23	YP_166083.1	NC003911Rpomeroyi_-1_865670@862419
F051719	52962	C36 15bands	950.507	2	1899	1899	1.3702	78.12	324	344	R	AGAPLLAAPAGDGHSGTAIPR	L		0	23	YP_166083.1	NC003911Rpomeroyi_-1_865670@862419
F051719	22565	C36 15bands	685.859	2	1369.7	1369.7	0.332189	67.53	549	561	R	DGLQMVLGLGPDR	I		0	23	YP_166083.1	NC003911Rpomeroyi_-1_865670@862419
F051719	73075	C36 15bands	834.117	3	2499.33	2499.33	1.06389	65.27	716	739	R	LINALATGQPTVCGQVFTQGVGIR	A		0	23	YP_166083.1	NC003911Rpomeroyi_-1_865670@862419
F051719	38703	C36 15bands	816.956	2	1631.9	1631.9	1.60427	61.49	577	591	K	LDMSVQPYLAIAALK	T		0	23	YP_166083.1	NC003911Rpomeroyi_-1_865670@862419
F051719	66572	C36 15bands	745.383	3	2233.13	2233.13	0.368989	61	686	706	R	GFGVPQAAIAQETLFDELAEK	L		0	23	YP_166083.1	NC003911Rpomeroyi_-1_865670@862419
F051719	79656	C36 15bands	1017.16	3	3048.47	3048.47	2.56687	60.92	262	290	R	LSDSFLAHGAAQCGICTPGMMVATTALLR	E		0	23	YP_166083.1	NC003911Rpomeroyi_-1_865670@862419
F051719	48767	C36 15bands	607.953	3	1820.84	1820.84	-0.104348	52.51	669	685	R	AEAQGVHTHCPPSGAFR	G		0	23	YP_166083.1	NC003911Rpomeroyi_-1_865670@862419
F051719	39718	C36 15bands	824.954	2	1647.89	1647.89	1.75922	49.61	577	591	K	LDMSVQPYLAIAALK	T	Oxidation (M) [3]	0	23	YP_166083.1	NC003911Rpomeroyi_-1_865670@862419
F051719	6111	C36 15bands	530.295	2	1058.58	1058.58	0.0122806	47.26	707	715	K	LGLDPLEFR	L		0	23	YP_166083.1	NC003911Rpomeroyi_-1_865670@862419
F051719	54484	C36 15bands	643.042	3	1926.11	1926.11	0.0155755	45.07	1039	1057	K	GLGEHALIPTAPALLNAIR	H		0	23	YP_166083.1	NC003911Rpomeroyi_-1_865670@862419
F051719	77457	C36 15bands	939.157	3	2814.45	2814.44	1.42195	32.55	351	378	K	VAGTEAYGDDVAPAGTLEILLVGAPYPR	A		0	23	YP_166083.1	NC003911Rpomeroyi_-1_865670@862419
F051719	7896	C36 15bands	550.314	2	1098.61	1098.61	-0.118331	99.84	191	202	R	VVVAGATGNVGR	E		0	23	YP_168906.1	NC003911Rpomeroyi_2_3923231@3924808
F051719	29152	C36 15bands	741.397	2	1480.78	1480.78	1.02649	91.66	226	239	K	SLGTEVSFGDKTIK	T		1	23	YP_168906.1	NC003911Rpomeroyi_2_3923231@3924808
F051719	76164	C36 15bands	905.438	3	2713.29	2713.29	1.04854	89.98	337	361	R	VVVSTYQSVSGAGKDGMDELWEQTK	A		1	23	YP_168906.1	NC003911Rpomeroyi_2_3923231@3924808
F051719	7373	C36 15bands	544.792	2	1087.57	1087.57	0.65651	76.97	203	211	R	EMLNILAER	Q		0	23	YP_168906.1	NC003911Rpomeroyi_2_3923231@3924808
F051719	15158	C36 15bands	622.837	2	1243.66	1243.66	-0.314395	55.37	452	462	R	ESPGIMVIDKR	E		1	23	YP_168906.1	NC003911Rpomeroyi_2_3923231@3924808
F051719	56404	C36 15bands	655.722	3	1964.14	1964.14	1.50549	46.85	506	524	K	GAALNAVQIAELLGREVLK	K		1	23	YP_168906.1	NC003911Rpomeroyi_2_3923231@3924808
F051719	72908	C36 15bands	832.745	3	2495.21	2495.22	-0.325824	28.6	286	307	R	YDPDIPLIVPECNPQAVHGYAK	K		0	23	YP_168906.1	NC003911Rpomeroyi_2_3923231@3924808
F051719	3184	C36 15bands	480.3	2	958.585	958.585	-0.324436	61.38	231	239	R	GLSLFVVPK	L		0	23	YP_168992.1	NC003911Rpomeroyi_2_4018418@4020202
F051719	24109	C36 15bands	695.38	2	1388.75	1388.75	-0.00504052	78.38	183	195	R	FGPFLPVVGAETR	F		0	23	YP_168967.1	NC003911Rpomeroyi_-3_3985179@3984163
F051719	18973	C36 15bands	654.833	2	1307.65	1307.65	0.483309	49.87	196	206	R	FQPVYVDDVAR	A		0	23	YP_168967.1	NC003911Rpomeroyi_-3_3985179@3984163
F051719	18860	C36 15bands	653.845	2	1305.67	1305.68	-0.200662	27.03	155	166	R	VVPNYNVMGVAK	A	Oxidation (M) [8]	0	23	YP_165266.1	NC006569pDSS-3_-1_486693@485899
F051719	67422	C36 15bands	750.423	3	2248.25	2248.25	0.875349	53.81	460	480	R	YLGLDAYGLTIVGTRPILKDA	-		1	22	YP_166999.1	NC003911Rpomeroyi_1_1880938@1882377
F051719	68306	C36 15bands	1137.08	2	2272.14	2272.13	1.72437	168.25	350	371	K	AVAWAVEQSGSTDPATLAETLR	N		0	22	YP_167067.1	NC003911Rpomeroyi_1_1948459@1949727
F051719	60451	C36 15bands	1029.49	2	2056.96	2056.96	0.499281	112.87	232	249	K	LNFSFGTSDWSPQIAEMK	A		0	22	YP_167067.1	NC003911Rpomeroyi_1_1948459@1949727
F051719	47027	C36 15bands	892.447	2	1782.88	1782.88	0.915934	75.28	408	423	R	VLISNEIPANTPTDWN	-		0	22	YP_167067.1	NC003911Rpomeroyi_1_1948459@1949727
F051719	43296	C36 15bands	854.929	2	1707.84	1707.84	-0.0468427	127.55	89	105	R	AEALATSYDASQAALAR	V		0	22	YP_167302.1	NC003911Rpomeroyi_1_2204053@2205735
F051719	46642	C36 15bands	887.953	2	1773.89	1773.89	0.884497	122.2	389	405	R	VAEAEAEEQVFLAAAAR	V		0	22	YP_167302.1	NC003911Rpomeroyi_1_2204053@2205735
F051719	70286	C36 15bands	781.736	3	2342.19	2342.19	0.464523	90.14	389	410	R	VAEAEAEEQVFLAAAARVPESR	L		1	22	YP_167302.1	NC003911Rpomeroyi_1_2204053@2205735
F051719	73766	C36 15bands	1275.09	2	2548.16	2548.16	2.12428	86.62	449	469	R	SIELDDTLPYDEPWGWMQPTR	H		0	22	YP_167302.1	NC003911Rpomeroyi_1_2204053@2205735
F051719	70564	C36 15bands	785.729	3	2354.17	2354.17	0.116814	75.94	470	490	R	HALGALLFEQGHVDEAETVYR	A		0	22	YP_167302.1	NC003911Rpomeroyi_1_2204053@2205735
F051719	31994	C36 15bands	764.942	2	1527.87	1527.87	0.545204	73.87	417	429	R	VVDLLEIAKEMLR	G		1	22	YP_167302.1	NC003911Rpomeroyi_1_2204053@2205735
F051719	24290	C36 15bands	465.245	3	1392.71	1392.71	-0.426505	62.58	436	447	R	KGSYDLAYAHLR	R		1	22	YP_167302.1	NC003911Rpomeroyi_1_2204053@2205735
F051719	7282	C36 15bands	543.799	2	1085.58	1085.58	0.490059	58.65	491	501	R	ADLGLGGQLSR	A		0	22	YP_167302.1	NC003911Rpomeroyi_1_2204053@2205735
F051719	29787	C36 15bands	745.353	2	1488.69	1488.69	-0.0107477	58.45	315	326	R	DLWDSVPEEMLR	M		0	22	YP_167302.1	NC003911Rpomeroyi_1_2204053@2205735
F051719	5908	C36 15bands	528.32	2	1054.62	1054.62	-0.0445656	52.42	533	541	R	QRLDLALAR	A		1	22	YP_167302.1	NC003911Rpomeroyi_1_2204053@2205735
F051719	3074	C36 15bands	319.535	3	955.582	955.581	0.560915	41.9	227	235	K	ALKAADVLR	T		1	22	YP_167302.1	NC003911Rpomeroyi_1_2204053@2205735
F051719	69887	C36 15bands	777.718	3	2330.13	2330.13	-0.0197414	35.78	350	369	R	FGRWDEAIALEPPADPDLYR	T		1	22	YP_167302.1	NC003911Rpomeroyi_1_2204053@2205735
F051719	23030	C36 15bands	459.246	3	1374.71	1374.72	-0.494648	32.53	146	158	R	AAFAAHPGHLDLR	A		0	22	YP_167302.1	NC003911Rpomeroyi_1_2204053@2205735
F051719	48771	C36 15bands	911.427	2	1820.84	1820.84	-2.07926	90.74	400	416	R	GDVLSWEAGTETSLNDK	I		0	22	YP_168236.1	NC003911Rpomeroyi_-1_3238946@3237111
F051719	58342	C36 15bands	670.698	3	2009.07	2009.07	0.441995	61.45	434	453	R	LSGSLGTAVMKVSAVAPEHR	V		1	22	YP_168236.1	NC003911Rpomeroyi_-1_3238946@3237111
F051719	66940	C36 15bands	1122.07	2	2242.13	2242.12	1.10476	61.14	276	296	R	SLSLSALGDNYTPVGHVLDER	A		0	22	YP_168236.1	NC003911Rpomeroyi_-1_3238946@3237111
F051719	70965	C36 15bands	795.065	3	2382.17	2382.17	0.50836	52.51	575	597	R	APATADLSGNQFGTGRDLFAAFR	A		1	22	YP_168236.1	NC003911Rpomeroyi_-1_3238946@3237111
F051719	1138	C36 15bands	420.224	2	838.434	838.434	-0.0989941	38.6	591	597	R	DLFAAFR	A		0	22	YP_168236.1	NC003911Rpomeroyi_-1_3238946@3237111
F051719	46124	C36 15bands	588.322	3	1761.94	1761.94	-0.326911	37.35	470	486	K	AAFKAGELTGDMVVVVR	F		1	22	YP_168236.1	NC003911Rpomeroyi_-1_3238946@3237111
F051719	1350	C36 15bands	426.235	2	850.455	850.455	-0.00117584	37.08	388	394	R	GLELYTR	E		0	22	YP_168236.1	NC003911Rpomeroyi_-1_3238946@3237111
F051719	61706	C36 15bands	697.684	3	2090.03	2090.03	0.752143	36.13	398	416	K	LRGDVLSWEAGTETSLNDK	I		1	22	YP_168236.1	NC003911Rpomeroyi_-1_3238946@3237111
F051719	73306	C36 15bands	837.451	3	2509.33	2509.34	-2.91073	35.95	551	574	R	DGDLLRVDAEAGVLDILTEGVLAR	A		1	22	YP_168236.1	NC003911Rpomeroyi_-1_3238946@3237111
F051719	32186	C36 15bands	511.6	3	1531.78	1531.78	-0.292471	28.26	461	473	R	VFHDQNEVKAAFK	A		1	22	YP_168236.1	NC003911Rpomeroyi_-1_3238946@3237111
F051719	58124	C36 15bands	1001.98	2	2001.94	2001.94	1.04849	103.62	176	194	R	GGTYLAMEGPQFSTLAESK	M	Oxidation (M) [7]	0	22	YP_168264.1	NC003911Rpomeroyi_1_3270874@3271806
F051719	57334	C36 15bands	993.979	2	1985.94	1985.94	1.41898	90.53	176	194	R	GGTYLAMEGPQFSTLAESK	M		0	22	YP_168264.1	NC003911Rpomeroyi_1_3270874@3271806
F051719	24256	C36 15bands	696.386	2	1390.76	1390.76	0.307027	77.28	283	295	R	ALEHAILTAPEAR	D		0	22	YP_168264.1	NC003911Rpomeroyi_1_3270874@3271806
F051719	10262	C36 15bands	573.813	2	1145.61	1145.61	0.722758	67.35	247	257	R	IIATLMGNADK	G		0	22	YP_168264.1	NC003911Rpomeroyi_1_3270874@3271806
F051719	64788	C36 15bands	729.679	3	2186.02	2186.02	0.209056	61.57	138	157	K	SFFGTGCVAHVSVAHPTCPR	L		0	22	YP_168264.1	NC003911Rpomeroyi_1_3270874@3271806
F051719	4091	C36 15bands	498.795	2	995.576	995.576	-0.308364	61.25	264	273	K	GLPALLGAER	A		0	22	YP_168264.1	NC003911Rpomeroyi_1_3270874@3271806
F051719	60044	C36 15bands	683.004	3	2045.99	2045.99	-0.032747	40.39	264	282	K	GLPALLGAERAPCPHGCDR	A		1	22	YP_168264.1	NC003911Rpomeroyi_1_3270874@3271806
F051719	32855	C36 15bands	771.909	2	1541.8	1541.8	-0.323647	114.4	47	61	R	LITSPQGGEITVGDR	Q		0	22	YP_168556.1	NC003911Rpomeroyi_-1_3559838@3558597
F051719	79169	C36 15bands	992.169	3	2973.49	2973.48	1.21037	96.24	271	297	R	IFVDSVDTTLDHIGELMMPLADGVITR	A	Oxidation (M) [18]	0	22	YP_169009.1	NC003911Rpomeroyi_-1_4039307@4038282
F051719	24949	C36 15bands	467.933	3	1400.78	1400.78	-0.0721028	79.4	144	156	K	WKTAGDSLLAALR	L		1	22	YP_169009.1	NC003911Rpomeroyi_-1_4039307@4038282
F051719	4933	C36 15bands	511.769	2	1021.52	1021.52	0.761608	53.83	335	342	R	YILDKWQG	-		1	22	YP_169009.1	NC003911Rpomeroyi_-1_4039307@4038282
F051719	5592	C36 15bands	523.287	2	1044.56	1044.56	-0.125412	53.54	55	62	K	LDWLELTR	A		0	22	YP_169009.1	NC003911Rpomeroyi_-1_4039307@4038282
F051719	11184	C36 15bands	583.314	2	1164.61	1164.61	0.147688	44.96	312	321	K	ASRDDITLFK	N		1	22	YP_169009.1	NC003911Rpomeroyi_-1_4039307@4038282
F051719	81324	C36 15bands	1145.26	3	3432.75	3432.74	2.19737	40.13	207	238	R	YAGLEVVDDLAEAVNRADIIVTATMSSEPVIR	G	Oxidation (M) [25]	1	22	YP_169009.1	NC003911Rpomeroyi_-1_4039307@4038282
F051719	19302	C36 15bands	657.849	2	1313.68	1313.68	0.0319712	36.62	103	113	K	TANIFPRNPER	G		1	22	YP_169009.1	NC003911Rpomeroyi_-1_4039307@4038282
F051719	47738	C36 15bands	899.926	2	1797.84	1797.84	0.599054	112.49	256	271	K	GALMVNDDELFASFNR	L		0	22	YP_167020.1	NC003911Rpomeroyi_2_1899320@1901077
F051719	48492	C36 15bands	907.924	2	1813.83	1813.83	1.18975	97.17	256	271	K	GALMVNDDELFASFNR	L	Oxidation (M) [4]	0	22	YP_167020.1	NC003911Rpomeroyi_2_1899320@1901077
F051719	9219	C36 15bands	564.786	2	1127.56	1127.56	0.133031	71.66	434	444	K	IPNGTGGLEDR	M		0	22	YP_167020.1	NC003911Rpomeroyi_2_1899320@1901077
F051719	17135	C36 15bands	641.338	2	1280.66	1280.66	0.162416	57.75	109	120	R	NGTVVTADLTYK	A		0	22	YP_167020.1	NC003911Rpomeroyi_2_1899320@1901077
F051719	49613	C36 15bands	614.007	3	1839	1839	-0.746058	53.89	563	578	R	ALSSWKELTAPRPVER	S		1	22	YP_167020.1	NC003911Rpomeroyi_2_1899320@1901077
F051719	57104	C36 15bands	661.326	3	1980.96	1980.95	0.878365	51.36	426	444	R	YGVGDFSKIPNGTGGLEDR	M		1	22	YP_167020.1	NC003911Rpomeroyi_2_1899320@1901077
F051719	3929	C36 15bands	495.271	2	988.528	988.528	-0.00101161	30.65	385	392	R	RVMSPPFR	N		1	22	YP_167020.1	NC003911Rpomeroyi_2_1899320@1901077
F051719	7030	C36 15bands	540.25	2	1078.49	1078.49	-0.471958	61.63	111	119	K	SWQTEAAMR	M		0	22	YP_167419.1	NC003911Rpomeroyi_2_2331290@2333236
F051719	13624	C36 15bands	609.36	2	1216.7	1216.7	0.512039	50.93	638	649	R	AHGLRLPGILGN	-		1	22	YP_167419.1	NC003911Rpomeroyi_2_2331290@2333236
F051719	23359	C36 15bands	460.563	3	1378.67	1378.67	-0.0246615	45.05	108	119	R	TAKSWQTEAAMR	M		1	22	YP_167419.1	NC003911Rpomeroyi_2_2331290@2333236
F051719	72266	C36 15bands	820.454	3	2458.34	2458.34	-1.74711	68.57	216	239	K	AKRPVFYTGGGVINSGPAASQLLR	E		1	22	YP_167791.1	NC003911Rpomeroyi_2_2730455@2732239
F051719	13519	C36 15bands	609.306	2	1216.6	1216.6	-0.693737	62.21	362	370	K	WQAQITEWR	K		0	22	YP_167791.1	NC003911Rpomeroyi_2_2730455@2732239
F051719	40214	C36 15bands	828.899	2	1655.78	1655.78	0.0730772	59.68	506	519	R	YSQSWSEALPDFVK	L		0	22	YP_167791.1	NC003911Rpomeroyi_2_2730455@2732239
F051719	67806	C36 15bands	754.078	3	2259.21	2259.21	0.562143	59.63	218	239	K	RPVFYTGGGVINSGPAASQLLR	E		0	22	YP_167791.1	NC003911Rpomeroyi_2_2730455@2732239
F051719	19015	C36 15bands	655.341	2	1308.67	1308.67	0.527254	54.44	313	324	K	AHIDIDPSSINK	V		0	22	YP_167791.1	NC003911Rpomeroyi_2_2730455@2732239
F051719	5308	C36 15bands	517.274	2	1032.53	1032.54	-0.744769	49.16	483	490	K	QFILNNER	L		0	22	YP_167791.1	NC003911Rpomeroyi_2_2730455@2732239
F051719	52626	C36 15bands	946.951	2	1891.89	1891.89	0.274329	92.81	146	163	K	TIEDMDAFAAGPIGDEIK	A		0	22	YP_166961.1	NC003911Rpomeroyi_-3_1841001@1839931
F051719	25495	C36 15bands	706.901	2	1411.79	1411.79	0.46466	73.2	204	215	R	VPNVPLFVDVWK	A		0	22	YP_166961.1	NC003911Rpomeroyi_-3_1841001@1839931
F051719	24969	C36 15bands	701.883	2	1401.75	1401.75	0.629213	64.11	94	106	R	IAVEVFPNESLGK	E		0	22	YP_166961.1	NC003911Rpomeroyi_-3_1841001@1839931
F051719	54092	C36 15bands	480.748	4	1918.96	1918.96	-0.220952	26.2	65	81	K	LGHLANEENSWHKASVK	F		1	22	YP_166961.1	NC003911Rpomeroyi_-3_1841001@1839931
F051719	65938	C36 15bands	1108	2	2213.99	2213.99	1.60299	124.21	179	199	K	MAYLSADFANPTGETVDEAGR	E		0	22	YP_168433.1	NC003911Rpomeroyi_-3_3437505@3436270
F051719	56254	C36 15bands	981.916	2	1961.82	1961.82	-0.110102	94.92	388	404	R	LSFSCASEEMIEEGMAR	L	Oxidation (M) [15]	0	22	YP_168433.1	NC003911Rpomeroyi_-3_3437505@3436270
F051719	33042	C36 15bands	772.907	2	1543.8	1543.8	-0.00388652	94.61	299	312	R	VAETLFDSHVASLR	A		0	22	YP_168433.1	NC003911Rpomeroyi_-3_3437505@3436270
F051719	55585	C36 15bands	973.919	2	1945.82	1945.82	0.875209	93.97	388	404	R	LSFSCASEEMIEEGMAR	L		0	22	YP_168433.1	NC003911Rpomeroyi_-3_3437505@3436270
F051719	42372	C36 15bands	847.978	2	1693.94	1693.94	1.16356	88.19	224	239	R	YDGAPVPPILALEIAR	K		0	22	YP_168433.1	NC003911Rpomeroyi_-3_3437505@3436270
F051719	51518	C36 15bands	937.995	2	1873.98	1873.98	0.00960525	78.8	282	298	K	QAADLHSSTINQIAIHR	V		0	22	YP_168433.1	NC003911Rpomeroyi_-3_3437505@3436270
F051719	2608	C36 15bands	466.255	2	930.496	930.496	-0.00322409	76.72	320	328	R	DAMLAALAR	H		0	22	YP_168433.1	NC003911Rpomeroyi_-3_3437505@3436270
F051719	17920	C36 15bands	647.885	2	1293.76	1293.76	0.228018	62.84	264	275	R	VGWVVAPQAVIR	Q		0	22	YP_168433.1	NC003911Rpomeroyi_-3_3437505@3436270
F051719	7327	C36 15bands	544.305	2	1086.6	1086.6	-0.467515	41.44	319	328	R	RDAMLAALAR	H		1	22	YP_168433.1	NC003911Rpomeroyi_-3_3437505@3436270
F051719	39228	C36 15bands	820.929	2	1639.84	1639.84	0.750072	41.42	155	167	R	LHINTNRLPEDYR	A		1	22	YP_168433.1	NC003911Rpomeroyi_-3_3437505@3436270
F051719	409	C36 15bands	373.221	2	744.428	744.428	0.241796	32.8	368	374	R	VAFVPGR	A		0	22	YP_168433.1	NC003911Rpomeroyi_-3_3437505@3436270
F051719	6348	C36 15bands	531.75	2	1061.49	1061.49	1.19078	29.99	248	256	R	TLYCGSFSK	T		0	22	YP_168433.1	NC003911Rpomeroyi_-3_3437505@3436270
F051719	374	C36 15bands	366.228	2	730.441	730.441	0.180713	26.23	276	281	R	QLVLMK	Q		0	22	YP_168433.1	NC003911Rpomeroyi_-3_3437505@3436270
F051719	48895	C36 15bands	608.353	3	1822.04	1822.04	0.570241	24.94	224	240	R	YDGAPVPPILALEIARK	G		1	22	YP_168433.1	NC003911Rpomeroyi_-3_3437505@3436270
F051719	34639	C36 15bands	787.398	2	1572.78	1572.78	-0.0928291	85.92	316	329	R	IYVQAGVYDAFAEK	L		0	22	YP_168524.1	NC003911Rpomeroyi_3_3528642@3530150
F051719	46220	C36 15bands	882.896	2	1763.78	1763.78	0.401412	76.97	99	112	R	WYDLMMEHAQDLGR	I		0	22	YP_168524.1	NC003911Rpomeroyi_3_3528642@3530150
F051719	28378	C36 15bands	735.907	2	1469.8	1469.8	-0.152402	73.57	219	233	K	AGIPAGVFNVVPSSR	S		0	22	YP_168524.1	NC003911Rpomeroyi_3_3528642@3530150
F051719	16281	C36 15bands	635.831	2	1269.65	1269.65	0.0567087	66.33	146	156	R	IYGETIPGHQR	D		0	22	YP_168524.1	NC003911Rpomeroyi_3_3528642@3530150
F051719	77687	C36 15bands	946.863	3	2837.57	2837.56	1.6197	58.23	160	185	R	ITVLKQPIGVAASITPWNFPNAMITR	K		1	22	YP_168524.1	NC003911Rpomeroyi_3_3528642@3530150
F051719	65158	C36 15bands	733.401	3	2197.18	2197.18	0.77554	49.54	316	336	R	IYVQAGVYDAFAEKLAAAVAK	L		1	22	YP_168524.1	NC003911Rpomeroyi_3_3528642@3530150
F051719	55033	C36 15bands	647.678	3	1940.01	1940.01	0.181442	35.93	68	86	R	AQVAGAIAQAEAAQKEWAK	Y		1	22	YP_168524.1	NC003911Rpomeroyi_3_3528642@3530150
F051719	1406	C36 15bands	429.75	2	857.486	857.486	-0.206417	30.16	26	33	K	TPDLLATK	A		0	22	YP_168524.1	NC003911Rpomeroyi_3_3528642@3530150
F051719	43322	C36 15bands	855.425	2	1708.84	1708.84	0.197796	105.47	293	308	R	QFDGAPGAAEMLPHIR	A		0	21	YP_166419.1	NC003911Rpomeroyi_-1_1223084@1221909
F051719	20487	C36 15bands	667.369	2	1332.72	1332.72	1.25007	95.6	330	342	R	ALALGADFVMLGR	A		0	21	YP_166419.1	NC003911Rpomeroyi_-1_1223084@1221909
F051719	72310	C36 15bands	821.112	3	2460.31	2460.31	1.96357	81.51	355	378	R	GAAHAIDILQKDIESNLGQLGAAR	L		1	21	YP_166419.1	NC003911Rpomeroyi_-1_1223084@1221909
F051719	26793	C36 15bands	719.354	2	1436.69	1436.69	0.32018	80.32	244	255	R	TSPTEDYVAWLR	D		0	21	YP_166419.1	NC003911Rpomeroyi_-1_1223084@1221909
F051719	34728	C36 15bands	787.889	2	1573.76	1573.76	0.754878	73.57	12	25	R	MDLHSAFPGIMDLK	W		0	21	YP_166419.1	NC003911Rpomeroyi_-1_1223084@1221909
F051719	51418	C36 15bands	624.997	3	1871.97	1871.97	0.236115	57.88	197	213	R	LLAQVAMRPAWAMGMAR	R		0	21	YP_166419.1	NC003911Rpomeroyi_-1_1223084@1221909
F051719	74107	C36 15bands	857.803	3	2570.39	2570.39	0.708454	57.45	221	243	R	TLDKYSQGLTNLPPTAHIGYLLR	T		1	21	YP_166419.1	NC003911Rpomeroyi_-1_1223084@1221909
F051719	9804	C36 15bands	568.824	2	1135.63	1135.63	-0.427074	57.12	355	365	R	GAAHAIDILQK	D		0	21	YP_166419.1	NC003911Rpomeroyi_-1_1223084@1221909
F051719	22551	C36 15bands	685.407	2	1368.8	1368.8	0.704268	52.75	166	178	K	TLVLTVDVPVASR	R		0	21	YP_166419.1	NC003911Rpomeroyi_-1_1223084@1221909
F051719	10223	C36 15bands	573.801	2	1145.59	1145.59	0.0768165	51.84	256	265	R	DAWQGPFVVK	G		0	21	YP_166419.1	NC003911Rpomeroyi_-1_1223084@1221909
F051719	15690	C36 15bands	419.568	3	1255.68	1255.68	0.398986	38.07	343	354	R	AFHFGLAALGPR	G		0	21	YP_166419.1	NC003911Rpomeroyi_-1_1223084@1221909
F051719	31743	C36 15bands	509.307	3	1524.9	1524.9	-0.338383	29.96	166	179	K	TLVLTVDVPVASRR	E		1	21	YP_166419.1	NC003911Rpomeroyi_-1_1223084@1221909
F051719	32896	C36 15bands	515.26	3	1542.76	1542.76	-0.373358	27.34	266	278	K	GVLRPEDGERMER	L		1	21	YP_166419.1	NC003911Rpomeroyi_-1_1223084@1221909
F051719	35608	C36 15bands	530.926	3	1589.76	1589.76	-0.696332	24.19	12	25	R	MDLHSAFPGIMDLK	W	Oxidation (M) [1]	0	21	YP_166419.1	NC003911Rpomeroyi_-1_1223084@1221909
F051719	50159	C36 15bands	926.976	2	1851.94	1851.94	0.856941	111.59	97	114	K	HAAETGATPPSEPILFSK	T		0	21	YP_167652.1	NC003911Rpomeroyi_1_2586349@2587233
F051719	53332	C36 15bands	953.46	2	1904.91	1904.91	0.623653	97.92	20	38	R	FGPAGAEKTGMLDADGNVR	D		1	21	YP_167652.1	NC003911Rpomeroyi_1_2586349@2587233
F051719	69536	C36 15bands	1160.61	2	2319.21	2319.21	1.911	85.51	39	61	R	DLSAHVPDLSGAAVSIEALDALR	A		0	21	YP_167652.1	NC003911Rpomeroyi_1_2586349@2587233
F051719	10346	C36 15bands	574.772	2	1147.53	1147.53	0.0636149	64.79	28	38	K	TGMLDADGNVR	D		0	21	YP_167652.1	NC003911Rpomeroyi_1_2586349@2587233
F051719	33281	C36 15bands	775.893	2	1549.77	1549.77	0.471037	57.91	174	187	R	AFQAEMGGQWIKGK	S		1	21	YP_167652.1	NC003911Rpomeroyi_1_2586349@2587233
F051719	54252	C36 15bands	641.307	3	1920.9	1920.9	-0.420116	38.3	20	38	R	FGPAGAEKTGMLDADGNVR	D	Oxidation (M) [11]	1	21	YP_167652.1	NC003911Rpomeroyi_1_2586349@2587233
F051719	64105	C36 15bands	1080.53	2	2159.05	2159.05	1.77115	123.2	295	313	K	AVTALELTDECYVINSFSK	Y		0	21	YP_167802.1	NC003911Rpomeroyi_-1_2745851@2744454
F051719	71009	C36 15bands	1194.06	2	2386.1	2386.1	2.07494	106.48	390	411	R	IAPPDGAFYVYADVSDLTDDSR	A		0	21	YP_167802.1	NC003911Rpomeroyi_-1_2745851@2744454
F051719	56178	C36 15bands	980.542	2	1959.07	1959.07	1.3144	89.47	139	157	K	SLETDALGYTVALGLPALR	Q		0	21	YP_167802.1	NC003911Rpomeroyi_-1_2745851@2744454
F051719	63229	C36 15bands	712.685	3	2135.03	2135.03	0.840737	80.92	447	465	R	ATADIEEGLDRLEAFMQAR	G		1	21	YP_167802.1	NC003911Rpomeroyi_-1_2745851@2744454
F051719	43762	C36 15bands	573.642	3	1717.9	1717.9	-0.250305	72.01	115	130	R	RIIHMEVGQPGTGAPR	G		1	21	YP_167802.1	NC003911Rpomeroyi_-1_2745851@2744454
F051719	39131	C36 15bands	820.391	2	1638.77	1638.77	0.0158656	69.5	163	176	R	LYGEWYGVDLDPGR	V		0	21	YP_167802.1	NC003911Rpomeroyi_-1_2745851@2744454
F051719	34072	C36 15bands	781.909	2	1561.8	1561.8	0.22474	64.34	116	130	R	IIHMEVGQPGTGAPR	G		0	21	YP_167802.1	NC003911Rpomeroyi_-1_2745851@2744454
F051719	61970	C36 15bands	1050.05	2	2098.08	2098.08	0.340311	56.73	421	441	K	AGVAVTPGLDFDPERGAGTLR	F		1	21	YP_167802.1	NC003911Rpomeroyi_-1_2745851@2744454
F051719	3967	C36 15bands	496.277	2	990.539	990.539	0.29176	55.48	412	420	R	AFAAEILEK	A		0	21	YP_167802.1	NC003911Rpomeroyi_-1_2745851@2744454
F051719	25565	C36 15bands	707.861	2	1413.71	1413.71	0.395414	51.96	322	333	R	VGWMVVPEDQVR	V		0	21	YP_167802.1	NC003911Rpomeroyi_-1_2745851@2744454
F051719	5634	C36 15bands	524.24	2	1046.46	1046.46	0.250367	45.77	314	321	K	YFSMTGWR	V		0	21	YP_167802.1	NC003911Rpomeroyi_-1_2745851@2744454
F051719	32930	C36 15bands	772.392	2	1542.77	1542.77	1.30285	40	421	435	K	AGVAVTPGLDFDPER	G		0	21	YP_167802.1	NC003911Rpomeroyi_-1_2745851@2744454
F051719	44686	C36 15bands	578.973	3	1733.9	1733.9	-0.489648	39.49	115	130	R	RIIHMEVGQPGTGAPR	G	Oxidation (M) [5]	1	21	YP_167802.1	NC003911Rpomeroyi_-1_2745851@2744454
F051719	37659	C36 15bands	809.43	2	1616.85	1616.84	0.920311	126.81	314	330	R	GELGSGLGTAAVIVMDK	S		0	21	YP_167984.1	NC003911Rpomeroyi_-1_2966975@2965671
F051719	50835	C36 15bands	931.431	2	1860.85	1860.85	1.67934	96.85	373	388	R	GEAEPEEIDMLWDVTK	Q		0	21	YP_167984.1	NC003911Rpomeroyi_-1_2966975@2965671
F051719	71495	C36 15bands	804.033	3	2409.08	2409.08	0.102944	68.02	75	96	K	ESDGRPSYLVVNADESEPGTCK	D		0	21	YP_167984.1	NC003911Rpomeroyi_-1_2966975@2965671
F051719	15741	C36 15bands	629.793	2	1257.57	1257.57	0.38646	66.16	304	313	K	DAIMDFDYLR	G		0	21	YP_167984.1	NC003911Rpomeroyi_-1_2966975@2965671
F051719	13272	C36 15bands	606.312	2	1210.61	1210.61	0.302327	56.07	30	41	R	GHWDGTAGIIGK	G		0	21	YP_167984.1	NC003911Rpomeroyi_-1_2966975@2965671
F051719	12507	C36 15bands	597.281	2	1192.55	1192.55	-0.329547	41.74	412	420	R	NFRDEIEDR	I		1	21	YP_167984.1	NC003911Rpomeroyi_-1_2966975@2965671
F051719	30080	C36 15bands	746.881	2	1491.75	1491.75	0.149489	77.37	186	198	K	AWKADDTGNLVFR	K		1	21	YP_168285.1	NC003911Rpomeroyi_1_3292225@3293013
F051719	58278	C36 15bands	670.034	3	2007.08	2007.08	0.459872	66.19	328	345	R	LQVEHPVTEGIFGVDLVR	E		0	21	YP_166262.1	NC003911Rpomeroyi_-2_1061290@1059836
F051719	74284	C36 15bands	861.44	3	2581.3	2581.3	0.776354	62.56	350	373	R	VAAGLPMSFTQDDLQINGHAIEVR	I		0	21	YP_166262.1	NC003911Rpomeroyi_-2_1061290@1059836
F051719	48888	C36 15bands	912.001	2	1821.99	1821.98	1.77609	91.14	231	248	R	SPADIAILLDVISGADPR	Q		0	21	YP_167796.1	NC003911Rpomeroyi_-2_2736559@2735123
F051719	45057	C36 15bands	870.472	2	1738.93	1738.93	0.751612	96.24	139	155	R	AQADTPVNVLPMAALTK	G		0	21	YP_165547.1	NC003911Rpomeroyi_-2_298342@296990
F051719	71095	C36 15bands	798.729	3	2393.16	2393.16	0.147086	84.49	198	222	K	SCGALVIAHPQDPGLSEGAAATSGK	F		0	21	YP_165547.1	NC003911Rpomeroyi_-2_298342@296990
F051719	42271	C36 15bands	846.943	2	1691.87	1691.87	1.04322	75.63	223	238	K	FAALYGLPAVSPMAER	M		0	21	YP_165547.1	NC003911Rpomeroyi_-2_298342@296990
F051719	15004	C36 15bands	621.35	2	1240.69	1240.68	0.399779	71.47	78	89	K	CLAPGIVDIGVK	V		0	21	YP_165547.1	NC003911Rpomeroyi_-2_298342@296990
F051719	44643	C36 15bands	578.636	3	1732.89	1732.89	0.418377	55.39	239	254	R	MGLDRDIALLEMTGAK	Y		1	21	YP_165547.1	NC003911Rpomeroyi_-2_298342@296990
F051719	7251	C36 15bands	543.775	2	1085.54	1085.54	0.510347	40.3	33	42	R	LIDPEAGTDR	I		0	21	YP_165547.1	NC003911Rpomeroyi_-2_298342@296990
F051719	498	C36 15bands	385.232	2	768.449	768.449	-0.140543	34.83	265	271	R	ALPALER	A		0	21	YP_165547.1	NC003911Rpomeroyi_-2_298342@296990
F051719	70559	C36 15bands	1177.53	2	2353.05	2353.05	1.742	126.19	340	361	K	AGSTDTEALISAMEGMEWETPK	G		0	21	YP_168899.1	NC003911Rpomeroyi_2_3916328@3917560
F051719	48320	C36 15bands	604.347	3	1810.02	1810.02	-0.451376	28.29	85	100	K	IVVIEKDTQLKPENGK	A		1	21	YP_168899.1	NC003911Rpomeroyi_2_3916328@3917560
F051719	53638	C36 15bands	955.98	2	1909.94	1909.94	1.32203	134.6	44	62	R	ALADAGAELAFSYQGDALK	K		0	21	YP_167369.1	NC003911Rpomeroyi_3_2276937@2277785
F051719	21224	C36 15bands	675.357	2	1348.7	1348.7	-0.00444873	67.84	188	199	K	YLAEDLGKDGIR	V		1	21	YP_167369.1	NC003911Rpomeroyi_3_2276937@2277785
F051719	1621	C36 15bands	437.251	2	872.487	872.487	-0.192553	50.46	36	43	K	SIAWGIAR	A		0	21	YP_167369.1	NC003911Rpomeroyi_3_2276937@2277785
F051719	57523	C36 15bands	664.008	3	1989	1989	0.795374	89.29	45	60	R	IRHQACGLNFIDVYQR	T		1	21	YP_165501.1	NC003911Rpomeroyi_3_250683@251690
F051719	76681	C36 15bands	917.108	3	2748.3	2748.3	0.978059	82.01	111	135	R	VMPAAQVCPLPDEISFDQAAAMMLK	G	Oxidation (M) [2]	0	21	YP_165501.1	NC003911Rpomeroyi_3_250683@251690
F051719	76684	C36 15bands	917.109	3	2748.3	2748.3	1.63301	62.71	111	135	R	VMPAAQVCPLPDEISFDQAAAMMLK	G	Oxidation (M) [22]	0	21	YP_165501.1	NC003911Rpomeroyi_3_250683@251690
F051719	6372	C36 15bands	531.788	2	1061.56	1061.56	-0.00659407	37.21	327	336	R	QTTGSTILEL	-		0	21	YP_165501.1	NC003911Rpomeroyi_3_250683@251690
F051719	66901	C36 15bands	748.053	3	2241.14	2241.14	0.311003	34.03	152	173	R	GDTVLFHAAAGGVGLIACQWAK	A		0	21	YP_165501.1	NC003911Rpomeroyi_3_250683@251690
F051719	58219	C36 15bands	669.014	3	2004.02	2004.02	0.519955	30.96	174	193	K	AEGITLIGTAGSDEKCALAK	A		1	21	YP_165501.1	NC003911Rpomeroyi_3_250683@251690
F051719	74277	C36 15bands	1291.65	2	2581.28	2581.27	3.89498	103.82	407	431	R	DMGTGLLVTSLIGSTINPNTGDYSR	G		0	21	YP_168638.1	NC003911Rpomeroyi_3_3645282@3646751
F051719	55041	C36 15bands	971.464	2	1940.91	1940.91	0.774378	99.8	132	149	R	EAPEDPYAGLAEPDQLAR	G		0	21	YP_168638.1	NC003911Rpomeroyi_3_3645282@3646751
F051719	31130	C36 15bands	757.419	2	1512.82	1512.82	0.719847	96.13	476	490	R	VVPSILIEGMTLAGN	-		0	21	YP_168638.1	NC003911Rpomeroyi_3_3645282@3646751
F051719	51553	C36 15bands	938.473	2	1874.93	1874.93	0.0992037	91.81	441	457	K	GQIAYPVNECTIAGNLR	D		0	21	YP_168638.1	NC003911Rpomeroyi_3_3645282@3646751
F051719	37245	C36 15bands	806.378	2	1610.74	1610.74	1.8656	85.86	220	235	R	SLSCVAISGSGTGMER	D		0	21	YP_168638.1	NC003911Rpomeroyi_3_3645282@3646751
F051719	32054	C36 15bands	765.416	2	1528.82	1528.82	0.372837	70.5	476	490	R	VVPSILIEGMTLAGN	-	Oxidation (M) [10]	0	21	YP_168638.1	NC003911Rpomeroyi_3_3645282@3646751
F051719	69761	C36 15bands	776.679	3	2327.01	2327.01	0.935535	67.85	220	242	R	SLSCVAISGSGTGMERDADGDSR	T		1	21	YP_168638.1	NC003911Rpomeroyi_3_3645282@3646751
F051719	52622	C36 15bands	631.362	3	1891.06	1891.06	0.30036	66.5	284	303	R	ISASLIGHLLAAANGASVAR	G		0	21	YP_168638.1	NC003911Rpomeroyi_3_3645282@3646751
F051719	77345	C36 15bands	936.815	3	2807.42	2807.42	0.835286	63.22	380	406	R	GVSGPPSPSNWNLTLTPGTASRDDLIR	D		1	21	YP_168638.1	NC003911Rpomeroyi_3_3645282@3646751
F051719	47155	C36 15bands	894.456	2	1786.9	1786.9	0.245118	54.32	332	348	R	VSGSRPFDAEGLPTQAR	A		0	21	YP_168638.1	NC003911Rpomeroyi_3_3645282@3646751
F051719	39860	C36 15bands	825.908	2	1649.8	1649.8	0.0969814	43.39	243	256	R	TYQSDLRSPEEIGR	S		1	21	YP_168638.1	NC003911Rpomeroyi_3_3645282@3646751
F051719	3630	C36 15bands	490.745	2	979.476	979.476	0.116389	30.99	432	440	R	GASGFWVEK	G		0	21	YP_168638.1	NC003911Rpomeroyi_3_3645282@3646751
F051719	66327	C36 15bands	1112.57	2	2223.13	2223.13	2.26258	147.06	333	355	K	SDALTGAALTQSAGFQGVGGIFR	L		0	21	YP_165661.1	NC003911Rpomeroyi_-3_412299@411127
F051719	36383	C36 15bands	800.43	2	1598.85	1598.85	0.779938	113.72	73	86	R	MAIADLQNVQIDLR	V		0	21	YP_165661.1	NC003911Rpomeroyi_-3_412299@411127
F051719	60681	C36 15bands	689.031	3	2064.07	2064.07	0.554244	56.84	170	189	R	QGKGNIVVVHSTDEAGQLGR	A		1	21	YP_165661.1	NC003911Rpomeroyi_-3_412299@411127
F051719	38733	C36 15bands	817.406	2	1632.8	1632.8	0.423813	111.47	261	275	R	SEMDIAVVGCAVNLR	L		0	21	YP_165239.1	NC006569pDSS-3_2_458831@459934
F051719	19019	C36 15bands	655.359	2	1308.7	1308.7	-0.712919	88.86	217	229	R	VVAVEDIPTGPGR	T		0	21	YP_165239.1	NC006569pDSS-3_2_458831@459934
F051719	30631	C36 15bands	751.388	2	1500.76	1500.76	0.438444	86.18	318	332	R	LAAAASAACKPIDDK	R		0	21	YP_165239.1	NC006569pDSS-3_2_458831@459934
F051719	81531	C36 15bands	1164.22	3	3489.63	3489.62	2.50457	60.67	181	216	R	ATLTGNLCNGSPAADSVPAMVAASMTATVTGPDGER	V		0	21	YP_165239.1	NC006569pDSS-3_2_458831@459934
F051719	9828	C36 15bands	379.884	3	1136.63	1136.63	0.500603	24.43	126	135	K	KIPGTHDITR	N		1	21	YP_165239.1	NC006569pDSS-3_2_458831@459934
F051719	62517	C36 15bands	1058.57	2	2115.12	2115.12	1.07701	116.87	204	225	R	IGGAQAIAALAYGTDTIAPVDK	I		0	21	YP_165031.1	NC006569pDSS-3_3_214899@216248
F051719	57943	C36 15bands	999.02	2	1996.03	1996.02	1.5586	109.07	41	59	K	REDSPDVDAVVAGIIADVR	A		1	21	YP_165031.1	NC006569pDSS-3_3_214899@216248
F051719	61717	C36 15bands	1046.03	2	2090.05	2090.05	1.36265	101.55	341	359	R	IAPEHLELCVSDPEALAAR	T		0	21	YP_165031.1	NC006569pDSS-3_3_214899@216248
F051719	43157	C36 15bands	853.858	2	1705.7	1705.7	1.06818	97.72	119	133	R	QMPQDADWTDDTGAR	L		0	21	YP_165031.1	NC006569pDSS-3_3_214899@216248
F051719	37067	C36 15bands	804.918	2	1607.82	1607.82	1.44855	72.59	26	40	R	QPDFETAFTALLGAK	R		0	21	YP_165031.1	NC006569pDSS-3_3_214899@216248
F051719	49634	C36 15bands	920.97	2	1839.93	1839.92	2.5088	64.91	42	59	R	EDSPDVDAVVAGIIADVR	A		0	21	YP_165031.1	NC006569pDSS-3_3_214899@216248
F051719	3738	C36 15bands	492.795	2	983.576	983.576	-0.530716	50.14	76	84	R	VALTPQSLR	F		0	21	YP_165031.1	NC006569pDSS-3_3_214899@216248
F051719	1415	C36 15bands	430.243	2	858.471	858.471	0.08387	40.6	313	320	R	AIAGVSWR	D		0	21	YP_165031.1	NC006569pDSS-3_3_214899@216248
F051719	4756	C36 15bands	508.293	2	1014.57	1014.57	-0.032526	39.85	312	320	R	RAIAGVSWR	D		1	21	YP_165031.1	NC006569pDSS-3_3_214899@216248
F051719	38613	C36 15bands	816.406	2	1630.8	1630.8	1.21045	140.34	347	360	R	WSLDQINEAIADTR	T		0	21	YP_165257.1	NC006569pDSS-3_-3_478477@477359
F051719	38786	C36 15bands	817.904	2	1633.79	1633.79	0.976868	87.15	324	336	R	DIPWMIDLYQQGR	L		0	21	YP_165257.1	NC006569pDSS-3_-3_478477@477359
F051719	57007	C36 15bands	990.464	2	1978.91	1978.91	0.718071	85.73	129	147	R	TADEGPLLQAMACGAFAEK	V		0	21	YP_165257.1	NC006569pDSS-3_-3_478477@477359
F051719	75147	C36 15bands	883.444	3	2647.31	2647.31	0.367543	80.56	129	153	R	TADEGPLLQAMACGAFAEKVVVSQR	Q		1	21	YP_165257.1	NC006569pDSS-3_-3_478477@477359
F051719	2315	C36 15bands	459.247	2	916.48	916.48	0.00654679	73.83	316	323	K	MGDVVIQR	D		0	21	YP_165257.1	NC006569pDSS-3_-3_478477@477359
F051719	10107	C36 15bands	572.34	2	1142.67	1142.67	0.309802	60.12	337	346	R	LKLDELISGR	W		1	21	YP_165257.1	NC006569pDSS-3_-3_478477@477359
F051719	78647	C36 15bands	972.163	3	2913.47	2913.46	1.46252	45.15	158	186	R	IPADMGRDVACLLSCGVITGVGAAVNAAR	L		1	21	YP_165257.1	NC006569pDSS-3_-3_478477@477359
F051719	752	C36 15bands	404.709	2	807.403	807.403	0.0953675	30.46	278	284	K	YLGWGGR	A		0	21	YP_165257.1	NC006569pDSS-3_-3_478477@477359
F051719	33181	C36 15bands	774.868	2	1547.72	1547.72	0.277182	106.04	441	455	R	VFDAEGVEGPQTGSR	R		0	20	YP_168080.1	NC003911Rpomeroyi_1_3070132@3071547
F051719	23520	C36 15bands	691.374	2	1380.73	1380.73	0.998745	98.4	383	395	R	MAGLLGLVTSYEK	R		0	20	YP_168080.1	NC003911Rpomeroyi_1_3070132@3071547
F051719	24041	C36 15bands	694.875	2	1387.73	1387.73	0.0879131	72.53	62	74	R	ALAEDGLTVQPFK	S		0	20	YP_168080.1	NC003911Rpomeroyi_1_3070132@3071547
F051719	37808	C36 15bands	810.905	2	1619.8	1619.79	1.02482	46.19	457	472	R	GNVTGTFFHLIAEAGS	-		0	20	YP_168080.1	NC003911Rpomeroyi_1_3070132@3071547
F051719	78534	C36 15bands	967.825	3	2900.45	2900.45	0.258236	74.66	14	40	R	SPTYATEGMCATSHPLAAQVALDLLKR	G		1	20	YP_168607.1	NC003911Rpomeroyi_1_3612865@3614451
F051719	48209	C36 15bands	905.497	2	1808.98	1808.98	0.438369	70.94	134	149	R	LGLDTLLQPAIHYAER	G		0	20	YP_168607.1	NC003911Rpomeroyi_1_3612865@3614451
F051719	76667	C36 15bands	915.792	3	2744.36	2744.35	1.3679	65.16	14	39	R	SPTYATEGMCATSHPLAAQVALDLLK	R		0	20	YP_168607.1	NC003911Rpomeroyi_1_3612865@3614451
F051719	56459	C36 15bands	656.365	3	1966.07	1966.07	-0.087484	50.94	182	200	R	APVTGQVFAAPGQAEVLRR	I		1	20	YP_168607.1	NC003911Rpomeroyi_1_3612865@3614451
F051719	4102	C36 15bands	332.878	3	995.614	995.613	0.944142	50.02	328	336	R	LAALIDPKR	A		1	20	YP_168607.1	NC003911Rpomeroyi_1_3612865@3614451
F051719	1144	C36 15bands	420.763	2	839.512	839.512	0.263248	36.74	328	335	R	LAALIDPK	R		0	20	YP_168607.1	NC003911Rpomeroyi_1_3612865@3614451
F051719	43688	C36 15bands	859.422	2	1716.83	1716.83	0.464811	133.8	96	111	R	QELANDGITITNTGDR	L		0	20	YP_168771.1	NC003911Rpomeroyi_-1_3786215@3785538
F051719	73177	C36 15bands	1251.66	2	2501.31	2501.31	0.34222	44.48	112	134	R	LIVSVPNDITFDTDSSTVRPGLR	S		0	20	YP_168771.1	NC003911Rpomeroyi_-1_3786215@3785538
F051719	15664	C36 15bands	628.366	2	1254.72	1254.72	0.112376	104.69	314	326	R	EIAALEAAGIVAK	G		0	20	YP_166086.1	NC003911Rpomeroyi_1_867091@868803
F051719	47309	C36 15bands	896.841	2	1791.67	1791.67	0.855629	99.15	504	517	R	FFEDESCGQCTPCR	A		0	20	YP_166086.1	NC003911Rpomeroyi_1_867091@868803
F051719	25230	C36 15bands	703.873	2	1405.73	1405.73	-0.0754056	76.38	33	45	K	GRVYSDEALAAVR	G		1	20	YP_166086.1	NC003911Rpomeroyi_1_867091@868803
F051719	36117	C36 15bands	798.88	2	1595.74	1595.75	-1.19192	72.17	254	268	R	YLAVNGDEGEPGTFK	D		0	20	YP_166086.1	NC003911Rpomeroyi_1_867091@868803
F051719	74667	C36 15bands	870.435	3	2608.28	2608.28	0.826598	71.87	156	178	R	CDTAPVLELGHNHIDHATPEKVR	A		1	20	YP_166086.1	NC003911Rpomeroyi_1_867091@868803
F051719	21493	C36 15bands	677.852	2	1353.69	1353.69	0.901241	67.61	134	146	R	AALEEGLDPGQVR	V		0	20	YP_166086.1	NC003911Rpomeroyi_1_867091@868803
F051719	76844	C36 15bands	924.469	3	2770.38	2770.38	2.11668	63.02	213	241	R	AGGDWEAVQDSVLAAGLRGLGGAGFPSGR	K		1	20	YP_166086.1	NC003911Rpomeroyi_1_867091@868803
F051719	2013	C36 15bands	452.24	2	902.464	902.464	0.103051	55.31	496	503	R	DAALNMLR	F		0	20	YP_166086.1	NC003911Rpomeroyi_1_867091@868803
F051719	3540	C36 15bands	488.254	2	974.493	974.493	-0.35403	45.6	231	241	R	GLGGAGFPSGR	K		0	20	YP_166086.1	NC003911Rpomeroyi_1_867091@868803
F051719	66382	C36 15bands	743.349	3	2227.02	2227.02	-0.134709	28.89	334	354	R	GAGAYICGEESAMIESIEGKR	G		1	20	YP_166086.1	NC003911Rpomeroyi_1_867091@868803
F051719	46407	C36 15bands	885.418	2	1768.82	1768.82	0.102328	116.89	486	501	R	AAFQMLAQGEGTFQDR	A		0	20	YP_166912.1	NC003911Rpomeroyi_2_1779632@1781233
F051719	72654	C36 15bands	827.79	3	2480.35	2480.35	0.950271	50.5	437	460	R	GAIIGALTMVPNDVIPYGLVQAPR	G	Oxidation (M) [9]	0	20	YP_166912.1	NC003911Rpomeroyi_2_1779632@1781233
F051719	24177	C36 15bands	695.875	2	1389.74	1389.74	-0.300057	47.81	346	358	K	FGGEETRVVIGAR	N		1	20	YP_166912.1	NC003911Rpomeroyi_2_1779632@1781233
F051719	60018	C36 15bands	1023.52	2	2045.02	2045.02	1.10952	120.1	170	191	R	TAGGALSGVTIGSVMPNLDGGR	Q	Oxidation (M) [15]	0	20	-	NC003911Rpomeroyi_-2_2429050@2427941
F051719	70820	C36 15bands	791.077	3	2370.21	2370.21	0.8687	116.42	170	194	R	TAGGALSGVTIGSVMPNLDGGRQGR	V		1	20	-	NC003911Rpomeroyi_-2_2429050@2427941
F051719	71513	C36 15bands	1205.57	2	2409.13	2409.12	1.54828	116.38	346	367	R	THELSDPGTAYQDVDAFLFGAR	W		0	20	-	NC003911Rpomeroyi_-2_2429050@2427941
F051719	81361	C36 15bands	1147.86	3	3440.57	3440.57	0.399934	97.56	40	70	K	IYGQFSPAWQSVDDGVQSKDSFVDNAHSNSR	V		1	20	-	NC003911Rpomeroyi_-2_2429050@2427941
F051719	45626	C36 15bands	876.961	2	1751.91	1751.91	0.529138	75.37	71	85	R	VGLWVVQPMYQGTFK	F		0	20	-	NC003911Rpomeroyi_-2_2429050@2427941
F051719	46384	C36 15bands	884.959	2	1767.9	1767.9	0.570167	65.75	71	85	R	VGLWVVQPMYQGTFK	F	Oxidation (M) [9]	0	20	-	NC003911Rpomeroyi_-2_2429050@2427941
F051719	26910	C36 15bands	480.265	3	1437.77	1437.77	0.448611	41.43	267	280	K	FKSGLNFALAAGSR	E		1	20	-	NC003911Rpomeroyi_-2_2429050@2427941
F051719	68158	C36 15bands	1135.13	2	2268.25	2268.24	2.44639	154.48	132	154	R	LVIAVDPMLATGNSSAAAVDLLK	Q		0	20	YP_168134.1	NC003911Rpomeroyi_-2_3125611@3124967
F051719	49674	C36 15bands	921.482	2	1840.95	1840.95	0.692578	112.2	60	76	R	TIETPLEEMEAPILAGK	K		0	20	YP_168134.1	NC003911Rpomeroyi_-2_3125611@3124967
F051719	26704	C36 15bands	718.393	2	1434.77	1434.77	0.298305	99.99	41	52	R	EITQLLAYEVTR	E		0	20	YP_168134.1	NC003911Rpomeroyi_-2_3125611@3124967
F051719	1737	C36 15bands	442.8	2	883.585	883.585	-0.018108	64.88	78	85	K	LALVSILR	A		0	20	YP_168134.1	NC003911Rpomeroyi_-2_3125611@3124967
F051719	42292	C36 15bands	847.409	2	1692.8	1692.8	0.180174	117.44	169	183	R	FDAGEFDVATIFYAK	F		0	20	YP_168366.1	NC003911Rpomeroyi_-2_3370627@3369743
F051719	65305	C36 15bands	1103.13	2	2204.24	2204.24	1.96939	84.23	346	368	R	LELANGGVIGGTIPGMPAVLLGR	S		0	20	YP_167308.1	NC003911Rpomeroyi_3_2212308@2214917
F051719	6310	C36 15bands	530.776	2	1059.54	1059.54	-0.01982	72.49	249	258	R	TSLMLGDPAR	L		0	20	YP_167308.1	NC003911Rpomeroyi_3_2212308@2214917
F051719	77676	C36 15bands	946.832	3	2837.47	2837.47	1.26733	36.96	614	639	R	TLLPLIGADLWFTGEAAPEGTPERQR	Q		1	20	YP_167308.1	NC003911Rpomeroyi_3_2212308@2214917
F051719	18874	C36 15bands	654.298	2	1306.58	1306.58	0.0972002	84.64	124	134	R	SLQEICDEGTR	Q		0	19	YP_166739.1	NC003911Rpomeroyi_-1_1575242@1573632
F051719	8687	C36 15bands	559.304	2	1116.59	1116.59	0.246285	61.76	146	156	R	ASVVVDPFGAR	K		0	19	YP_166739.1	NC003911Rpomeroyi_-1_1575242@1573632
F051719	46449	C36 15bands	885.966	2	1769.92	1769.92	0.821508	100.75	162	177	K	INVVPEMNDVMGLAIR	Y		0	19	YP_166847.1	NC003911Rpomeroyi_-1_1703858@1702824
F051719	38269	C36 15bands	813.896	2	1625.78	1625.78	-0.119327	91.39	53	67	K	VTITDYDSNDTALAK	I		0	19	YP_166847.1	NC003911Rpomeroyi_-1_1703858@1702824
F051719	40729	C36 15bands	834.899	2	1667.78	1667.78	0.345968	74.51	178	192	R	YAGGEQCTADKEVLK	K		1	19	YP_166847.1	NC003911Rpomeroyi_-1_1703858@1702824
F051719	68789	C36 15bands	1144.07	2	2286.12	2286.12	1.65652	67.18	271	290	K	IFLNFIMDPENAAMLSAFAR	Y	Oxidation (M) [7]	0	19	YP_166847.1	NC003911Rpomeroyi_-1_1703858@1702824
F051719	14963	C36 15bands	621.263	2	1240.51	1240.51	1.01329	23.86	297	307	K	GSEAFMPEDMK	T		0	19	YP_166847.1	NC003911Rpomeroyi_-1_1703858@1702824
F051719	59245	C36 15bands	1015.98	2	2029.95	2029.95	0.602477	144.74	258	276	R	VYAGMSDADKAMISELMAK	H		1	19	YP_167010.1	NC003911Rpomeroyi_-1_1891163@1890144
F051719	60035	C36 15bands	682.99	3	2045.95	2045.95	0.209194	48.58	258	276	R	VYAGMSDADKAMISELMAK	H	Oxidation (M) [17]	1	19	YP_167010.1	NC003911Rpomeroyi_-1_1891163@1890144
F051719	36872	C36 15bands	803.941	2	1605.87	1605.87	0.597186	84.48	283	298	K	VLGGEAAHGMIVLSPR	A		0	19	YP_168550.1	NC003911Rpomeroyi_1_3552103@3553524
F051719	38698	C36 15bands	816.94	2	1631.87	1631.86	1.69438	73.81	419	433	K	RLEAEGVALDIGAYR	D		1	19	YP_168550.1	NC003911Rpomeroyi_1_3552103@3553524
F051719	5949	C36 15bands	528.812	2	1055.61	1055.61	0.297459	65.32	354	364	R	SVGGLNGLIAR	A		0	19	YP_168550.1	NC003911Rpomeroyi_1_3552103@3553524
F051719	10245	C36 15bands	573.811	2	1145.61	1145.61	-0.348287	59.07	148	157	R	EILGIPADYR	I		0	19	YP_168550.1	NC003911Rpomeroyi_1_3552103@3553524
F051719	43997	C36 15bands	861.93	2	1721.85	1721.84	0.311875	49.74	105	120	R	FSSGPCAKPPVFDVSK	L		0	19	YP_168550.1	NC003911Rpomeroyi_1_3552103@3553524
F051719	50509	C36 15bands	928.999	2	1855.98	1855.98	0.456901	48.35	299	314	R	AVERLESYTPAWPLPK	I		1	19	YP_168550.1	NC003911Rpomeroyi_1_3552103@3553524
F051719	5000	C36 15bands	512.76	2	1023.51	1023.51	0.515874	66.39	265	273	R	QFVMDLGAK	G	Oxidation (M) [4]	0	19	YP_165633.1	NC003911Rpomeroyi_1_384178@385509
F051719	23182	C36 15bands	689.335	2	1376.66	1376.65	0.745285	58.3	379	390	K	QAMAANQLMVER	R	Oxidation (M) [3]	0	19	YP_165633.1	NC003911Rpomeroyi_1_384178@385509
F051719	80198	C36 15bands	1042.51	3	3124.51	3124.51	1.12402	36.95	169	195	R	IWGYETPDGSFAQFTNVQAQQLMPRPK	H	Oxidation (M) [23]	0	19	YP_165633.1	NC003911Rpomeroyi_1_384178@385509
F051719	30808	C36 15bands	752.904	2	1503.79	1503.79	0.514698	112.4	32	44	K	DYGNLLLEDLAIR	E		0	19	YP_165749.1	NC003911Rpomeroyi_1_489064@489780
F051719	42307	C36 15bands	847.423	2	1692.83	1692.83	1.10584	107.89	54	69	K	GSGLGWVTAEYGMLPR	A		0	19	YP_165281.1	NC003911Rpomeroyi_-1_7010@6297
F051719	18181	C36 15bands	649.869	2	1297.72	1297.72	0.0863049	96.88	213	224	R	AQLDQLLGLAEK	G		0	19	YP_165281.1	NC003911Rpomeroyi_-1_7010@6297
F051719	17571	C36 15bands	644.832	2	1287.65	1287.65	-0.333165	88.05	225	238	K	GVGELVAAQMAATA	-		0	19	YP_165281.1	NC003911Rpomeroyi_-1_7010@6297
F051719	71315	C36 15bands	800.74	3	2399.2	2399.2	0.299267	45.58	33	53	K	MGDTHVLCTATIEDRVPPFIK	G		1	19	YP_165281.1	NC003911Rpomeroyi_-1_7010@6297
F051719	42048	C36 15bands	845.937	2	1689.86	1689.86	1.11666	142.07	402	417	R	FSVGLEDAGDLLADLR	A		0	19	YP_166593.1	NC003911Rpomeroyi_2_1410134@1411408
F051719	33325	C36 15bands	776.416	2	1550.82	1550.82	0.364324	112.78	321	335	K	SHAQNALIQSQLGGK	G		0	19	YP_166593.1	NC003911Rpomeroyi_2_1410134@1411408
F051719	33223	C36 15bands	775.415	2	1548.82	1548.81	0.30604	101.36	223	237	R	AIQQGADVVVYSATK	H		0	19	YP_166593.1	NC003911Rpomeroyi_2_1410134@1411408
F051719	2758	C36 15bands	471.79	2	941.566	941.566	-0.173116	84.27	245	254	R	ALGGVIIGSR	E		0	19	YP_166593.1	NC003911Rpomeroyi_2_1410134@1411408
F051719	76811	C36 15bands	922.468	3	2764.38	2764.38	1.68356	78.08	100	128	R	IAALEGGEDAFATASGMAAVNGALVSMLK	A		0	19	YP_166593.1	NC003911Rpomeroyi_2_1410134@1411408
F051719	58453	C36 15bands	1007.48	2	2012.95	2012.95	1.7139	77.73	154	170	R	YGVEVTFVDGTDLEQWR	A		0	19	YP_166593.1	NC003911Rpomeroyi_2_1410134@1411408
F051719	25388	C36 15bands	706.835	2	1411.66	1411.66	0.29894	71.99	88	99	R	YGNPTVAMFEQR	I		0	19	YP_166593.1	NC003911Rpomeroyi_2_1410134@1411408
F051719	36482	C36 15bands	801.867	2	1601.72	1601.72	0.136104	65.93	75	87	R	FIDCGPDEFIYAR	Y		0	19	YP_166593.1	NC003911Rpomeroyi_2_1410134@1411408
F051719	26536	C36 15bands	717.391	2	1432.77	1432.77	0.176581	62.99	301	313	K	LAEALEGHPELVR	T		0	19	YP_166593.1	NC003911Rpomeroyi_2_1410134@1411408
F051719	9908	C36 15bands	570.343	2	1138.67	1138.67	-0.124707	58.43	391	401	R	AELGITPGLIR	F		0	19	YP_166593.1	NC003911Rpomeroyi_2_1410134@1411408
F051719	5213	C36 15bands	515.798	2	1029.58	1029.58	-0.014569	53.68	336	345	K	GGTVLSLDLR	G		0	19	YP_166593.1	NC003911Rpomeroyi_2_1410134@1411408
F051719	1808	C36 15bands	445.742	2	889.469	889.469	0.148403	48.87	283	290	K	GLETMALR	V		0	19	YP_166593.1	NC003911Rpomeroyi_2_1410134@1411408
F051719	19266	C36 15bands	657.362	2	1312.71	1312.71	0.417457	106.56	386	399	K	VAAALGDAGVSINR	M		0	19	YP_166972.1	NC003911Rpomeroyi_-2_1854103@1852757
F051719	22392	C36 15bands	684.423	2	1366.83	1366.83	0.864775	94.33	28	42	R	LGIAGLGTVGVGVVR	I		0	19	YP_166972.1	NC003911Rpomeroyi_-2_1854103@1852757
F051719	59545	C36 15bands	1019.5	2	2036.99	2036.99	0.857639	118.58	44	61	K	EPYILASGLPSPSYIDCR	K		0	19	YP_167864.1	NC003911Rpomeroyi_2_2808848@2809558
F051719	38102	C36 15bands	813.426	2	1624.84	1624.83	1.23643	88.05	212	226	K	AFDEVTLSGVEAFLK	D		0	19	YP_167864.1	NC003911Rpomeroyi_2_2808848@2809558
F051719	32025	C36 15bands	765.39	2	1528.77	1528.76	1.49991	72.11	71	83	R	STLMDFLTVTVMR	N	Oxidation (M) [12]	0	19	YP_167864.1	NC003911Rpomeroyi_2_2808848@2809558
F051719	2403	C36 15bands	460.763	2	919.512	919.513	-0.503528	55.88	155	162	K	LSFVDAIR	E		0	19	YP_167864.1	NC003911Rpomeroyi_2_2808848@2809558
F051719	377	C36 15bands	366.724	2	731.433	731.433	0.340428	46.29	63	68	K	LISFPR	I		0	19	YP_167864.1	NC003911Rpomeroyi_2_2808848@2809558
F051719	8683	C36 15bands	559.303	2	1116.59	1116.59	-1.51801	46.16	76	86	R	YPATAGTPALR	A		0	19	YP_165844.1	NC003911Rpomeroyi_2_598505@599680
F051719	71111	C36 15bands	1198.08	2	2394.14	2394.14	0.87923	99.97	28	49	K	VGFVYVGPVGDGGWTYEHDKGR	Q		1	19	YP_165903.1	NC003911Rpomeroyi_-2_669448@668378
F051719	70615	C36 15bands	786.753	3	2357.24	2357.24	-0.181568	86.62	300	322	K	AEALALKDALANGSYHAFTGPLK	K		1	19	YP_165903.1	NC003911Rpomeroyi_-2_669448@668378
F051719	40434	C36 15bands	831.418	2	1660.82	1660.82	0.565985	68.83	307	322	K	DALANGSYHAFTGPLK	K		0	19	YP_165903.1	NC003911Rpomeroyi_-2_669448@668378
F051719	61271	C36 15bands	1041.52	2	2081.03	2081.03	1.75154	68.45	184	201	K	IVWAYTWFDPAKEADAAK	V		1	19	YP_165903.1	NC003911Rpomeroyi_-2_669448@668378
F051719	30322	C36 15bands	748.883	2	1495.75	1495.75	1.51295	57.33	184	195	K	IVWAYTWFDPAK	E		0	19	YP_165903.1	NC003911Rpomeroyi_-2_669448@668378
F051719	33735	C36 15bands	779.425	2	1556.84	1556.84	0.5903	88.8	327	340	R	DAAIGIFWDPVVVR	M		0	19	YP_166456.1	NC003911Rpomeroyi_3_1264359@1265813
F051719	65316	C36 15bands	1103.5	2	2204.98	2204.97	2.25626	90.45	271	288	R	AQPYECYDEFEFQVPVGK	N		0	19	YP_167989.1	NC003911Rpomeroyi_-3_2970564@2969275
F051719	24964	C36 15bands	701.866	2	1401.72	1401.72	-0.212596	73.76	63	74	R	MVLELDGEIVER	C		0	19	YP_167989.1	NC003911Rpomeroyi_-3_2970564@2969275
F051719	3522	C36 15bands	487.756	2	973.498	973.498	-0.282486	70.34	261	269	R	GSGLAWDLR	R		0	19	YP_167989.1	NC003911Rpomeroyi_-3_2970564@2969275
F051719	52322	C36 15bands	943.476	2	1884.94	1884.94	-0.299214	69.58	372	388	K	GEFGVYLVADGTNKPYR	S		0	19	YP_167989.1	NC003911Rpomeroyi_-3_2970564@2969275
F051719	1554	C36 15bands	435.756	2	869.497	869.497	-0.025302	53.63	124	131	K	LTGVEVPR	R		0	19	YP_167989.1	NC003911Rpomeroyi_-3_2970564@2969275
F051719	3085	C36 15bands	479.247	2	956.479	956.479	0.0940951	40.42	176	182	K	LMVFYER	A		0	19	YP_167989.1	NC003911Rpomeroyi_-3_2970564@2969275
F051719	9341	C36 15bands	565.806	2	1129.6	1129.6	-0.867564	36.16	261	270	R	GSGLAWDLRR	A		1	19	YP_167989.1	NC003911Rpomeroyi_-3_2970564@2969275
F051719	2698	C36 15bands	468.761	2	935.508	935.508	0.0363439	35.13	138	145	R	VLYSEIGR	I		0	19	YP_167989.1	NC003911Rpomeroyi_-3_2970564@2969275
F051719	29907	C36 15bands	746.309	2	1490.6	1490.6	-0.0167717	25.77	289	299	K	NGDCYDRYLCR	M		1	19	YP_167989.1	NC003911Rpomeroyi_-3_2970564@2969275
F051719	54595	C36 15bands	966.904	2	1931.79	1931.79	0.635161	128.23	270	287	K	GDGEEFAWTSSSQGGDFR	I		0	19	YP_168637.1	NC003911Rpomeroyi_3_3643737@3645278
F051719	59353	C36 15bands	1017.03	2	2032.05	2032.05	1.86019	135.35	51	68	K	LNSYDLGVDIELADIVQR	M		0	19	YP_168894.1	NC003911Rpomeroyi_3_3910512@3912185
F051719	6960	C36 15bands	539.762	2	1077.51	1077.51	-0.413918	68.67	10	18	R	IDFQTDPSR	Y		0	19	YP_168894.1	NC003911Rpomeroyi_3_3910512@3912185
F051719	9838	C36 15bands	569.763	2	1137.51	1137.51	-0.17846	65.24	508	517	R	FAGPETMETR	I		0	19	YP_168894.1	NC003911Rpomeroyi_3_3910512@3912185
F051719	54850	C36 15bands	646.312	3	1935.91	1935.91	1.38591	65.11	192	208	R	DLADVFCSVEEGVRGQR	A		1	19	YP_168894.1	NC003911Rpomeroyi_3_3910512@3912185
F051719	75297	C36 15bands	887.485	3	2659.43	2659.43	1.4537	54.99	327	352	R	IGTLVIQTQGDGAAVAAHEALLLENR	D		0	19	YP_168894.1	NC003911Rpomeroyi_3_3910512@3912185
F051719	4505	C36 15bands	504.258	2	1006.5	1006.5	-0.777942	51.82	88	96	R	VFCAGANIR	M		0	19	YP_168894.1	NC003911Rpomeroyi_3_3910512@3912185
F051719	24282	C36 15bands	697.321	2	1392.63	1392.63	0.344672	88.65	203	214	R	QGNETEAQFVDR	I		0	18	YP_166416.1	NC003911Rpomeroyi_-1_1217093@1215669
F051719	47137	C36 15bands	893.925	2	1785.83	1785.83	1.37135	111.02	111	126	R	SANPDSANSQFFINFK	D		0	18	YP_167460.1	NC003911Rpomeroyi_-1_2377760@2377245
F051719	16036	C36 15bands	632.349	2	1262.68	1262.68	-0.403109	39.53	99	110	K	LPHDRGTLGAAR	S		1	18	YP_167460.1	NC003911Rpomeroyi_-1_2377760@2377245
F051719	2871	C36 15bands	473.772	2	945.529	945.528	0.31411	47.6	32	39	R	NFLLPQSK	A		0	18	YP_167507.1	NC003911Rpomeroyi_1_2421100@2421711
F051719	1505	C36 15bands	432.24	2	862.466	862.466	0.19479	40.09	106	113	R	AFTANIAR	R		0	18	YP_167967.1	NC003911Rpomeroyi_-1_2951627@2949945
F051719	74557	C36 15bands	866.778	3	2597.31	2597.31	-0.0462016	28.83	175	199	K	LDPSPVVGEAFDPELWGSVGKSGVR	A		1	18	YP_167967.1	NC003911Rpomeroyi_-1_2951627@2949945
F051719	19843	C36 15bands	661.354	2	1320.69	1320.69	0.39979	108.98	157	168	R	VTLEEAFSGLQK	T		0	18	YP_165317.1	NC003911Rpomeroyi_2_44612@45829
F051719	51133	C36 15bands	933.974	2	1865.93	1865.93	1.65655	114.16	86	104	R	VLGASAFGAGQVIMSDTAR	S	Oxidation (M) [14]	0	18	YP_165938.1	NC003911Rpomeroyi_-2_713962@713012
F051719	61378	C36 15bands	1043.5	2	2084.98	2084.98	0.783701	89.95	273	289	K	FADYAIYEHCLPFNVAR	A		0	18	YP_165938.1	NC003911Rpomeroyi_-2_713962@713012
F051719	65231	C36 15bands	734.399	3	2200.18	2200.18	0.0813572	71.35	67	85	R	EVTDKPISHVVLTHYHAVR	V		0	18	YP_165938.1	NC003911Rpomeroyi_-2_713962@713012
F051719	16020	C36 15bands	632.303	2	1262.59	1262.59	-0.0158404	52.9	228	238	K	EMVNAAIENTR	D	Oxidation (M) [2]	0	18	YP_165938.1	NC003911Rpomeroyi_-2_713962@713012
F051719	13484	C36 15bands	608.347	2	1214.68	1214.68	-0.0518655	46.67	57	66	R	LAQKVIDCIR	E		1	18	YP_165938.1	NC003911Rpomeroyi_-2_713962@713012
F051719	2719	C36 15bands	470.756	2	939.497	939.496	0.671637	46.4	155	162	R	VDIMHLGR	A		0	18	YP_165938.1	NC003911Rpomeroyi_-2_713962@713012
F051719	17577	C36 15bands	644.836	2	1287.66	1287.66	0.553719	42.04	255	266	R	GGSLKEAWDAVR	A		1	18	YP_165938.1	NC003911Rpomeroyi_-2_713962@713012
F051719	25338	C36 15bands	705.86	2	1409.71	1409.71	0.0666806	41.59	239	250	R	DFVQSTYRPAAR	V		0	18	YP_165938.1	NC003911Rpomeroyi_-2_713962@713012
F051719	29142	C36 15bands	741.356	2	1480.7	1480.7	-0.246505	119.61	345	359	R	IDGGGAGAETYMALR	K		0	18	YP_166706.1	NC003911Rpomeroyi_-3_1538382@1537285
F051719	38537	C36 15bands	815.406	2	1628.8	1628.8	0.112353	103.91	96	111	R	GGPEAIGMFEQPAAVR	D		0	18	YP_166706.1	NC003911Rpomeroyi_-3_1538382@1537285
F051719	27339	C36 15bands	724.892	2	1447.77	1447.77	1.34207	94.14	186	198	K	FRDDGILDLTGVK	L		1	18	YP_166706.1	NC003911Rpomeroyi_-3_1538382@1537285
F051719	39556	C36 15bands	823.404	2	1644.79	1644.79	0.64689	91.59	96	111	R	GGPEAIGMFEQPAAVR	D	Oxidation (M) [8]	0	18	YP_166706.1	NC003911Rpomeroyi_-3_1538382@1537285
F051719	46320	C36 15bands	884.486	2	1766.96	1766.96	0.208268	73.74	231	247	K	GVVDAAAWTEIGIPQLK	W		0	18	YP_166706.1	NC003911Rpomeroyi_-3_1538382@1537285
F051719	26218	C36 15bands	714.89	2	1427.77	1427.77	0.0182103	71.01	284	295	K	LIQDVVIEWEGK	S		0	18	YP_166706.1	NC003911Rpomeroyi_-3_1538382@1537285
F051719	78818	C36 15bands	978.798	3	2933.37	2933.37	0.63647	67.14	112	139	R	DGVVDMVHTPGSFYGANVPEIDAMVASR	V		0	18	YP_166706.1	NC003911Rpomeroyi_-3_1538382@1537285
F051719	30174	C36 15bands	747.864	2	1493.71	1493.71	0.970067	57.25	296	309	K	SYADRQAEVAADAK	T		1	18	YP_166706.1	NC003911Rpomeroyi_-3_1538382@1537285
F051719	43278	C36 15bands	569.975	3	1706.9	1706.9	-0.0152323	55.73	59	73	R	VSAVHAFPEFLVYTK	T		0	18	YP_166706.1	NC003911Rpomeroyi_-3_1538382@1537285
F051719	69455	C36 15bands	772.03	3	2313.07	2313.07	0.0527438	44.41	310	331	K	TLADGGMSFVSHSAEAGETYRK	M		1	18	YP_166706.1	NC003911Rpomeroyi_-3_1538382@1537285
F051719	70182	C36 15bands	1169.59	2	2337.16	2337.16	0.610571	158.28	148	175	K	AATGQAAAGAAAPAAAAPAAAGSDDLTK	I		0	18	YP_167225.1	NC003911Rpomeroyi_-3_2117472@2116789
F051719	34855	C36 15bands	788.959	2	1575.9	1575.9	0.759565	131.49	256	269	R	IILDPGAFYILVSR	E		0	18	YP_167713.1	NC003911Rpomeroyi_3_2645490@2646611
F051719	42510	C36 15bands	849.394	2	1696.77	1696.77	0.104905	96.71	237	250	R	IGAYDPAEYWEEVR	S		0	18	YP_167713.1	NC003911Rpomeroyi_3_2645490@2646611
F051719	56682	C36 15bands	987.04	2	1972.06	1972.06	0.880296	90.65	36	53	R	AEPPVLPEQIQPASLDLR	L		0	18	YP_167713.1	NC003911Rpomeroyi_3_2645490@2646611
F051719	71782	C36 15bands	809.066	3	2424.17	2424.17	0.140254	80.77	343	365	K	MAEQPTQLYGAGIASNYQGQGLK	L		0	18	YP_167713.1	NC003911Rpomeroyi_3_2645490@2646611
F051719	79141	C36 15bands	990.816	3	2969.43	2969.42	1.1935	69.34	132	158	R	TITDGGTEFDRIPAGYTGPLYAEICPR	S		1	18	YP_167713.1	NC003911Rpomeroyi_3_2645490@2646611
F051719	11415	C36 15bands	586.83	2	1171.65	1171.64	0.693043	63.58	85	95	R	IDISQGAVLEK	G		0	18	YP_167713.1	NC003911Rpomeroyi_3_2645490@2646611
F051719	19311	C36 15bands	657.86	2	1313.7	1313.71	-0.38517	57.77	177	188	R	RGQAVLDDTALR	A		1	18	YP_167713.1	NC003911Rpomeroyi_3_2645490@2646611
F051719	13681	C36 15bands	609.844	2	1217.67	1217.67	0.211058	57.06	121	131	K	SSTGRLDLLTR	T		1	18	YP_167713.1	NC003911Rpomeroyi_3_2645490@2646611
F051719	49966	C36 15bands	616.977	3	1847.91	1847.91	0.149899	56.15	322	337	R	CHEAPFVLEHGQIVGR	L		0	18	YP_167713.1	NC003911Rpomeroyi_3_2645490@2646611
F051719	10864	C36 15bands	579.809	2	1157.6	1157.6	-0.347269	55.64	178	188	R	GQAVLDDTALR	A		0	18	YP_167713.1	NC003911Rpomeroyi_3_2645490@2646611
F051719	19854	C36 15bands	441.246	3	1320.71	1320.71	-0.018172	55.48	225	236	R	AKPHTGVIDLDR	I		0	18	YP_167713.1	NC003911Rpomeroyi_3_2645490@2646611
F051719	75098	C36 15bands	881.474	3	2641.4	2641.4	0.812827	42.12	96	120	K	GCVYLVPLMESLALPAQINAVANAK	S		0	18	YP_167713.1	NC003911Rpomeroyi_3_2645490@2646611
F051719	75574	C36 15bands	892.451	3	2674.33	2674.33	0.810297	28.53	270	293	R	EAVHIPPLYAAEMAPYLAMVGEFR	V		0	18	YP_167713.1	NC003911Rpomeroyi_3_2645490@2646611
F051719	18059	C36 15bands	649.331	2	1296.65	1296.65	0.314658	86.33	153	164	K	GQFAQVNYAATK	A		0	18	YP_165588.1	NC003911Rpomeroyi_-3_336588@335830
F051719	36434	C36 15bands	800.913	2	1599.81	1599.81	0.918234	106.27	534	549	R	SVEDAAEALALLEGGR	A		0	18	YP_168614.1	NC003911Rpomeroyi_-3_3623649@3621382
F051719	57616	C36 15bands	996.474	2	1990.93	1990.93	1.44405	103.32	625	641	R	DVIEANPDAMYDQILER	F		0	18	YP_168614.1	NC003911Rpomeroyi_-3_3623649@3621382
F051719	36077	C36 15bands	798.384	2	1594.75	1594.75	0.633327	88.33	644	659	R	AGAGFSGPDYVAAWAR	L		0	18	YP_168614.1	NC003911Rpomeroyi_-3_3623649@3621382
F051719	9490	C36 15bands	566.793	2	1131.57	1131.57	0.190001	83.1	425	436	R	NATAAGAVCLGK	T		0	18	YP_168614.1	NC003911Rpomeroyi_-3_3623649@3621382
F051719	73033	C36 15bands	834.061	3	2499.16	2499.16	0.368124	68.28	335	356	R	IDPVALTDCYLDAIEAHPDSER	I		0	18	YP_168614.1	NC003911Rpomeroyi_-3_3623649@3621382
F051719	20598	C36 15bands	668.375	2	1334.74	1334.73	1.186	65	496	507	R	IPSAWHDLVGLK	T		0	18	YP_168614.1	NC003911Rpomeroyi_-3_3623649@3621382
F051719	7091	C36 15bands	541.814	2	1081.61	1081.61	-0.458574	62.14	415	424	R	VPEADALVLR	N		0	18	YP_168614.1	NC003911Rpomeroyi_-3_3623649@3621382
F051719	24278	C36 15bands	697.315	2	1392.62	1392.62	-0.341085	46.85	576	588	R	EEPGSAFDDALSR	L		0	18	YP_168614.1	NC003911Rpomeroyi_-3_3623649@3621382
F051719	42563	C36 15bands	849.848	2	1697.68	1697.68	0.163164	93.39	258	272	K	VDGVCDNCGSTEMVR	R		0	18	YP_165769.1	NC003911Rpomeroyi_3_504570@505547
F051719	16653	C36 15bands	638.335	2	1274.66	1274.65	0.302043	57.2	292	302	K	TSPLIGYYYAK	G		0	18	YP_165769.1	NC003911Rpomeroyi_3_504570@505547
F051719	68170	C36 15bands	757.346	3	2269.02	2269.01	0.9427	47.76	253	272	K	TKPTKVDGVCDNCGSTEMVR	R	Oxidation (M) [18]	1	18	YP_165769.1	NC003911Rpomeroyi_3_504570@505547
F051719	32001	C36 15bands	765.312	2	1528.61	1528.61	0.993715	37.27	240	252	R	FTCGGCGEVYHDK	T		0	18	YP_165769.1	NC003911Rpomeroyi_3_504570@505547
F051719	40177	C36 15bands	827.978	2	1653.94	1653.94	0.555038	120.74	259	275	K	LIEALADKLGAAVGASR	A		1	18	YP_165973.1	NC003911Rpomeroyi_-3_749538@748468
F051719	75080	C36 15bands	660.365	4	2637.43	2637.43	0.480392	47.15	295	320	K	VVAPNLYVAVGISGAIQHLAGMKDSK	I		1	18	YP_165973.1	NC003911Rpomeroyi_-3_749538@748468
F051719	1913	C36 15bands	450.779	2	899.543	899.544	-0.603639	46.29	293	301	R	LALLSGAQK	L		0	17	YP_167076.1	NC003911Rpomeroyi_-1_1958747@1957242
F051719	25550	C36 15bands	707.831	2	1413.65	1413.65	0.990347	58.03	386	397	K	GFDSFDPEPYLK	-		0	17	YP_167896.1	NC003911Rpomeroyi_-1_2838953@2837763
F051719	38671	C36 15bands	544.946	3	1631.82	1631.82	-0.221226	32.6	371	384	R	LRGGDNAYVHFEVR	K		1	17	YP_167896.1	NC003911Rpomeroyi_-1_2838953@2837763
F051719	22177	C36 15bands	455.219	3	1362.63	1362.63	1.69085	27.68	373	384	R	GGDNAYVHFEVR	K		0	17	YP_167896.1	NC003911Rpomeroyi_-1_2838953@2837763
F051719	62834	C36 15bands	1062.03	2	2122.05	2122.04	1.14654	127.36	234	253	R	NADPIDQVVVSVTSFETSSK	A		0	17	YP_168016.1	NC003911Rpomeroyi_-1_2998229@2997048
F051719	54415	C36 15bands	963.483	2	1924.95	1924.95	0.933531	138.7	55	73	R	GASGDVQPDVNVQVNLDAK	K		0	17	YP_169076.1	NC003911Rpomeroyi_1_4102540@4103088
F051719	20090	C36 15bands	664.293	2	1326.57	1326.57	0.909866	89.49	44	54	R	DMSFENVMAQR	G		0	17	YP_169076.1	NC003911Rpomeroyi_1_4102540@4103088
F051719	17095	C36 15bands	641.319	2	1280.62	1280.62	-0.600488	89.31	76	86	R	STDNQYEIAIK	L		0	17	YP_169076.1	NC003911Rpomeroyi_1_4102540@4103088
F051719	23312	C36 15bands	460.258	3	1377.75	1377.75	-0.328071	47.18	131	142	R	IHTFIGTSPLHR	A		0	17	YP_165685.1	NC003911Rpomeroyi_-1_436955@435294
F051719	22996	C36 15bands	687.865	2	1373.71	1373.72	-0.130304	80.92	61	73	K	SAQEDLSKIAGQK	A		1	17	YP_165759.1	NC003911Rpomeroyi_1_497893@498453
F051719	25314	C36 15bands	704.861	2	1407.71	1407.71	0.185408	97.86	304	315	K	VMISDAVLEEFR	A		0	17	YP_167051.1	NC003911Rpomeroyi_2_1932806@1933867
F051719	80567	C36 15bands	1075.19	3	3222.56	3222.55	1.86964	73.09	154	182	R	LLMTSPMPQYNLVGTGAPRDELAEFEGMR	V		1	17	YP_167051.1	NC003911Rpomeroyi_2_1932806@1933867
F051719	47670	C36 15bands	599.656	3	1795.95	1795.95	0.121384	57.73	69	86	K	TGGAFTINVSYGGLSKPK	E		0	17	YP_167051.1	NC003911Rpomeroyi_2_1932806@1933867
F051719	58740	C36 15bands	1010.58	2	2019.15	2019.14	1.79977	69.13	122	139	K	NGILPIVLPQEQVDILMK	D		0	17	YP_165484.1	NC003911Rpomeroyi_-2_236428@235802
F051719	35480	C36 15bands	794.923	2	1587.83	1587.83	1.21927	85.72	312	325	K	WFDPLGVGQTDLLK	A		0	17	YP_167868.1	NC003911Rpomeroyi_2_2813213@2814217
F051719	8523	C36 15bands	558.318	2	1114.62	1114.62	-0.824494	68.6	117	127	K	IVEAVSAELGK	E		0	17	YP_167868.1	NC003911Rpomeroyi_2_2813213@2814217
F051719	6533	C36 15bands	533.774	2	1065.53	1065.53	0.223362	62.18	302	311	R	SGEIDAIYAK	W		0	17	YP_167868.1	NC003911Rpomeroyi_2_2813213@2814217
F051719	13163	C36 15bands	604.81	2	1207.61	1207.61	-2.65897	35.94	284	294	R	DDSAFELVGKK	A		1	17	YP_167868.1	NC003911Rpomeroyi_2_2813213@2814217
F051719	1119	C36 15bands	417.727	2	833.439	833.44	-0.116385	38.52	378	384	K	STNPFLR	A		0	17	YP_168371.1	NC003911Rpomeroyi_2_3374423@3375667
F051719	724	C36 15bands	400.743	2	799.47	799.47	0.0250166	40.17	108	114	R	WLIAAAR	N		0	17	YP_168695.1	NC003911Rpomeroyi_-2_3706084@3705602
F051719	24788	C36 15bands	700.394	2	1398.77	1398.77	0.827869	80.99	275	286	R	MIMALDLPVQLR	V		0	17	YP_168911.1	NC003911Rpomeroyi_2_3929156@3930565
F051719	45614	C36 15bands	876.928	2	1751.84	1751.84	1.28551	118.39	143	158	R	ALDDSVETVFLMADAR	R		0	17	YP_167426.1	NC003911Rpomeroyi_-3_2340171@2339584
F051719	46374	C36 15bands	884.925	2	1767.84	1767.83	0.301499	107.37	143	158	R	ALDDSVETVFLMADAR	R	Oxidation (M) [12]	0	17	YP_167426.1	NC003911Rpomeroyi_-3_2340171@2339584
F051719	53378	C36 15bands	953.928	2	1905.84	1905.84	1.20944	91.24	127	142	R	AVADFEYEFQMVGMNR	A		0	17	YP_167426.1	NC003911Rpomeroyi_-3_2340171@2339584
F051719	82084	C36 15bands	1206.58	3	3616.73	3616.72	1.67472	90.95	82	114	R	VAMIEAECAALSAETGTEIVAHPFENLLIDCAR	D	Oxidation (M) [3]	0	17	YP_167426.1	NC003911Rpomeroyi_-3_2340171@2339584
F051719	54305	C36 15bands	961.925	2	1921.84	1921.83	1.24152	86.01	127	142	R	AVADFEYEFQMVGMNR	A	Oxidation (M) [11]	0	17	YP_167426.1	NC003911Rpomeroyi_-3_2340171@2339584
F051719	54902	C36 15bands	969.923	2	1937.83	1937.83	1.06666	85.89	127	142	R	AVADFEYEFQMVGMNR	A	Oxidation (M) [11], Oxidation (M) [14]	0	17	YP_167426.1	NC003911Rpomeroyi_-3_2340171@2339584
F051719	37942	C36 15bands	812.001	2	1621.99	1621.99	0.337857	82.04	55	70	R	AAALVDKLVIGVAINR	D		1	17	YP_167426.1	NC003911Rpomeroyi_-3_2340171@2339584
F051719	65128	C36 15bands	1099.11	2	2196.2	2196.19	1.43111	70.51	34	53	R	VALYPGTFDPITLGHVDIIR	R		0	17	YP_167426.1	NC003911Rpomeroyi_-3_2340171@2339584
F051719	6336	C36 15bands	531.285	2	1060.55	1060.56	-0.424306	53.73	73	81	K	GPLFTLEER	V		0	17	YP_167426.1	NC003911Rpomeroyi_-3_2340171@2339584
F051719	53502	C36 15bands	954.978	2	1907.94	1907.94	0.391522	40.33	143	159	R	ALDDSVETVFLMADARR	Q		1	17	YP_167426.1	NC003911Rpomeroyi_-3_2340171@2339584
F051719	16513	C36 15bands	424.575	3	1270.7	1270.7	-0.402926	36.93	173	184	R	LGGDVSKFVPPR	V		1	17	YP_167426.1	NC003911Rpomeroyi_-3_2340171@2339584
F051719	15654	C36 15bands	628.361	2	1254.71	1254.71	-0.001594	30.81	180	190	K	FVPPRVNDALK	E		1	17	YP_167426.1	NC003911Rpomeroyi_-3_2340171@2339584
F051719	54351	C36 15bands	642.32	3	1923.94	1923.94	0.650749	30.1	143	159	R	ALDDSVETVFLMADARR	Q	Oxidation (M) [12]	1	17	YP_167426.1	NC003911Rpomeroyi_-3_2340171@2339584
F051719	70558	C36 15bands	785.106	3	2352.3	2352.3	0.451474	28.98	34	54	R	VALYPGTFDPITLGHVDIIRR	A		1	17	YP_167426.1	NC003911Rpomeroyi_-3_2340171@2339584
F051719	58161	C36 15bands	1002.04	2	2002.08	2002.07	0.971992	130.22	140	159	R	ITADPVVAGGLIYTLDSAAR	V		0	17	YP_167552.1	NC003911Rpomeroyi_-3_2466690@2465263
F051719	12174	C36 15bands	594.323	2	1186.63	1186.63	0.208995	82.2	222	233	K	LNATGSGTPTIR	D		0	17	YP_167552.1	NC003911Rpomeroyi_-3_2466690@2465263
F051719	59313	C36 15bands	1016.52	2	2031.03	2031.03	0.0674534	81.58	383	401	R	LDASDGSVIWAQDLPGFIK	D		0	17	YP_167552.1	NC003911Rpomeroyi_-3_2466690@2465263
F051719	13019	C36 15bands	603.827	2	1205.64	1205.64	-0.148469	80.58	423	433	R	VIVASNDGYLR	L		0	17	YP_167552.1	NC003911Rpomeroyi_-3_2466690@2465263
F051719	56103	C36 15bands	979.503	2	1956.99	1956.99	0.684214	77.55	120	137	R	STPQLVWSTPIGSGDEKR	Q		1	17	YP_167552.1	NC003911Rpomeroyi_-3_2466690@2465263
F051719	24954	C36 15bands	701.824	2	1401.63	1401.63	-0.0706319	88.59	88	99	K	SMEEIITGTYDK	S	Oxidation (M) [2]	0	17	YP_167563.1	NC003911Rpomeroyi_-3_2481558@2480857
F051719	53284	C36 15bands	952.94	2	1903.87	1903.86	1.22803	66.07	54	69	K	GMSAETLEYHHDLHHK	A		0	17	YP_167563.1	NC003911Rpomeroyi_-3_2481558@2480857
F051719	34293	C36 15bands	782.899	2	1563.78	1563.78	0.950899	114.01	323	338	K	GTSAFAGLMGQQVAAR	G		0	17	YP_168280.1	NC003911Rpomeroyi_3_3285318@3286901
F051719	48899	C36 15bands	912.466	2	1822.92	1822.91	1.61829	99.7	367	382	R	TVLIEDGILTGYMQDR	Q		0	17	YP_168280.1	NC003911Rpomeroyi_3_3285318@3286901
F051719	47447	C36 15bands	897.98	2	1793.94	1793.94	1.13437	96.34	258	274	R	VGLDGLIAPEAWQAQAR	E		0	17	YP_168280.1	NC003911Rpomeroyi_3_3285318@3286901
F051719	34898	C36 15bands	790.366	2	1578.72	1578.72	0.808885	92.52	79	93	R	AATDGAEDGELFVER	R		0	17	YP_168280.1	NC003911Rpomeroyi_3_3285318@3286901
F051719	21713	C36 15bands	680.313	2	1358.61	1358.61	0.296627	91.84	108	120	R	SASYDASEGFGLR	A		0	17	YP_168280.1	NC003911Rpomeroyi_3_3285318@3286901
F051719	44697	C36 15bands	579.28	3	1734.82	1734.82	-0.00230572	44.68	79	94	R	AATDGAEDGELFVERR	K		1	17	YP_168280.1	NC003911Rpomeroyi_3_3285318@3286901
F051719	19376	C36 15bands	658.86	2	1315.71	1315.71	-0.922698	84.47	249	260	R	LIYGGHVISMAR	A		0	17	YP_165618.1	NC003911Rpomeroyi_3_367761@368807
F051719	11516	C36 15bands	587.821	2	1173.63	1173.63	-1.01565	58.38	40	49	R	ALYHALYPAR	H		0	17	YP_165618.1	NC003911Rpomeroyi_3_367761@368807
F051719	33798	C36 15bands	780.423	2	1558.83	1558.83	0.372715	56.97	113	127	R	SVSEVIGLKQNSNGK	T		1	17	YP_165618.1	NC003911Rpomeroyi_3_367761@368807
F051719	25736	C36 15bands	709.893	2	1417.77	1417.77	-0.93527	54.02	101	112	R	WLKPVYAGDTLR	S		0	17	YP_165618.1	NC003911Rpomeroyi_3_367761@368807
F051719	8429	C36 15bands	556.806	2	1111.6	1111.6	-0.997662	42.76	301	312	K	AETAAPGVGALR	L		0	17	YP_165618.1	NC003911Rpomeroyi_3_367761@368807
F051719	49723	C36 15bands	921.971	2	1841.93	1841.93	-0.400124	106.81	175	191	R	VTVADWVQAGNVIEDAR	L		0	17	YP_169079.1	NC003911Rpomeroyi_-3_4105260@4104427
F051719	77695	C36 15bands	947.443	3	2839.31	2839.3	0.794561	86.83	70	96	R	GNGPTSDLPHGAAYELPTGGTDWIEER	A		0	17	YP_166063.1	NC003911Rpomeroyi_-3_844656@843478
F051719	3663	C36 15bands	491.308	2	980.602	980.602	-0.192739	71.83	255	263	K	ILAPLGLER	D		0	17	YP_166063.1	NC003911Rpomeroyi_-3_844656@843478
F051719	1359	C36 15bands	427.25	2	852.486	852.486	-0.153668	47	240	246	K	VAFLFTR	V		0	17	YP_165231.1	NC006569pDSS-3_-2_451511@450399
F051719	2112	C36 15bands	453.756	2	905.497	905.497	-0.228604	42.77	188	194	K	ELLQFTR	M		0	17	YP_165231.1	NC006569pDSS-3_-2_451511@450399
F051719	4865	C36 15bands	510.752	2	1019.49	1019.49	-0.553218	79.91	347	356	R	MADVAVAMGR	L		0	16	YP_167424.1	NC003911Rpomeroyi_1_2338186@2339259
F051719	47194	C36 15bands	895.454	2	1788.89	1788.89	0.186149	84.55	541	556	K	SLDEAQAEIEKQGLMK	S		1	16	YP_168667.1	NC003911Rpomeroyi_1_3674296@3675972
F051719	68807	C36 15bands	1144.11	2	2286.2	2286.2	0.481148	61.9	518	537	R	MIISPPLVITPAEIDEMFVR	I	Oxidation (M) [1]	0	16	YP_168667.1	NC003911Rpomeroyi_1_3674296@3675972
F051719	14338	C36 15bands	616.803	2	1231.59	1231.59	-0.586233	45.31	541	551	K	SLDEAQAEIEK	Q		0	16	YP_168667.1	NC003911Rpomeroyi_1_3674296@3675972
F051719	73496	C36 15bands	843.453	3	2527.34	2527.34	0.73991	112.97	97	121	K	ISMLLTDGAIGQITKPFPEGGPSAK	E		0	16	YP_168981.1	NC003911Rpomeroyi_-1_4001015@3999369
F051719	7549	C36 15bands	364.533	3	1090.58	1090.58	0.613437	32.64	128	137	R	GVDRFLADAK	A		1	16	YP_166068.1	NC003911Rpomeroyi_-1_848891@848049
F051719	12577	C36 15bands	398.556	3	1192.64	1192.65	-0.167694	27.28	99	108	R	TLDLATEFRK	T		1	16	YP_166068.1	NC003911Rpomeroyi_-1_848891@848049
F051719	77217	C36 15bands	933.119	3	2796.33	2796.33	0.483133	75.13	134	159	R	IMVHQPSGGYQGQASDIMIHAAETQK	L		0	16	YP_166255.1	NC003911Rpomeroyi_2_1055309@1055950
F051719	45346	C36 15bands	874.447	2	1746.88	1746.88	0.124794	99.73	192	208	R	AGADVIYAPLVDADTTR	A		0	16	YP_166336.1	NC003911Rpomeroyi_-2_1141006@1140149
F051719	15137	C36 15bands	622.354	2	1242.69	1242.69	0.354874	85.09	250	260	R	VTQQILLDGTR	A		0	16	YP_166336.1	NC003911Rpomeroyi_-2_1141006@1140149
F051719	56268	C36 15bands	981.984	2	1961.95	1961.95	-0.290527	87.92	419	436	R	TGWHGIVTGPEAMLSNHR	V		0	16	YP_167855.1	NC003911Rpomeroyi_2_2797457@2799031
F051719	24269	C36 15bands	696.841	2	1391.67	1391.67	0.23497	80.49	376	389	R	DDGALPFGTSSAVR	L		0	16	YP_167855.1	NC003911Rpomeroyi_2_2797457@2799031
F051719	8372	C36 15bands	556.282	2	1110.55	1110.55	0.0621314	60.56	338	347	R	FIGSGTMINR	H	Oxidation (M) [7]	0	16	YP_167855.1	NC003911Rpomeroyi_2_2797457@2799031
F051719	14948	C36 15bands	620.856	2	1239.7	1239.7	0.558201	51.84	450	459	R	TLWTHKDVIK	S		1	16	YP_167855.1	NC003911Rpomeroyi_2_2797457@2799031
F051719	3688	C36 15bands	492.265	2	982.516	982.517	-0.841716	51.63	518	525	R	IIGWMARH	-		1	16	YP_167855.1	NC003911Rpomeroyi_2_2797457@2799031
F051719	1226	C36 15bands	423.736	2	845.458	845.458	0.104086	45.17	518	524	R	IIGWMAR	H		0	16	YP_167855.1	NC003911Rpomeroyi_2_2797457@2799031
F051719	53039	C36 15bands	951.489	2	1900.96	1900.96	1.08156	110.26	313	329	R	MIAAVGGPVQFVENWQR	F		0	16	YP_168137.1	NC003911Rpomeroyi_-2_3129112@3127802
F051719	35276	C36 15bands	792.915	2	1583.82	1583.82	-0.172369	102.35	368	382	R	QVETDVVDPAVGLSR	V		0	16	YP_168137.1	NC003911Rpomeroyi_-2_3129112@3127802
F051719	36601	C36 15bands	801.918	2	1601.82	1601.82	0.58933	98.45	216	231	R	ALALALTETANAAGCR	T		0	16	YP_168137.1	NC003911Rpomeroyi_-2_3129112@3127802
F051719	55760	C36 15bands	976.553	2	1951.09	1951.09	1.73339	81.65	416	434	R	AAITIGPEPVAAPPLIHER	I		0	16	YP_168137.1	NC003911Rpomeroyi_-2_3129112@3127802
F051719	8099	C36 15bands	551.796	2	1101.58	1101.58	-0.169757	79.52	145	156	R	DTGAAIVGATAR	I		0	16	YP_168137.1	NC003911Rpomeroyi_-2_3129112@3127802
F051719	15785	C36 15bands	630.314	2	1258.61	1258.62	-0.831867	77.81	404	415	R	QEAAEAAEATLR	A		0	16	YP_168137.1	NC003911Rpomeroyi_-2_3129112@3127802
F051719	5594	C36 15bands	523.306	2	1044.6	1044.6	0.265174	60.73	330	338	R	FLPEATVIR	E		0	16	YP_168137.1	NC003911Rpomeroyi_-2_3129112@3127802
F051719	19136	C36 15bands	656.379	2	1310.74	1310.74	-1.1482	57.21	189	201	K	LAASPDALVLDVK	L		0	16	YP_168137.1	NC003911Rpomeroyi_-2_3129112@3127802
F051719	77242	C36 15bands	934.147	3	2799.42	2799.41	1.18953	41.89	232	258	R	TSALITDMSQPLAPSLGNALEVGEVMR	V		0	16	YP_168137.1	NC003911Rpomeroyi_-2_3129112@3127802
F051719	2276	C36 15bands	458.267	2	914.518	914.519	-0.0667018	35.93	297	305	R	IAAIISDGR	A		0	16	YP_168137.1	NC003911Rpomeroyi_-2_3129112@3127802
F051719	11171	C36 15bands	583.302	2	1164.59	1164.59	0.947115	74.65	63	74	K	NGSGIAGSFTVR	K		0	16	YP_168460.1	NC003911Rpomeroyi_-2_3456967@3456560
F051719	38091	C36 15bands	813.414	2	1624.81	1624.81	0.235719	84.11	234	249	R	EGAVLGMGVYIGQSTK	I	Oxidation (M) [7]	0	16	YP_168533.1	NC003911Rpomeroyi_-2_3540259@3539339
F051719	7290	C36 15bands	543.812	2	1085.61	1085.61	0.340823	72.33	224	233	R	SEVVEGVIVR	E		0	16	YP_168533.1	NC003911Rpomeroyi_-2_3540259@3539339
F051719	61540	C36 15bands	696.999	3	2087.97	2087.97	0.379315	45.36	103	121	R	IKDMEIQSGGPQGGGWWDK	V		1	16	YP_168533.1	NC003911Rpomeroyi_-2_3540259@3539339
F051719	55787	C36 15bands	651.99	3	1952.95	1952.95	-0.114186	30.84	78	94	R	VAEKQADGSWHVNQWAK	K		1	16	YP_168533.1	NC003911Rpomeroyi_-2_3540259@3539339
F051719	3883	C36 15bands	493.785	2	985.556	985.556	0.186697	55.74	229	238	K	TLVVAGVDGR	I		0	16	YP_165900.1	NC003911Rpomeroyi_2_666203@667441
F051719	21096	C36 15bands	674.801	2	1347.59	1347.59	-0.22633	50.99	367	378	R	LAHDTDMGGFER	V		0	16	YP_165900.1	NC003911Rpomeroyi_2_666203@667441
F051719	32107	C36 15bands	765.91	2	1529.81	1529.8	0.749769	112.55	169	182	K	IASTGNENILLTER	G		0	16	YP_166200.1	NC003911Rpomeroyi_-2_999220@998342
F051719	32015	C36 15bands	765.375	2	1528.73	1528.73	0.148489	101.46	183	196	R	GVSFGYNTLVADMR	A		0	16	YP_166200.1	NC003911Rpomeroyi_-2_999220@998342
F051719	43073	C36 15bands	852.925	2	1703.84	1703.83	0.660862	55.08	154	168	K	GQFLAPWEMGNIVDK	I		0	16	YP_166200.1	NC003911Rpomeroyi_-2_999220@998342
F051719	76332	C36 15bands	908.792	3	2723.35	2723.35	0.556667	53.35	197	222	R	ALPIMAQTGYPVVMDATHSVQQPGGR	G		0	16	YP_166200.1	NC003911Rpomeroyi_-2_999220@998342
F051719	2396	C36 15bands	460.737	2	919.459	919.459	0.0989713	42.33	231	238	R	EFAPVMAR	A		0	16	YP_166200.1	NC003911Rpomeroyi_-2_999220@998342
F051719	33210	C36 15bands	774.918	2	1547.82	1547.82	0.739104	77.21	243	255	R	LSTVEEFENIVIR	T		0	16	YP_166638.1	NC003911Rpomeroyi_-3_1467291@1464163
F051719	27588	C36 15bands	485.932	3	1454.77	1454.77	-0.138166	66.78	635	647	R	QDPELSADALLKR	I		1	16	YP_166638.1	NC003911Rpomeroyi_-3_1467291@1464163
F051719	2080	C36 15bands	452.766	2	903.517	903.518	-0.380734	46.1	509	516	K	GVLALFER	G		0	16	YP_166638.1	NC003911Rpomeroyi_-3_1467291@1464163
F051719	22601	C36 15bands	457.598	3	1369.77	1369.77	-0.366484	41	504	516	R	SGPPKGVLALFER	G		1	16	YP_166638.1	NC003911Rpomeroyi_-3_1467291@1464163
F051719	54888	C36 15bands	969.512	2	1937.01	1937.01	0.408362	107	324	340	R	MVYVLNLTEPNGLFTAR	D		0	16	YP_166994.1	NC003911Rpomeroyi_-3_1878366@1877218
F051719	74351	C36 15bands	1292.71	2	2583.4	2583.39	2.80716	95.78	196	220	R	TLSTMLAQAGGVTIQPDIAEVTVIR	G		0	16	YP_166994.1	NC003911Rpomeroyi_-3_1878366@1877218
F051719	77443	C36 15bands	938.835	3	2813.48	2813.48	1.3677	74.07	168	195	R	RVAGDGSTVSLTGAVGGQGIYPIERPTR	T		1	16	YP_166994.1	NC003911Rpomeroyi_-3_1878366@1877218
F051719	66188	C36 15bands	741.39	3	2221.15	2221.15	0.851363	44.33	303	323	R	NEPAEIAGLVLGRDDLQGAQR	M		1	16	YP_166994.1	NC003911Rpomeroyi_-3_1878366@1877218
F051719	21760	C36 15bands	680.347	2	1358.68	1358.68	-0.112609	30.51	244	255	R	GGDRILVEEDTR	S		1	16	YP_166994.1	NC003911Rpomeroyi_-3_1878366@1877218
F051719	15800	C36 15bands	420.563	3	1258.67	1258.67	0.631621	34.41	232	242	K	TYALADVTHLR	Q		0	16	YP_167394.1	NC003911Rpomeroyi_-3_2304549@2303158
F051719	64004	C36 15bands	1078.02	2	2154.03	2154.03	0.842143	116.6	278	297	K	AVANALQQVPDCNAVWAGDR	V		0	16	YP_167468.1	NC003911Rpomeroyi_3_2383566@2384888
F051719	5609	C36 15bands	349.535	3	1045.58	1045.58	0.224755	54.85	245	253	R	DIKLDALMK	F		1	16	YP_167468.1	NC003911Rpomeroyi_3_2383566@2384888
F051719	6534	C36 15bands	533.776	2	1065.54	1065.54	-0.501155	51.37	328	337	K	SLSALSTEMK	D		0	16	YP_167468.1	NC003911Rpomeroyi_3_2383566@2384888
F051719	61449	C36 15bands	1044.02	2	2086.03	2086.03	2.348	121.53	149	170	R	GWQADTLEAAIVGAGGAAAAMR	S		0	16	YP_165528.1	NC003911Rpomeroyi_3_281730@283118
F051719	33941	C36 15bands	781.412	2	1560.81	1560.81	1.02831	114.45	54	69	R	CFGAVGAALGAVIEAR	G		0	16	YP_165528.1	NC003911Rpomeroyi_3_281730@283118
F051719	46141	C36 15bands	882.395	2	1762.78	1762.77	1.10508	110.8	448	463	R	WDSAACELGSSPAAWR	-		0	16	YP_165528.1	NC003911Rpomeroyi_3_281730@283118
F051719	57775	C36 15bands	997.018	2	1992.02	1992.02	0.108433	92.03	241	259	R	IDPPSWSEPGVVPDVTLGK	T		0	16	YP_165528.1	NC003911Rpomeroyi_3_281730@283118
F051719	10386	C36 15bands	575.317	2	1148.62	1148.62	0.078355	73.45	230	240	R	TLAGYGAEVLR	I		0	16	YP_165528.1	NC003911Rpomeroyi_3_281730@283118
F051719	71758	C36 15bands	808.431	3	2422.27	2422.27	2.58601	71.79	173	195	R	AAWLAHPQGAAVAAEPLVHWATR	A		0	16	YP_165528.1	NC003911Rpomeroyi_3_281730@283118
F051719	4049	C36 15bands	497.272	2	992.529	992.529	-0.0513839	71.65	45	53	R	FAVTDLATR	C		0	16	YP_165528.1	NC003911Rpomeroyi_3_281730@283118
F051719	24857	C36 15bands	467.59	3	1399.75	1399.75	-0.161457	67.61	435	447	R	LKPALSVEGAEMR	W		0	16	YP_165528.1	NC003911Rpomeroyi_3_281730@283118
F051719	10349	C36 15bands	383.544	3	1147.61	1147.61	0.308467	44.26	196	206	R	AGVLRDFGGTR	A		1	16	YP_165528.1	NC003911Rpomeroyi_3_281730@283118
F051719	30466	C36 15bands	500.253	3	1497.74	1497.74	0.719753	26.8	260	272	K	TCAHLDLKQAADR	A		1	16	YP_165528.1	NC003911Rpomeroyi_3_281730@283118
F051719	71807	C36 15bands	809.726	3	2426.16	2426.16	0.630215	48.43	129	152	R	TSSAVVGYEQDGTSATALLQDGTR	E		0	16	YP_168886.1	NC003911Rpomeroyi_3_3901095@3902282
F051719	63197	C36 15bands	712.012	3	2133.01	2133.01	-0.00375056	48.31	272	288	K	LWVLCDRDPVMTWTEGR	V		1	16	YP_168886.1	NC003911Rpomeroyi_3_3901095@3902282
F051719	7837	C36 15bands	550.264	2	1098.51	1098.51	-0.308599	45.59	170	179	R	AQMLDDGPPR	V		0	16	YP_168886.1	NC003911Rpomeroyi_3_3901095@3902282
F051719	48422	C36 15bands	605.011	3	1812.01	1812.01	-0.282007	33.91	317	333	R	LSALVGEGGEIETLLRR	Y		1	16	YP_168886.1	NC003911Rpomeroyi_3_3901095@3902282
F051719	3455	C36 15bands	486.761	2	971.507	971.508	-0.392174	33.18	89	96	R	IPLDDPFR	A		0	16	YP_168886.1	NC003911Rpomeroyi_3_3901095@3902282
F051719	58039	C36 15bands	667.658	3	1999.95	1999.95	-0.171504	30.31	170	187	R	AQMLDDGPPRVSGHTTYR	S		1	16	YP_168886.1	NC003911Rpomeroyi_3_3901095@3902282
F051719	48742	C36 15bands	910.952	2	1819.89	1819.89	0.75609	107.04	108	123	R	YNNTLTNPLAIGDVCR	A		0	16	YP_165222.1	NC006569pDSS-3_3_443436@444827
F051719	77087	C36 15bands	698.88	4	2791.49	2791.49	0.699269	69.98	135	160	R	HPNTAPGLAPIAQLLHQLQNAQAFNK	T		0	16	YP_165222.1	NC006569pDSS-3_3_443436@444827
F051719	2429	C36 15bands	308.2	3	921.577	921.576	1.08293	38.39	100	107	R	LLATLHVR	Y		0	16	YP_165222.1	NC006569pDSS-3_3_443436@444827
F051719	6660	C36 15bands	536.255	2	1070.5	1070.5	-0.134517	37.94	28	36	R	ETDATYLMK	I		0	16	YP_165222.1	NC006569pDSS-3_3_443436@444827
F051719	14362	C36 15bands	616.848	2	1231.68	1231.68	0.664945	63.52	192	202	R	VLGLDAELFQK	R		0	15	YP_166482.1	NC003911Rpomeroyi_1_1302025@1303833
F051719	47413	C36 15bands	897.486	2	1792.96	1792.96	0.3352	147.11	150	166	K	SKEYAELVGLIGQATSK	M		1	15	YP_167230.1	NC003911Rpomeroyi_-1_2124029@2123139
F051719	16637	C36 15bands	637.877	2	1273.74	1273.74	0.500887	74.64	285	295	R	VIISFNLNQVK	K		0	15	YP_167230.1	NC003911Rpomeroyi_-1_2124029@2123139
F051719	5482	C36 15bands	521.306	2	1040.6	1040.6	-0.169134	81.97	189	198	K	LVAEGVNALR	D		0	15	YP_167250.1	NC003911Rpomeroyi_-1_2146844@2146080
F051719	52568	C36 15bands	630.661	3	1888.96	1888.96	0.972494	33	163	180	K	LAPVDFAPGAFGPGDFRR	S		1	15	YP_167567.1	NC003911Rpomeroyi_-1_2484896@2484216
F051719	51475	C36 15bands	937.505	2	1873	1872.99	0.593168	110.31	233	251	K	VVAFAVEGDALTLAGVEGR	V		0	15	YP_168159.1	NC003911Rpomeroyi_-1_3150182@3149403
F051719	30981	C36 15bands	755.443	2	1508.87	1508.87	-0.160385	72.89	52	65	R	FALPPGAVLQVELR	D		0	15	YP_168159.1	NC003911Rpomeroyi_-1_3150182@3149403
F051719	9954	C36 15bands	570.822	2	1139.63	1139.63	-0.354501	45.39	70	80	R	QDVAAPLLSAR	R		0	15	YP_168159.1	NC003911Rpomeroyi_-1_3150182@3149403
F051719	654	C36 15bands	396.237	2	790.459	790.459	0.488324	40.46	226	232	R	FLEALAK	V		0	15	YP_168159.1	NC003911Rpomeroyi_-1_3150182@3149403
F051719	11825	C36 15bands	590.82	2	1179.62	1179.62	-0.10427	76.02	38	48	R	GQVAEHVAELK	A		0	15	YP_168304.1	NC003911Rpomeroyi_-1_3312926@3311976
F051719	10941	C36 15bands	580.784	2	1159.55	1159.55	-0.580395	49.02	279	289	R	EGGGPTLLECK	M		0	15	YP_168986.1	NC003911Rpomeroyi_-1_4006838@4005714
F051719	20046	C36 15bands	663.393	2	1324.77	1324.77	0.437057	93.27	159	171	R	GPVGSEIVITVVR	E		0	15	YP_169000.1	NC003911Rpomeroyi_1_4026634@4027968
F051719	67972	C36 15bands	755.086	3	2262.23	2262.23	0.789927	67.68	240	261	R	VILVDGEAVGAINRVPAEGEVR	S		1	15	YP_165664.1	NC003911Rpomeroyi_1_413584@414606
F051719	80114	C36 15bands	1035.23	3	3102.66	3102.66	0.664591	58.05	43	73	R	GAAVTPVLTGAAEEFVTPLSVSALAGEKVYR	A		1	15	YP_165671.1	NC003911Rpomeroyi_1_420127@421356
F051719	36907	C36 15bands	804.391	2	1606.77	1606.77	0.964671	113.66	106	119	R	VMFEIDGVNDEIAR	E		0	15	YP_165750.1	NC003911Rpomeroyi_1_489784@490206
F051719	1974	C36 15bands	451.259	2	900.504	900.503	0.848415	68.29	137	145	R	IAIGGVDTR	R		0	15	YP_166619.1	NC003911Rpomeroyi_-2_1445113@1443881
F051719	81518	C36 15bands	1161.24	3	3480.69	3480.68	2.44004	102.84	220	252	K	GVPVLVDGSQGAVHMPVDVQDLGCDFYAITGHK	L		0	15	YP_167246.1	NC003911Rpomeroyi_-2_2143816@2142518
F051719	70366	C36 15bands	1174.08	2	2346.15	2346.15	1.81063	86.48	169	190	K	WVDPEPDGSLDPQAVLDAIGPR	T		0	15	YP_167246.1	NC003911Rpomeroyi_-2_2143816@2142518
F051719	43302	C36 15bands	854.949	2	1707.88	1707.88	-0.276951	73.62	342	357	R	FAGLNWLNVQGHAPGK	A		0	15	YP_167246.1	NC003911Rpomeroyi_-2_2143816@2142518
F051719	63999	C36 15bands	718.736	3	2153.19	2153.19	-0.0831326	65.25	191	210	R	TKLVAITHCSNVLGTVVDVK	S		1	15	YP_167246.1	NC003911Rpomeroyi_-2_2143816@2142518
F051719	79014	C36 15bands	985.529	3	2953.57	2953.56	1.23681	64.18	44	71	R	QVNGKPLTYLDNGASAQKPQAVIDAVTR	G		0	15	YP_167246.1	NC003911Rpomeroyi_-2_2143816@2142518
F051719	2622	C36 15bands	466.764	2	931.512	931.513	-0.26516	48.41	36	43	R	AEFPILSR	Q		0	15	YP_167246.1	NC003911Rpomeroyi_-2_2143816@2142518
F051719	39999	C36 15bands	551.604	3	1651.79	1651.79	0.151351	47.66	269	283	R	LAEMRPFMGGGDMIK	E		0	15	YP_167246.1	NC003911Rpomeroyi_-2_2143816@2142518
F051719	12817	C36 15bands	401.24	3	1200.7	1200.7	-0.240693	37.66	34	43	R	IRAEFPILSR	Q		1	15	YP_167246.1	NC003911Rpomeroyi_-2_2143816@2142518
F051719	17723	C36 15bands	646.813	2	1291.61	1291.61	0.0123876	28.83	288	298	K	DTVIYNDPPMK	F		0	15	YP_167246.1	NC003911Rpomeroyi_-2_2143816@2142518
F051719	59815	C36 15bands	1020.56	2	2039.1	2039.1	1.14904	144.58	92	111	K	QAADLLGSVDILVNNAGITR	D		0	15	YP_167499.1	NC003911Rpomeroyi_-2_2414773@2413982
F051719	30492	C36 15bands	749.921	2	1497.83	1497.83	0.750421	143.55	27	43	K	NALITGASGGIGGAIAR	A		0	15	YP_167499.1	NC003911Rpomeroyi_-2_2414773@2413982
F051719	35663	C36 15bands	796.429	2	1590.84	1590.84	1.29303	78.09	388	402	K	TAFSGSAPLPVELFR	R		0	15	YP_168209.1	NC003911Rpomeroyi_-2_3204352@3202322
F051719	49230	C36 15bands	916.404	2	1830.79	1830.79	1.1973	129.27	35	51	R	QFASAGANVMFADMDEK	G		0	15	YP_168849.1	NC003911Rpomeroyi_-2_3857482@3856658
F051719	47849	C36 15bands	900.437	2	1798.86	1798.86	0.635403	83.37	102	117	R	QVIPTDPLDTEDDSVR	V		0	15	YP_168849.1	NC003911Rpomeroyi_-2_3857482@3856658
F051719	1160	C36 15bands	421.214	2	840.413	840.413	0.0642541	43.32	68	74	R	YFAGDLR	E		0	15	YP_168849.1	NC003911Rpomeroyi_-2_3857482@3856658
F051719	57010	C36 15bands	990.485	2	1978.95	1978.95	0.367871	108.16	473	491	R	AGVYPDQAGFAATWALDAR	F		0	15	YP_165378.1	NC003911Rpomeroyi_3_106566@108119
F051719	51097	C36 15bands	933.91	2	1865.81	1865.8	1.29328	107.73	430	447	R	VDGGMSASDWAMQGLADR	L		0	15	YP_165378.1	NC003911Rpomeroyi_3_106566@108119
F051719	66157	C36 15bands	1111.1	2	2220.19	2220.19	0.546801	96.8	86	107	R	EVIAGQGIGPEQIAGIGITNQR	E		0	15	YP_165378.1	NC003911Rpomeroyi_3_106566@108119
F051719	13174	C36 15bands	604.817	2	1207.62	1207.62	0.143257	91.6	400	410	K	AALESVAYQTR	D		0	15	YP_165378.1	NC003911Rpomeroyi_3_106566@108119
F051719	5799	C36 15bands	526.266	2	1050.52	1050.52	0.0456918	53.92	42	50	R	AILFDGEMR	R		0	15	YP_165378.1	NC003911Rpomeroyi_3_106566@108119
F051719	9128	C36 15bands	564.314	2	1126.61	1126.61	-0.396764	51.48	167	176	K	WILDTVPGAR	D		0	15	YP_165378.1	NC003911Rpomeroyi_3_106566@108119
F051719	1355	C36 15bands	426.724	2	851.432	851.432	0.105704	47.31	383	390	R	GAMFGLTR	N		0	15	YP_165378.1	NC003911Rpomeroyi_3_106566@108119
F051719	74682	C36 15bands	871.121	3	2610.34	2610.34	0.512577	46.83	448	472	R	LGAPVDRPVMQETTALGAAWLAGMR	A		0	15	YP_165378.1	NC003911Rpomeroyi_3_106566@108119
F051719	80605	C36 15bands	1078.82	3	3233.44	3233.44	1.80087	96.12	126	157	R	ETAAQMDGDAFAHQVDVSDGNSVDAMAAAALR	R		0	15	YP_165400.1	NC003911Rpomeroyi_3_134931@135920
F051719	32349	C36 15bands	768.443	2	1534.87	1534.87	0.244972	93.39	259	273	R	VNALNPVAGETPLLK	S		0	15	YP_165400.1	NC003911Rpomeroyi_3_134931@135920
F051719	16464	C36 15bands	636.342	2	1270.67	1270.67	-0.0676808	54.91	247	258	R	TMAVELAPNGIR	V		0	15	YP_165400.1	NC003911Rpomeroyi_3_134931@135920
F051719	2657	C36 15bands	468.242	2	934.47	934.469	0.193693	52.03	239	246	K	GWMITATR	T		0	15	YP_165400.1	NC003911Rpomeroyi_3_134931@135920
F051719	4377	C36 15bands	502.3	2	1002.59	1002.59	0.0359071	48.18	287	295	K	FLSTIPLGR	F		0	15	YP_165400.1	NC003911Rpomeroyi_3_134931@135920
F051719	19342	C36 15bands	658.268	2	1314.52	1314.52	-0.445789	45.52	274	284	K	SFMGEDTPEMR	A	Oxidation (M) [10]	0	15	YP_165400.1	NC003911Rpomeroyi_3_134931@135920
F051719	50100	C36 15bands	617.69	3	1850.05	1850.05	-0.401611	43.4	212	230	R	GKGAILNVASTAGVSPRPR	L		1	15	YP_165400.1	NC003911Rpomeroyi_3_134931@135920
F051719	4076	C36 15bands	498.251	2	994.488	994.487	0.452495	36.76	231	238	R	LNWYNASK	G		0	15	YP_165400.1	NC003911Rpomeroyi_3_134931@135920
F051719	17446	C36 15bands	644.342	2	1286.67	1286.67	3.57125	27.85	247	258	R	TMAVELAPNGIR	V	Oxidation (M) [2]	0	15	YP_165400.1	NC003911Rpomeroyi_3_134931@135920
F051719	80256	C36 15bands	1045.18	3	3132.53	3132.53	1.38993	159.89	129	160	R	GTIGGSLANNDPSACYPAAALGSGATIVTDRR	E		1	15	YP_166761.1	NC003911Rpomeroyi_3_1596018@1596869
F051719	18904	C36 15bands	654.333	2	1306.65	1306.65	-0.536486	105.04	221	233	R	VAVTGASEDGVFR	W		0	15	YP_166761.1	NC003911Rpomeroyi_3_1596018@1596869
F051719	69778	C36 15bands	777.036	3	2328.09	2328.09	-0.524035	90	82	104	K	GVCRNDDGSLSIGGGTTHAEVAR	A		1	15	YP_166761.1	NC003911Rpomeroyi_3_1596018@1596869
F051719	19765	C36 15bands	660.85	2	1319.69	1319.69	-0.996448	46.35	187	197	R	FPVPEKANYQK	F		1	15	YP_166761.1	NC003911Rpomeroyi_3_1596018@1596869
F051719	26978	C36 15bands	720.915	2	1439.81	1439.81	0.836219	108.7	31	43	K	WILIDAEGVVLGR	L		0	15	YP_166930.1	NC003911Rpomeroyi_3_1797621@1798124
F051719	23771	C36 15bands	693.34	2	1384.67	1384.67	0.132162	69.42	200	211	K	TFTTIETMTNAR	T		0	15	YP_167276.1	NC003911Rpomeroyi_-3_2178000@2176375
F051719	61458	C36 15bands	1044.49	2	2086.96	2086.96	1.12844	118.38	68	87	R	ELAASGSGCLSEPVSTYMTK	D		0	15	YP_167427.1	NC003911Rpomeroyi_-3_2340630@2340175
F051719	41045	C36 15bands	838.917	2	1675.82	1675.82	0.189161	86.06	95	109	R	DAKVQDVLSQMTEGR	F		1	15	YP_167427.1	NC003911Rpomeroyi_-3_2340630@2340175
F051719	23270	C36 15bands	689.835	2	1377.66	1377.66	0.152433	52.57	98	109	K	VQDVLSQMTEGR	F	Oxidation (M) [8]	0	15	YP_167427.1	NC003911Rpomeroyi_-3_2340630@2340175
F051719	71827	C36 15bands	810.448	3	2428.32	2428.32	1.63941	30.28	17	42	K	SKASDGVVTVSAAATVAQAAAILAEK	R		1	15	YP_167427.1	NC003911Rpomeroyi_-3_2340630@2340175
F051719	20858	C36 15bands	448.236	3	1341.68	1341.69	-1.23203	27.75	110	120	R	FRHMPVIEEGK	L		1	15	YP_167427.1	NC003911Rpomeroyi_-3_2340630@2340175
F051719	52204	C36 15bands	942.982	2	1883.95	1883.95	1.87585	103.67	301	318	K	TPEWAAEICGIPAGTIAK	L		0	15	YP_167609.1	NC003911Rpomeroyi_3_2533224@2535503
F051719	15419	C36 15bands	625.832	2	1249.65	1249.65	0.294483	65.96	328	338	R	TMISTAWALTR	Q		0	15	YP_167609.1	NC003911Rpomeroyi_3_2533224@2535503
F051719	10437	C36 15bands	575.819	2	1149.62	1149.63	-1.90932	55.53	217	228	R	GGLLAAHEAGVR	F		0	15	YP_167609.1	NC003911Rpomeroyi_3_2533224@2535503
F051719	22182	C36 15bands	682.346	2	1362.68	1362.68	0.11815	71.05	217	228	K	EAQALIAEYAER	A		0	15	YP_167709.1	NC003911Rpomeroyi_3_2642082@2643218
F051719	72565	C36 15bands	826.082	3	2475.22	2475.23	-0.719127	62.13	78	98	R	VVFRDCPDVVTMEDKPSQVVR	N		1	15	YP_167709.1	NC003911Rpomeroyi_3_2642082@2643218
F051719	637	C36 15bands	395.236	2	788.457	788.458	-0.731808	36.56	270	276	R	MIGSLLR	E		0	15	YP_167709.1	NC003911Rpomeroyi_3_2642082@2643218
F051719	6431	C36 15bands	532.756	2	1063.5	1063.5	-0.553833	26.92	438	445	R	LWDNPEYK	T		0	15	YP_168032.1	NC003911Rpomeroyi_3_3017328@3018680
F051719	31565	C36 15bands	761.902	2	1521.79	1521.79	-0.0551982	95.1	110	124	K	IAEQAGADGITAHLR	E		0	15	YP_168404.1	NC003911Rpomeroyi_-3_3413370@3412402
F051719	76015	C36 15bands	901.426	3	2701.26	2701.26	0.37353	74.41	224	248	R	IGAQVIELHTGAYCDAHAEGDFATR	D		0	15	YP_168404.1	NC003911Rpomeroyi_-3_3413370@3412402
F051719	5422	C36 15bands	519.316	2	1036.62	1036.62	-0.690708	48	193	201	R	LAHFIAPLR	E		0	15	YP_168404.1	NC003911Rpomeroyi_-3_3413370@3412402
F051719	16596	C36 15bands	425.222	3	1272.64	1272.65	-1.14172	35.64	98	109	R	GGEYPDPIRAAK	I		1	15	YP_168404.1	NC003911Rpomeroyi_-3_3413370@3412402
F051719	4360	C36 15bands	502.245	2	1002.48	1002.48	-0.60151	28.45	98	106	R	GGEYPDPIR	A		0	15	YP_168404.1	NC003911Rpomeroyi_-3_3413370@3412402
F051719	12072	C36 15bands	593.346	2	1184.68	1184.68	0.126617	80.39	101	112	R	QGLGVSIVSTPK	G		0	15	YP_165761.1	NC003911Rpomeroyi_3_498780@499181
F051719	2488	C36 15bands	463.774	2	925.534	925.534	-0.272275	24.95	221	229	R	LNLAPVSGR	I		0	15	YP_164955.1	NC006569pDSS-3_2_129248@132232
F051719	15184	C36 15bands	623.331	2	1244.65	1244.65	-0.195236	57.1	166	175	K	MLTYKVDFTK	A		1	15	YP_165271.1	NC006569pDSS-3_-3_490141@489509
F051719	3609	C36 15bands	490.242	2	978.469	978.469	0.276963	43.58	203	211	K	DMKVALSES	-		1	15	YP_165271.1	NC006569pDSS-3_-3_490141@489509
F051719	74263	C36 15bands	861.1	3	2580.28	2580.28	-1.29947	33.61	182	205	R	LTMGVADGIVEADGEVIYQVKDMK	V		1	15	YP_165271.1	NC006569pDSS-3_-3_490141@489509
F051719	42316	C36 15bands	847.432	2	1692.85	1692.85	0.764983	102.38	282	299	R	AAAAGDVPVYGVNTGFGK	L		0	14	YP_167417.1	NC003911Rpomeroyi_1_2328493@2330739
F051719	80078	C36 15bands	1031.88	3	3092.62	3092.62	1.16503	100.28	452	482	R	AATSSLVTAALSTDAIMGSTAPLQPEIHALR	G		0	14	YP_167417.1	NC003911Rpomeroyi_1_2328493@2330739
F051719	33073	C36 15bands	773.38	2	1544.75	1544.74	1.10439	81.77	522	535	R	CQPQVTGAAMDVLR	Q		0	14	YP_167417.1	NC003911Rpomeroyi_1_2328493@2330739
F051719	3501	C36 15bands	487.269	2	972.524	972.524	0.0627234	57.7	496	504	R	ALLDGSEIR	E		0	14	YP_167417.1	NC003911Rpomeroyi_1_2328493@2330739
F051719	5426	C36 15bands	519.321	2	1036.63	1036.63	0.174605	54.02	416	426	R	AGLTPIALGPK	E		0	14	YP_167417.1	NC003911Rpomeroyi_1_2328493@2330739
F051719	1886	C36 15bands	449.261	2	896.508	896.508	0.349132	49.12	407	415	R	LPGAEALAR	A		0	14	YP_167417.1	NC003911Rpomeroyi_1_2328493@2330739
F051719	54983	C36 15bands	970.039	2	1938.06	1938.06	0.926699	45.95	730	749	R	LVGAGALLDVVGIDMGGLRP	-	Oxidation (M) [15]	0	14	YP_167417.1	NC003911Rpomeroyi_1_2328493@2330739
F051719	5759	C36 15bands	525.755	2	1049.5	1049.5	-0.158171	32.22	514	521	R	VQDPYCIR	C		0	14	YP_167417.1	NC003911Rpomeroyi_1_2328493@2330739
F051719	34397	C36 15bands	523.271	3	1566.79	1566.79	-1.18267	27.26	265	279	R	LDPACRPAVEAAAAR	I		0	14	YP_167417.1	NC003911Rpomeroyi_1_2328493@2330739
F051719	61384	C36 15bands	696.011	3	2085.01	2085.01	0.22302	55.09	268	286	K	FDAAITSMKEDGTLNTMIK	K		1	14	YP_166549.1	NC003911Rpomeroyi_-2_1371850@1370960
F051719	19290	C36 15bands	657.804	2	1313.59	1313.59	0.0334959	52.63	287	297	K	KWFGEDAAVYE	-		1	14	YP_166549.1	NC003911Rpomeroyi_-2_1371850@1370960
F051719	68283	C36 15bands	1136.58	2	2271.15	2271.14	0.800037	98.3	290	310	R	AAGAEFLHEPQANIVFASFPR	A		0	14	YP_168359.1	NC003911Rpomeroyi_2_3363593@3364675
F051719	16248	C36 15bands	634.841	2	1267.67	1267.67	-0.209045	69.65	179	190	K	AYGLPVHLDGAR	F		0	14	YP_168359.1	NC003911Rpomeroyi_2_3363593@3364675
F051719	2496	C36 15bands	464.267	2	926.519	926.519	0.117645	45.79	119	127	K	LTLVPGGDR	M		0	14	YP_168359.1	NC003911Rpomeroyi_2_3363593@3364675
F051719	7297	C36 15bands	544.27	2	1086.52	1086.52	-0.00920366	31.02	236	243	K	HAWEFELR	R		0	14	YP_168359.1	NC003911Rpomeroyi_2_3363593@3364675
F051719	15107	C36 15bands	415.216	3	1242.63	1242.63	0.329142	29.11	236	244	K	HAWEFELRR	K		1	14	YP_168359.1	NC003911Rpomeroyi_2_3363593@3364675
[truncated: 20,807 more rows]
