# Supplementary material for: High-throughput proteogenomics of Ruegeria pomeroyi: seeding a better genomic annotation for the whole marine Roseobacter clade
Source: BMC Genomics. 2012 Feb 15;13:73. doi: 10.1186/1471-2164-13-73 (PMC3305630; doi:10.1186/1471-2164-13-73)
Supplement: Additional file 4 — List of novel genes encoded in the genome of R. pomeroyi detected by proteogenomics in this study. The excel table presents the 39 new genes found in the present study and their characteristics. The corresponding ORF, the number of non-redundant peptides, the number of MS/MS spectra assigned, the plausible protein sequence, and the conditions where each product has been detected are listed for the 39 genes. [file 1471-2164-13-73-S4.XLS]

## Sheet: Table S4
Table S4: List of novel genes encoded in the genome of R. pomeroyi detected by proteogenomics in this study.
Target	Miss annotated tag	# non-redundant peptides	# spectra assigned	Stop-to-stop sequence	Plausible sequence	Plausible function	Non-redundant peptide information
SPOA_PG001	NC006569pDSS-3_1_299842@300507	10	156	TVFQFRGMARGCETVLYCGSIKFREGAYTKIGVFMFCSDAIREEHLMAIVPTDLREKTMRDEACCDFDFVLGDWKVRHRRLTVRLAGSDQWEEFDGTSSTRPVLGGNGNIEDNWIDFPGGAYRAVAFRSFDKASGQWAIWWLDQRNPHHLDVPVVGRFENGVGTFLSDDSFEGKPIKVRFIWLRQDADSCRWEQAFSTDGGASWETNWTMQFSRAAQVRPQA	MRDEACCDFDFVLGDWKVRHRRLTVRLAGSDQWEEFDGTSSTRPVLGGNGNIEDNWIDFPGGAYRAVAFRSFDKASGQWAIWWLDQRNPHHLDVPVVGRFENGVGTFLSDDSFEGKPIKVRFIWLRQDADSCRWEQAFSTDGGASWETNWTMQFSRAAQVRPQA	Unknown conserved	# spectra assigned	Origine of best spectra	Subproteome origine	MS/MS query	Start	Stop		Peptide sequence		Modification	Miss cleaveges	Peptide score	m/z observed	z	Mr (experimental)	Mr (calculated)	Delta (ppm)
							4	7.5% sea salts	Total proteome (1 gel band)	24773	133	145	K	ASGQWAIWWLDQR	N		0	65.12	808.903	1.99751	1615.79	1615.79	0.555147	C10.7842.7842.2.dta
							2	Concentrated cells (10e11)	15 gel band subfraction	46317	61	75	R	DEACCDFDFVLGDWK	V		0	81.85	938.88	1.99785	1875.75	1875.74	0.337466	C34B_14.6512.6512.2.dta
							2	Concentrated cells (10e11)	15 gel band subfraction	59325	61	77	R	DEACCDFDFVLGDWKVR	H		1	39.73	711.312	2.99575	2130.91	2130.91	0.249658	C34B_14.5880.5880.3.dta
							21	Concentrated cells (10e11)	15 gel band subfraction	61323	158	177	R	FENGVGTFLSDDSFEGKPIK	V		0	101.5	1094.04	1.99816	2186.06	2186.05	1.95375	C34B_14.4308.4308.2.dta
							56	UV stress	15 gel band subfraction	73185	158	179	R	FENGVGTFLSDDSFEGKPIKVR	F		1	61.4	814.747	2.99629	2441.22	2441.22	-1.56889	C15B_15.5065.5065.3.dta
							2	Exponential phase (marine broth)	15 gel band subfraction	206	180	184	R	FIWLR	Q		0	24.22	367.721	1.99452	733.428	733.428	0.445852	C01B_14.4910.4910.2.dta
							4	UV stress	15 gel band subfraction	32886	180	191	R	FIWLRQDADSCR	W		1	32.7	522.921	2.99422	1565.74	1565.74	-0.203737	C15B_14.3641.3641.3.dta
							4	Concentrated cells (10e11)	15 gel band subfraction	93232	85	123	R	LAGSDQWEEFDGTSSTRPVLGGNGNIEDNWIDFPGGAYR	A		0	130.96	1409.98	2.99786	4226.93	4226.92	1.55267	C34B_14.5999.5999.3.dta
							56	UV stress	15 gel band subfraction	19746	146	157	R	NPHHLDVPVVGR	F		0	70.37	447.246	2.99324	1338.71	1338.72	-0.531106	C15B_15.1960.1960.3.dta
							5	Concentrated cells (10e11)	15 gel band subfraction	57534	129	145	R	SFDKASGQWAIWWLDQR	N		1	29.07	698.678	2.99567	2093.01	2093.01	0.845671	C34B_14.5748.5748.3.dta
Target	Miss annotated tag	# non-redundant peptides	# spectra assigned	Stop-to-stop sequence	Plausible sequence	Plausible function	Non-redundant peptide information
SPO_PG002	NC003911Rpomeroyi_-1_3171326@3170874	9	185	YQLKGSNMTTHAKAQSSFFKPILTLMAFAFLTACATSETVEKSGSQAGVSQVFDAPISKVVSSAETVLEKQGLNITKSTVAQNEAVIIFSKPVSAFSWGEVGKLTFTSVAPDKTQAFITTQRRGTLNVTAKSEAAFAREIFGGIQSDLSGS	MTTHAKAQSSFFKPILTLMAFAFLTACATSETVEKSGSQAGVSQVFDAPISKVVSSAETVLEKQGLNITKSTVAQNEAVIIFSKPVSAFSWGEVGKLTFTSVAPDKTQAFITTQRRGTLNVTAKSEAAFAREIFGGIQSDLSGS	Unknown novel	# spectra assigned	Origine of best spectra	Subproteome origine	MS/MS query	Start	Stop		Peptide sequence		Modification	Miss cleaveges	Peptide score	m/z observed	z	Mr (experimental)	Mr (calculated)	Delta (ppm)
							22	Benzoate (minimal marine media)	15 gel band subfraction	12792	139	151	R	EIFGGIQSDLSGS	-		0	79.46	655.32	1.99693	1308.63	1308.62	4.03631	C36_15.5383.5383.2.dta
							23	UV stress	15 gel band subfraction	32953	104	122	K	LTFTSVAPDKTQAFITTQR	R		1	62.15	709.048	2.99574	2124.12	2124.12	0.581888	C15_15.3055.3055.3.dta
							6	Benzoate (minimal marine media)	15 gel band subfraction	59885	132	151	K	SEAAFAREIFGGIQSDLSGS	-		1	76.4	1021.5	1.99803	2040.98	2040.98	1.08429	C36B_15.7491.7491.2.dta
							50	Exponential phase (marine broth)	15 gel band subfraction	38662	43	59	K	SGSQAGVSQVFDAPISK	V		0	89.25	839.426	1.9976	1676.84	1676.84	0.639895	C01B_15.4371.4371.2.dta
							4	Naphthalene (marine broth)	15 gel band subfraction	88040	43	70	K	SGSQAGVSQVFDAPISKVVSSAETVLEK	Q		1	72.83	940.826	2.99679	2819.46	2819.46	0.104985	C38B_15.6993.6993.3.dta
							14	Benzoate (minimal marine media)	15 gel band subfraction	76707	78	103	K	STVAQNEAVIIFSKPVSAFSWGEVGK	L		0	83.81	917.816	2.99671	2750.43	2750.43	-0.53119	C36B_15.7265.7265.3.dta
							5	Naphthalene (marine broth)	Membrane subfraction	2629	114	122	K	TQAFITTQR	R		0	58.46	533.288	1.99622	1064.56	1064.56	-0.013151	C38memb.2271.2271.2.dta
							45	Microaerobic conditions	Total proteome (1 gel band)	7915	60	70	K	VVSSAETVLEK	Q		0	81.63	581.322	1.99653	1160.63	1160.63	-0.0103392	C07.2895.2895.2.dta
							16	Benzoate (minimal marine media)	15 gel band subfraction	53868	60	77	K	VVSSAETVLEKQGLNITK	S		1	91.22	958.539	1.9979	1915.06	1915.06	0.238112	C36B_15.4234.4234.2.dta
Target	Miss annotated tag	# non-redundant peptides	# spectra assigned	Stop-to-stop sequence	Plausible sequence	Plausible function	Non-redundant peptide information
SPO_PG003	NC003911Rpomeroyi_2_1412861@1413418	7	142	WSKMAMLQMTSPLHVQAAAFRLAGYAISNQLRVMQILSRAALNAPLAQVQALQAAASVPAPRKATPARAQAPAAKQAAAKSAAPAPEQSLAPEPTLAPEQAAAVVAKAPEAERAATPAPAALAAVETEDAAAPVAAEPATAAPTALQAPAPETAKASIAAAHPAPRRRRKPATPAPLPSKGQPAGK	MLQMTSPLHVQAAAFRLAGYAISNQLRVMQILSRAALNAPLAQVQALQAAASVPAPRKATPARAQAPAAKQAAAKSAAPAPEQSLAPEPTLAPEQAAAVVAKAPEAERAATPAPAALAAVETEDAAAPVAAEPATAAPTALQAPAPETAKASIAAAHPAPRRRRKPATPAPLPSKGQPAGK	Unknown novel	# spectra assigned	Origine of best spectra	Subproteome origine	MS/MS query	Start	Stop		Peptide sequence		Modification	Miss cleaveges	Peptide score	m/z observed	z	Mr (experimental)	Mr (calculated)	Delta (ppm)
							101	Benzoate (minimal marine media)	15 gel band subfraction	66412	40	62	R	AALNAPLAQVQALQAAASVPAPR	K		0	151.25	1114.63	1.99819	2227.25	2227.24	0.806378	C36B_15.6608.6608.2.dta
							2	Succinate (sea water)	Total proteome (1 gel band)	70874	114	155	R	AATPAPAALAAVETEDAAAPVAAEPATAAPTALQAPAPETAK	A		0	29.57	967.003	3.99583	3863.98	3863.98	1.37009	C28.5861.5861.4.dta
							8	Exponential phase (marine broth)	15 gel band subfraction	33130	170	186	R	KPATPAPLPSKGQPAGK	-		1	35.53	548.986	2.9945	1643.94	1643.94	0.18553	C1_15.1050.1050.3.dta
							15	Exponential phase (marine broth)	Phosphocellulose subfraction	4821	22	32	R	LAGYAISNQLR	V		0	96.16	603.338	1.99666	1204.66	1204.66	4.69927	C01Phc1.2667.2667.2.dta
							5	Exponential phase (marine broth)	Phosphocellulose subfraction	32558	81	107	K	SAAPAPEQSLAPEPTLAPEQAAAVVAK	A		0	53.72	872.133	2.99654	2613.38	2613.36	4.67903	C01Phc1.3911.3911.3.dta
							7	Exponential phase (marine broth)	Membrane subfraction	35609	81	113	K	SAAPAPEQSLAPEPTLAPEQAAAVVAKAPEAER	A		1	71.18	1089.9	2.99723	3266.68	3266.68	1.82601	C01memb.5207.5207.3.dta
							4	Exponential phase (marine broth)	15 gel band subfraction	1106	33	39	R	VMQILSR	A		0	52.87	423.747	1.99525	845.479	845.479	-0.054407	C01B_14.2744.2744.2.dta
Target	Miss annotated tag	# non-redundant peptides	# spectra assigned	Stop-to-stop sequence	Plausible sequence	Plausible function	Non-redundant peptide information
SPOA_PG004	NC006569pDSS-3_2_87032@87709	6	62	MLSVQVRFCRLSDGHGHFIHAFLRRLSSGERMTRSDTENLPQVTIARMLIAAIPGVGGSATVLLEKNLQERREARTRQYLDELAVRVRQLENSSLPGDSTVQLGYEAARHSNEPWKPIFLASIVTARPSEIDKFLRHALIAAASDLNELEVCTLTTLALDRPEITIVGRFLEFRETIAKLEEESKDIESLKETALRKLELAGLASQTGEGYKISRLGEMLLGVLSS	MLSVQVRFCRLSDGHGHFIHAFLRRLSSGERMTRSDTENLPQVTIARMLIAAIPGVGGSATVLLEKNLQERREARTRQYLDELAVRVRQLENSSLPGDSTVQLGYEAARHSNEPWKPIFLASIVTARPSEIDKFLRHALIAAASDLNELEVCTLTTLALDRPEITIVGRFLEFRETIAKLEEESKDIESLKETALRKLELAGLASQTGEGYKISRLGEMLLGVLSS	Unknown novel	# spectra assigned	Origine of best spectra	Subproteome origine	MS/MS query	Start	Stop		Peptide sequence		Modification	Miss cleaveges	Peptide score	m/z observed	z	Mr (experimental)	Mr (calculated)	Delta (ppm)
							21	Benzoate (minimal marine media)	15 gel band subfraction	8716	216	226	R	LGEMLLGVLSS	-		0	52.68	559.81	1.9964	1117.61	1117.61	0.323907	C36B_13.7260.7260.2.dta
							21	Concentrated cells (10e11)	15 gel band subfraction	2644	216	226	R	LGEMLLGVLSS	-	Oxidation (M) [4]	0	28.61	567.807	1.99645	1133.6	1133.6	-0.490473	C34_13.4685.4685.2.dta
							1	Benzoate (minimal marine media)	Phosphocellulose subfraction	2717	2	10	M	LSVQVRFCR	L		1	23.49	582.817	1.99654	1163.62	1163.62	-3.69879	Phc_C36_1.8208.8208.2.dta
							11	Exponential phase (marine broth)	Phosphocellulose subfraction	20234	48	66	R	MLIAAIPGVGGSATVLLEK	N		0	61.97	920.539	1.99781	1839.06	1839.05	4.95255	C01Phc2.5538.5538.2.dta
							6	Concentrated cells (10e11)	15 gel band subfraction	63310	89	109	R	QLENSSLPGDSTVQLGYEAAR	H		0	114.64	1118.05	1.9982	2234.08	2234.08	0.880004	C34B_13.3941.3941.2.dta
							2	Exponential phase (marine broth)	Phosphocellulose subfraction	31514	87	109	R	VRQLENSSLPGDSTVQLGYEAAR	H		1	39.69	830.761	2.99636	2489.26	2489.25	4.56563	C01Phc2.3118.3118.3.dta
Target	Miss annotated tag	# non-redundant peptides	# spectra assigned	Stop-to-stop sequence	Plausible sequence	Plausible function	Non-redundant peptide information
SPO_PG005	NC003911Rpomeroyi_-1_359480@358125	6	38	TAAPGPSRGRRQIVRTHDVRSIHRNVFREVHHLLRAGLSPGVLVFFPVPPAGQYRGDHAGCAVVRRRDHHGRDLGYQHQRPYRKHRPHRPDLLACGVPAASGGGLSPDARHRAQRDLRHPAVPADAVRRAGAGLRRRHRLQLCRRRFARPSLHPRHAALADPDARRSVHLAAAGSVVADPAQPARHQSIRSQSGAGGGVMTATRAYLARIRQHLTLALAGLFLCIATPSLAEMFGPISGQVHGTGAKALVIVLHGDSGPDYITSFAADLARRNPQSTVIQMARPGYSIAGRRSKGSNSGSRDHYTKQNNNLLAQGISAASQAYPHNRLVVVAHSGGAAQTGTLLGTVPGLIDIAVMVSGPFDIPRWRASRGTPWPKSQSPIRYLDQIPRQTKIIAVTGQ…	MFGPISGQVHGTGAKALVIVLHGDSGPDYITSFAADLARRNPQSTVIQMARPGYSIAGRRSKGSNSGSRDHYTKQNNNLLAQGISAASQAYPHNRLVVVAHSGGAAQTGTLLGTVPGLIDIAVMVSGPFDIPRWRASRGTPWPKSQSPIRYLDQIPRQTKIIAVTGQQDSNTQPGLARDYVAKAQARGLNATFTAIPNAGHSFRSLKEPVLAIATREIQS	Unknown	# spectra assigned	Origine of best spectra	Subproteome origine	MS/MS query	Start	Stop		Peptide sequence		Modification	Miss cleaveges	Peptide score	m/z observed	z	Mr (experimental)	Mr (calculated)	Delta (ppm)
							2	UV stress	Phosphocellulose subfraction	31881	248	271	K	ALVIVLHGDSGPDYITSFAADLAR	R		0	32.81	834.442	2.99638	2500.31	2500.3	3.67316	Phc_C15_3.7124.7124.3.dta
							5	UV stress	Phosphocellulose subfraction	20323	420	436	R	GLNATFTAIPNAGHSFR	S		0	53.52	887.458	1.99773	1772.9	1772.9	3.51685	Phc_C15_3.4239.4239.2.dta
							16	Benzoate (minimal marine media)	15 gel band subfraction	51210	393	410	K	IIAVTGQQDSNTQPGLAR	D		0	108.25	934.995	1.99785	1867.98	1867.98	0.459856	C36B_12.2762.2762.2.dta
							9	UV stress	Phosphocellulose subfraction	28421	272	291	R	RNPQSTVIQMARPGYSIAGR	R		1	43.74	734.725	2.99589	2201.15	2201.15	1.74682	Phc_C15_3.3169.3169.3.dta
							5	Exponential phase (marine broth)	15 gel band subfraction	16516	437	448	R	SLKEPVLAIATR	E		1	44.86	433.266	2.99303	1296.78	1296.78	-0.0254477	C01B_12.3573.3573.3.dta
							1	Benzoate (minimal marine media)	15 gel band subfraction	2070	383	389	R	YLDQIPR	Q		0	35.12	452.748	1.99555	903.482	903.481	0.274494	C36B_13.2643.2643.2.dta
Target	Miss annotated tag	# non-redundant peptides	# spectra assigned	Stop-to-stop sequence	Plausible sequence	Plausible function	Non-redundant peptide information
SPO_PG006	NC003911Rpomeroyi_-1_360920@360405	5	65	RVKMQRAILGIIASAFLVGCTDTSLSTSGGGSTRSQTQVVSYEDAVNAFIEACVKTAASPNSAPQAFEALGFGKKENRNGGYDFQSPYATAQVSLRAGVGKTTELGQCQVIPNGGNFQTSAALLSQQISKPSFRAKRVPGNTSWFLGNTGTIAIVSFNKGMMVRTQRLASSQ	MQRAILGIIASAFLVGCTDTSLSTSGGGSTRSQTQVVSYEDAVNAFIEACVKTAASPNSAPQAFEALGFGKKENRNGGYDFQSPYATAQVSLRAGVGKTTELGQCQVIPNGGNFQTSAALLSQQISKPSFRAKRVPGNTSWFLGNTGTIAIVSFNKGMMVRTQRLASSQ	Unknown novel	# spectra assigned	Origine of best spectra	Subproteome origine	MS/MS query	Start	Stop		Peptide sequence		Modification	Miss cleaveges	Peptide score	m/z observed	z	Mr (experimental)	Mr (calculated)	Delta (ppm)
							2	Benzoate (minimal marine media)	15 gel band subfraction	56709	79	96	R	NGGYDFQSPYATAQVSLR	A		0	102.93	987.472	1.99796	1972.93	1972.93	0.378118	C36B_15.5149.5149.2.dta
							36	Exponential phase (marine broth)	15 gel band subfraction	72829	35	55	R	SQTQVVSYEDAVNAFIEACVK	T		0	149.43	1179.57	1.99829	2357.12	2357.12	0.221457	C01B_15.7900.7900.2.dta
							16	Exponential phase (marine broth)	Membrane subfraction	20767	56	74	K	TAASPNSAPQAFEALGFGK	K		0	80.27	932.466	1.99784	1862.92	1862.92	0.745068	C01memb.5639.5639.2.dta
							1	Exponential phase (marine broth)	15 gel band subfraction	56542	56	75	K	TAASPNSAPQAFEALGFGKK	E		1	23.12	664.678	2.99545	1991.01	1991.01	0.48066	C01B_15.5045.5045.3.dta
							10	UV stress	15 gel band subfraction	87912	102	134	K	TTELGQCQVIPNGGNFQTSAALLSQQISKPSFR	A		0	63.4	1193.27	2.99747	3576.8	3576.8	0.192351	C15B_15.6409.6409.3.dta
Target	Miss annotated tag	# non-redundant peptides	# spectra assigned	Stop-to-stop sequence	Plausible sequence	Plausible function	Non-redundant peptide information
SPO_PG007	NC003911Rpomeroyi_-2_1483258@1482533	5	209	QQRNYAIIENLIYRLILGIELMKVRASLLNLNGNIHYLNAPAIAGPRDYFFGIGSANSESFEVALMAAGQKRTLRYSSHYGLYSARGVDKIGFRSEANLALFVLDCPSAATAAPFRYHAYPGHPPSVADWPQPSQFADYFFWVNDWSGWIAECKWANDRDPNKAKVFNPEGLEHNVYKFPHLSVGLAYYARGADVLRFVADPIDDHNPAGMSGIGITIEGFDGEYELEGFGENNENTVPPQV	MKVRASLLNLNGNIHYLNAPAIAGPRDYFFGIGSANSESFEVALMAAGQKRTLRYSSHYGLYSARGVDKIGFRSEANLALFVLDCPSAATAAPFRYHAYPGHPPSVADWPQPSQFADYFFWVNDWSGWIAECKWANDRDPNKAKVFNPEGLEHNVYKFPHLSVGLAYYARGADVLRFVADPIDDHNPAGMSGIGITIEGFDGEYELEGFGENNENTVPPQV	Unknown novel	# spectra assigned	Origine of best spectra	Subproteome origine	MS/MS query	Start	Stop		Peptide sequence		Modification	Miss cleaveges	Peptide score	m/z observed	z	Mr (experimental)	Mr (calculated)	Delta (ppm)
							44	UV stress	15 gel band subfraction	69050	26	47	R	ASLLNLNGNIHYLNAPAIAGPR	D		0	120.15	1145.13	1.99824	2288.24	2288.24	1.11702	C15B_12.5535.5535.2.dta
							4	UV stress	15 gel band subfraction	78608	48	72	R	DYFFGIGSANSESFEVALMAAGQKR	T		1	39.65	899.099	2.99664	2694.28	2694.27	0.590883	C15B_12.7269.7269.3.dta
							91	UV stress	15 gel band subfraction	69968	95	116	R	SEANLALFVLDCPSAATAAPFR	Y		0	124.15	1161.08	1.99826	2320.15	2320.15	-0.300411	C15B_12.7214.7214.2.dta
							1	UV stress	15 gel band subfraction	83626	166	191	K	VFNPEGLEHNVYKFPHLSVGLAYYAR	G		1	67.3	1007.52	2.997	3019.54	3019.53	3.22334	C15B_12.5729.5729.3.dta
							69	UV stress	15 gel band subfraction	17643	76	86	R	YSSHYGLYSAR	G		0	51.91	652.307	1.99691	1302.6	1302.6	0.133579	C15B_12.1647.1647.2.dta
Target	Miss annotated tag	# non-redundant peptides	# spectra assigned	Stop-to-stop sequence	Plausible sequence	Plausible function	Non-redundant peptide information
SPO_PG008	NC003911Rpomeroyi_2_1431002@1431595	5	25	PGRSTAWSRRWPTRSRLELSCRPAHPAPDHQGEFGMFRSLTTFALLLSAGMAQAGMTVDLLPPWDGKKIPKGQHCQLQGGKGATPPMQVAGIPAGTVMLVVEYNDKTYKPLSSKGGHGTIGYPVKGASAKLPAVPGMTAKLPGGARVVAPARSTGEYASKGYLPPCSGGRGNTYEAVVQAVGADGKVLERVKLKIGRY	MTVDLLPPWDGKKIPKGQHCQLQGGKGATPPMQVAGIPAGTVMLVVEYNDKTYKPLSSKGGHGTIGYPVKGASAKLPAVPGMTAKLPGGARVVAPARSTGEYASKGYLPPCSGGRGNTYEAVVQAVGADGKVLERVKLKIGRY	Unknown	# spectra assigned	Origine of best spectra	Subproteome origine	MS/MS query	Start	Stop		Peptide sequence		Modification	Miss cleaveges	Peptide score	m/z observed	z	Mr (experimental)	Mr (calculated)	Delta (ppm)
							2	Concentrated cells (10e11)	15 gel band subfraction	73211	82	106	K	GATPPMQVAGIPAGTVMLVVEYNDK	T		0	27.47	853.439	2.99646	2557.29	2557.29	0.87358	C34B_14.6415.6415.3.dta
							11	Concentrated cells (10e11)	Phosphocellulose subfraction	9928	171	186	R	GNTYEAVVQAVGADGK	V		0	100.18	789.894	1.99745	1577.77	1577.77	2.72093	Phc_C34_3.4316.4316.2.dta
							9	Exponential phase (marine broth)	15 gel band subfraction	60662	171	190	R	GNTYEAVVQAVGADGKVLER	V		1	56.62	692.695	2.99564	2075.06	2075.06	-0.171561	C01B_14.5303.5303.3.dta
							1	Concentrated cells (10e11)	15 gel band subfraction	5445	161	170	K	GYLPPCSGGR	G		0	25.14	532.253	1.99622	1062.49	1062.49	-0.960949	C34B_14.1234.1234.2.dta
							2	Concentrated cells (10e11)	15 gel band subfraction	3317	131	140	K	LPAVPGMTAK	L		0	24.75	492.781	1.99591	983.546	983.547	-0.946574	C34B_14.2586.2586.2.dta
Target	Miss annotated tag	# non-redundant peptides	# spectra assigned	Stop-to-stop sequence	Plausible sequence	Plausible function	Non-redundant peptide information
SPO_PG009	NC003911Rpomeroyi_2_501695@502171	5	8	RASEMLKLGLSLVSFMALMGCKTTVDRETNAASETSPGSTVMYFDPFHGYQIVFFETPETSWLWYPGNRTSLPALVRYKGSDVCFKYGSHTFNPVIGKQGGSWDCTPRFILDGLAVASGEGDIFGLSDGTVPYRRRKCDGTDGFARINVDPGLYKQGCG	MALMGCKTTVDRETNAASETSPGSTVMYFDPFHGYQIVFFETPETSWLWYPGNRTSLPALVRYKGSDVCFKYGSHTFNPVIGKQGGSWDCTPRFILDGLAVASGEGDIFGLSDGTVPYRRRKCDGTDGFARINVDPGLYKQGCG	Unknown novel	# spectra assigned	Origine of best spectra	Subproteome origine	MS/MS query	Start	Stop		Peptide sequence		Modification	Miss cleaveges	Peptide score	m/z observed	z	Mr (experimental)	Mr (calculated)	Delta (ppm)
							2	Exponential phase (marine broth)	15 gel band subfraction	84334	109	135	R	FILDGLAVASGEGDIFGLSDGTVPYRR	R		1	77.74	942.489	2.99679	2824.45	2824.44	1.98163	C01B_15.7920.7920.3.dta
							1	Exponential phase (marine broth)	Membrane subfraction	1791	147	155	R	INVDPGLYK	Q		0	35.89	509.783	1.99605	1017.55	1017.55	1.34048	C01memb.3598.3598.2.dta
							2	Exponential phase (marine broth)	15 gel band subfraction	23318	147	159	R	INVDPGLYKQGCG	-		1	57.12	710.848	1.99717	1419.68	1419.68	-0.428265	C01B_15.3567.3567.2.dta
							2	Exponential phase (marine broth)	Membrane subfraction	526	70	77	R	TSLPALVR	Y		0	26.16	428.766	1.9953	855.518	855.518	0.0654574	C01memb.3683.3683.2.dta
							1	Exponential phase (marine broth)	15 gel band subfraction	17751	87	98	K	YGSHTFNPVIGK	Q		0	43.73	440.563	2.99314	1318.67	1318.67	0.364004	C01B_15.2668.2668.3.dta
Target	Miss annotated tag	# non-redundant peptides	# spectra assigned	Stop-to-stop sequence	Plausible sequence	Plausible function	Non-redundant peptide information
SPO_PG010	NC003911Rpomeroyi_1_2353132@2353965	4	93	LDDERLLPGAGCGAAIARRQRIQARVRRRTDAEGSAAEPAGRRQRRCGYADGPAGRGALCPIRRKRGGQGHGFQRHAAPVRETHTGIRGAAPLGLRPIHPGSISHQKEAGPVGTPAGGFSRIDLHKTCFDLIYFPDPASRRTQSEGKRMKRILPGLLVLSLALSAAPVLAGNGNGNGKGAQKGENKVKVTRSANPANAVHCPPGLAKKAVPCVPPGQVKARYGIGDRIERDYFWIDDPYRYGLKQTGYYVRAGDYVYQVDRDTHKVLNLIGAVADILN	MKRILPGLLVLSLALSAAPVLAGNGNGNGKGAQKGENKVKVTRSANPANAVHCPPGLAKKAVPCVPPGQVKARYGIGDRIERDYFWIDDPYRYGLKQTGYYVRAGDYVYQVDRDTHKVLNLIGAVADILN	Unknown	# spectra assigned	Origine of best spectra	Subproteome origine	MS/MS query	Start	Stop		Peptide sequence		Modification	Miss cleaveges	Peptide score	m/z observed	z	Mr (experimental)	Mr (calculated)	Delta (ppm)
							6	Exponential phase (marine broth)	15 gel band subfraction	37928	252	265	R	AGDYVYQVDRDTHK	V		1	48.39	556.265	2.99457	1665.77	1665.77	-0.739596	C01B_15.1693.1693.3.dta
							2	Naphthalene (marine broth)	15 gel band subfraction	15400	208	219	K	KAVPCVPPGQVK	A		1	26.34	640.364	1.99685	1278.71	1278.71	0.477043	C38B_15.762.762.2.dta
							10	Naphthalene (marine broth)	15 gel band subfraction	33216	192	207	R	SANPANAVHCPPGLAK	K		0	77.56	802.404	1.99749	1602.79	1602.79	-0.494137	C38B_15.1733.1733.2.dta
							75	Exponential phase (marine broth)	Phosphocellulose subfraction	7615	266	278	K	VLNLIGAVADILN	-		0	61.52	662.896	1.99696	1323.78	1323.78	0.652678	C01Phc2.7159.7159.2.dta
Target	Miss annotated tag	# non-redundant peptides	# spectra assigned	Stop-to-stop sequence	Plausible sequence	Plausible function	Non-redundant peptide information
SPO_PG011	NC003911Rpomeroyi_-2_1375918@1374299	3	50	PADGGSAPVPYGDSPGGIWNQKEAGPSFGFFLVRNTPEREAAPRIPRRRRGTRRARRRRSFLQQSGGLAPGFGQYPHPVAPADALDPGRRVAVPLHRRDQRRQLVDRIEPCRRCAAIIVRADRHPLFAQPVQQMIELRQQPGRRDVVIGAPVRAQESGFEIHPGQPAALGHDPQLFVGQVARMGHPRVGIGMGRHQRPFRQRGHLAEPGQVQVAEVDQDSQLLTARDQGAAALGQARPDIGARGITEGYPMAKGIGPAPDRPQRTQAQRVELFQFIEIGADSLGPFQMQDRAQQPFVPRPGDLGGTGADPYRARLFQRNQRIGLRPDHLPGLRLGHRFRQRQVVFRPERAEIRRPLRTCPEREETAAEPARPGARQIELPRQAAQKAARRRPPAGADQF…	MPKGYWVAHVDVDDMEIYKRYIAANAAPFAEYGARFLVRGGGRQTPEGQARARTVVIEFPSYEAALACYDSPGYQAAKALRDPVSTGDLVIIEGYDG	Unknown conserved	# spectra assigned	Origine of best spectra	Subproteome origine	MS/MS query	Start	Stop		Peptide sequence		Modification	Miss cleaveges	Peptide score	m/z observed	z	Mr (experimental)	Mr (calculated)	Delta (ppm)
							7	Concentrated cells (10e11)	15 gel band subfraction	52671	522	540	K	ALRDPVSTGDLVIIEGYDG	-		1	78.53	995.512	1.99798	1989.01	1989.01	2.29009	C34B_15.5742.5742.2.dta
							18	Benzoate (minimal marine media)	15 gel band subfraction	76690	497	521	R	TVVIEFPSYEAALACYDSPGYQAAK	A		0	118.34	1375.66	1.99854	2749.3	2749.29	1.7961	C36B_15.7097.7097.2.dta
							25	Exponential phase (marine broth)	15 gel band subfraction	29540	464	478	R	YIAANAAPFAEYGAR	F		0	88.95	792.895	1.99746	1583.77	1583.77	0.918692	C1_15.4528.4528.2.dta
Target	Miss annotated tag	# non-redundant peptides	# spectra assigned	Stop-to-stop sequence	Plausible sequence	Plausible function	Non-redundant peptide information
SPO_PG012	NC003911Rpomeroyi_-3_3703668@3702955	3	49	PRVGVRCRGRKAVATRLRSTPSCRWPTCSATSTPCVRCRRAVPSSPCCSITTIRSRRTSRTRSRQNTRKMINRRNFVLAGVFAVLAGCTQQQLVDAGTASNLRVAEVSVSTQVTRENTAIPKQQILDTVQTKSFSRLSSANRAGGRPVRVHVDVVQFHIANPALAALIGADTSTINTEVSLFDMKTGALIGDKFEVHGATENYGIGILGAAFIRTPKKELDEATDSLANNMKIAIFGE	MINRRNFVLAGVFAVLAGCTQQQLVDAGTASNLRVAEVSVSTQVTRENTAIPKQQILDTVQTKSFSRLSSANRAGGRPVRVHVDVVQFHIANPALAALIGADTSTINTEVSLFDMKTGALIGDKFEVHGATENYGIGILGAAFIRTPKKELDEATDSLANNMKIAIFGE	Unknown novel	# spectra assigned	Origine of best spectra	Subproteome origine	MS/MS query	Start	Stop		Peptide sequence		Modification	Miss cleaveges	Peptide score	m/z observed	z	Mr (experimental)	Mr (calculated)	Delta (ppm)
							4	Exponential phase (marine broth)	15 gel band subfraction	38732	218	232	K	KELDEATDSLANNMK	I		1	116.63	839.901	1.9976	1677.79	1677.79	-0.399335	C01B_15.2957.2957.2.dta
							35	Exponential phase (marine broth)	Membrane subfraction	4185	123	132	K	QQILDTVQTK	S		0	56.67	587.327	1.99657	1172.64	1172.64	0.29165	C01memb.2575.2575.2.dta
							10	Exponential phase (marine broth)	15 gel band subfraction	15163	104	115	R	VAEVSVSTQVTR	E		0	89.23	638.349	1.99684	1274.68	1274.68	0.630745	C01B_15.2361.2361.2.dta
Target	Miss annotated tag	# non-redundant peptides	# spectra assigned	Stop-to-stop sequence	Plausible sequence	Plausible function	Non-redundant peptide information
SPO_PG013	NC003911Rpomeroyi_1_649096@649749	3	7	CCSRDEFNLTFYADTTKSRIMTNESHIILRLRAEAEKKRTAALDRAEKAQREAERFSVEVEAYDKAIKAMERAGIADALKDVDFDLDVTPKVGASDKWVSIYKALHATADAPYSYEDIGAAVELAGHEASAGGQRTQMMNAVKAGWFDRVGHGKFEFTDSGLALIGANQKENEPPLGGSEAGEGDTSPKFAGGYEFGDPPGKHPDPSGQTRHWKTPGT	MTNESHIILRLRAEAEKKRTAALDRAEKAQREAERFSVEVEAYDKAIKAMERAGIADALKDVDFDLDVTPKVGASDKWVSIYKALHATADAPYSYEDIGAAVELAGHEASAGGQRTQMMNAVKAGWFDRVGHGKFEFTDSGLALIGANQKENEPPLGGSEAGEGDTSPKFAGGYEFGDPPGKHPDPSGQTRHWKTPGT	Unknown novel	# spectra assigned	Origine of best spectra	Subproteome origine	MS/MS query	Start	Stop		Peptide sequence		Modification	Miss cleaveges	Peptide score	m/z observed	z	Mr (experimental)	Mr (calculated)	Delta (ppm)
							4	Concentrated cells (10e11)	Phosphocellulose subfraction	16456	73	91	R	AGIADALKDVDFDLDVTPK	V		1	88.09	1002.02	1.99799	2002.04	2002.03	4.77217	Phc_C34_3.6450.6450.2.dta
							2	Concentrated cells (10e11)	Phosphocellulose subfraction	14492	171	189	K	ENEPPLGGSEAGEGDTSPK	F		0	93.52	935.92	1.99785	1869.83	1869.82	1.62208	Phc_C34_3.1781.1781.2.dta
							1	Benzoate (minimal marine media)	15 gel band subfraction	511	39	45	K	RTAALDR	A		1	28.48	401.731	1.99499	801.448	801.446	2.45681	C36_6.2063.2063.2.dta
Target	Miss annotated tag	# non-redundant peptides	# spectra assigned	Stop-to-stop sequence	Plausible sequence	Plausible function	Non-redundant peptide information
SPO_PG014	NC003911Rpomeroyi_-1_2482997@2482317	3	21	RLYQGDLRRRYSGRPEETKRRSLGIPVGAEGRALLQQPRIDRCGIQGDAEYPKGECEHLGHSQRHGWRCAARAGQVRKREEEMKHVLKRGLRSCLLAQACALMLAGAAVAGQVYDCDFTGYGFTNDRSFVPKRVILDIQPDLSRSTVIDPIIAHVHGKPIRAEVTRQGKRWRASWTIDRVPTTGNSDLGITFVMRVRADSGQASLRLWFRGYDDDVTATGQCKIAKT	MLAGAAVAGQVYDCDFTGYGFTNDRSFVPKRVILDIQPDLSRSTVIDPIIAHVHGKPIRAEVTRQGKRWRASWTIDRVPTTGNSDLGITFVMRVRADSGQASLRLWFRGYDDDVTATGQCKIAKT	Unknown novel	# spectra assigned	Origine of best spectra	Subproteome origine	MS/MS query	Start	Stop		Peptide sequence		Modification	Miss cleaveges	Peptide score	m/z observed	z	Mr (experimental)	Mr (calculated)	Delta (ppm)
							7	Concentrated cells (10e11)	15 gel band subfraction	22549	211	223	R	GYDDDVTATGQCK	I		0	92.89	715.299	1.99718	1428.58	1428.58	0.0699994	C34B_15.1247.1247.2.dta
							11	Concentrated cells (10e11)	Phosphocellulose subfraction	7309	133	144	K	RVILDIQPDLSR	S		1	46.26	712.917	1.99717	1423.82	1423.81	2.91541	Phc_C34_2.3741.3741.2.dta
							3	Concentrated cells (10e11)	Phosphocellulose subfraction	4653	134	144	R	VILDIQPDLSR	S		0	52.36	634.866	1.99683	1267.72	1267.71	2.72538	Phc_C34_2.4562.4562.2.dta
Target	Miss annotated tag	# non-redundant peptides	# spectra assigned	Stop-to-stop sequence	Plausible sequence	Plausible function	Non-redundant peptide information
SPO_PG015	NC003911Rpomeroyi_-2_3657514@3656924	3	13	YRITGGRYCLSGRGGRRFDPSPPPVTMRAREQTTERIPLMHRKFIALVLSTAIAVTGVSVSQARAADAHDILGGLAAIAILGAAVHHYDKKKDRRRQQEQATRNQHNPYPTHDPHRRAKPLPTEVARYNLPSRCLREADGYRGQGPVLGARCLSRHYGHANSLPQQCKVSYWNGERTRNAYEPNCLRQFGYRVAYSQ	MHRKFIALVLSTAIAVTGVSVSQARAADAHDILGGLAAIAILGAAVHHYDKKKDRRRQQEQATRNQHNPYPTHDPHRRAKPLPTEVARYNLPSRCLREADGYRGQGPVLGARCLSRHYGHANSLPQQCKVSYWNGERTRNAYEPNCLRQFGYRVAYSQ	Unknown conserved	# spectra assigned	Origine of best spectra	Subproteome origine	MS/MS query	Start	Stop		Peptide sequence		Modification	Miss cleaveges	Peptide score	m/z observed	z	Mr (experimental)	Mr (calculated)	Delta (ppm)
							6	Naphthalene (marine broth)	15 gel band subfraction	30054	137	151	R	EADGYRGQGPVLGAR	C		1	35.98	515.931	2.99414	1544.77	1544.77	0.0809182	C38B_14.1638.1638.3.dta
							4	Naphthalene (marine broth)	15 gel band subfraction	9753	179	187	R	NAYEPNCLR	Q		0	31.89	568.761	1.99646	1135.51	1135.51	0.0325845	C38_15.2098.2098.2.dta
							3	Naphthalene (marine broth)	15 gel band subfraction	217	128	133	R	YNLPSR	C		0	29	375.2	1.99463	748.386	748.387	-0.423578	C38_15.1836.1836.2.dta
Target	Miss annotated tag	# non-redundant peptides	# spectra assigned	Stop-to-stop sequence	Plausible sequence	Plausible function	Non-redundant peptide information
SPO_PG016	NC003911Rpomeroyi_2_372767@373333	2	88	PGLEQRPDGNVGTDQPDAQRAGHHRRRRGAQGKPWRPCARRFPDPRRRELAGAHHQPGRRQQGRAQLSPGHHRAAHYRRAGRYRLEKDRTERKDILMKIKSLVLDAKRLSLLGALLAAGMVSACGSSPENEAKAAAFRACVADAGISGPFTTSLVRNSAGALSAKVEASGNVTQARADKANACIRAKGL	MKIKSLVLDAKRLSLLGALLAAGMVSACGSSPENEAKAAAFRACVADAGISGPFTTSLVRNSAGALSAKVEASGNVTQARADKANACIRAKGL	Unknown novel	# spectra assigned	Origine of best spectra	Subproteome origine	MS/MS query	Start	Stop		Peptide sequence		Modification	Miss cleaveges	Peptide score	m/z observed	z	Mr (experimental)	Mr (calculated)	Delta (ppm)
							58	Exponential phase (marine broth)	15 gel band subfraction	42261	139	156	R	ACVADAGISGPFTTSLVR	N		0	107.83	911.463	1.99779	1820.91	1820.91	1.39765	C1_15.5497.5497.2.dta
							30	Benzoate (minimal marine media)	15 gel band subfraction	40542	157	176	R	NSAGALSAKVEASGNVTQAR	A		1	89.85	966.005	1.99791	1930	1929.99	4.69537	C36_15.2130.2130.2.dta
Target	Miss annotated tag	# non-redundant peptides	# spectra assigned	Stop-to-stop sequence	Plausible sequence	Plausible function	Non-redundant peptide information
SPO_PG017	NC003911Rpomeroyi_2_1092197@1092592	2	11	FLAIAWVVCDAASMEPDSKRFNSWGLTGDPEEDRRRKIAMLNRVNKLREAFEASQHVQIDLLAGLGGNVEPDKTKAKRTSQWKKDRETIMKALALDLHEYIPEELARYYGYTSRPEPDNHPTPPEDLSKPPF	MEPDSKRFNSWGLTGDPEEDRRRKIAMLNRVNKLREAFEASQHVQIDLLAGLGGNVEPDKTKAKRTSQWKKDRETIMKALALDLHEYIPEELARYYGYTSRPEPDNHPTPPEDLSKPPF	Unknown novel	# spectra assigned	Origine of best spectra	Subproteome origine	MS/MS query	Start	Stop		Peptide sequence		Modification	Miss cleaveges	Peptide score	m/z observed	z	Mr (experimental)	Mr (calculated)	Delta (ppm)
							8	Concentrated cells (10e11)	15 gel band subfraction	44967	92	107	K	ALALDLHEYIPEELAR	Y		0	94.27	926.994	1.99783	1851.97	1851.97	0.346117	C34B_14.5326.5326.2.dta
							3	Concentrated cells (10e11)	15 gel band subfraction	81749	108	132	R	YYGYTSRPEPDNHPTPPEDLSKPPF	-		0	31.66	968.788	2.99688	2903.34	2903.34	0.670607	C34B_14.3265.3265.3.dta
Target	Miss annotated tag	# non-redundant peptides	# spectra assigned	Stop-to-stop sequence	Plausible sequence	Plausible function	Non-redundant peptide information
SPO_PG018	NC003911Rpomeroyi_2_494984@495529	2	9	IAALHLYEARCGRCAAVGKLAAPRGADEHVRRGTHLGQLQLSLGLIYTEPTYRIGRVGELSLYDHTAILLSEAEQVVFTTHARIAPTLTELVIIVVFAPIALVIWLFIHRSFRSTVYMITTKRVLVIEKQGIVDQIPIQDIQRVTGRRRSMMIYGSDTRLWLARLQDGWQFETILERVRKLI	MYDHTAILLSEAEQVVFTTHARIAPTLTELVIIVVFAPIALVIWLFIHRSFRSTVYMITTKRVLVIEKQGIVDQIPIQDIQRVTGRRRSMMIYGSDTRLWLARLQDGWQFETILERVRKLI	Unknown novel	# spectra assigned	Origine of best spectra	Subproteome origine	MS/MS query	Start	Stop		Peptide sequence		Modification	Miss cleaveges	Peptide score	m/z observed	z	Mr (experimental)	Mr (calculated)	Delta (ppm)
							5	Benzoate (minimal marine media)	15 gel band subfraction	38796	165	177	R	LQDGWQFETILER	V		0	88.22	817.913	1.99754	1633.81	1633.81	0.266249	C36B_01.5370.5370.2.dta
							4	Exponential phase (marine broth)	15 gel band subfraction	35320	130	143	K	QGIVDQIPIQDIQR	V		0	69.49	811.947	1.99752	1621.88	1621.88	-0.0746048	C01B_01.3956.3956.2.dta
Target	Miss annotated tag	# non-redundant peptides	# spectra assigned	Stop-to-stop sequence	Plausible sequence	Plausible function	Non-redundant peptide information
SPO_PG019	NC003911Rpomeroyi_2_1418537@1419187	2	18	TQIPRSAPALSRAERADRREIRHQQGQSRLDLRSGPVGQSEKPMTGKVLVIVLLLCGAAAGAAMYYFQVYGFYYEVAARPGQDVALMPLGGDAPRPIAYDGFQAIDADSSPIRYRACFTTDLSLDALSAAYEPVEAPEPLTAPTWFGCYDAAAIDAALKAGTARAYLGAKNIHYGVDRIVTVTEEGRGYVWHVLNNCGKKAYDGTVVGEECPPRPEN	MTGKVLVIVLLLCGAAAGAAMYYFQVYGFYYEVAARPGQDVALMPLGGDAPRPIAYDGFQAIDADSSPIRYRACFTTDLSLDALSAAYEPVEAPEPLTAPTWFGCYDAAAIDAALKAGTARAYLGAKNIHYGVDRIVTVTEEGRGYVWHVLNNCGKKAYDGTVVGEECPPRPEN	Signal transduction	# spectra assigned	Origine of best spectra	Subproteome origine	MS/MS query	Start	Stop		Peptide sequence		Modification	Miss cleaveges	Peptide score	m/z observed	z	Mr (experimental)	Mr (calculated)	Delta (ppm)
							15	Concentrated cells (10e11)	15 gel band subfraction	47405	201	217	K	AYDGTVVGEECPPRPEN	-		0	81.16	945.421	1.99787	1888.83	1888.83	0.374307	C34B_14.2177.2177.2.dta
							3	Exponential phase (marine broth)	15 gel band subfraction	57825	200	217	K	KAYDGTVVGEECPPRPEN	-		1	38.53	673.315	2.99551	2016.92	2016.92	0.43383	C01B_01.1562.1562.3.dta
Target	Miss annotated tag	# non-redundant peptides	# spectra assigned	Stop-to-stop sequence	Plausible sequence	Plausible function	Non-redundant peptide information
SPO_PG020	NC003911Rpomeroyi_-1_2808839@2807223	2	12	NSGTNSSSKNLLPRHPPMQWDTGIEHGDGMLSGGQGLGDVKRVGLAERDRVGIDRQAIKGGTVQRGEAFQLVQCTRFLEHMGKAGQRDWRGKTARGAAFGLFGVGRMGRAVGAKEVPRIARRGGGDQRLAVMAALEDRQAVVMRAHAAHQHVIAVEHQVLDGDRRPQTLGVGGYVIGPILCGDMLHDHAQPRCRAADRVKHPVDEHRLAVENVDLAIRDLAMYAEWTADFGHAFEHRTYLVKILHAARGIGGGARRVELDRGDQPAGVRRGQIVGIGLLGQVERHQRFEIHALGQRRQDPVAIGGRLRPGHHRRYQVRHDDGASEMARGFGQDGGQHGAVAQMQVPVVGAADREALGHAAPLAQVRHSGKGARQFARFSGARSRGSLEALGDNMRRTLT…	MRHSGKGARQFARFSGARSRGSLEALGDNMRRTLTLDHIYDADPDRLFRLVTDLDTLDAVIHPWMRLDHLPSGPVHQGQVIDVDLSLLGLFPSQPYRMEVTLYDATTRRMVSEESGHGLRRLIHTLEVLPAGAGARLIDRIEVEAGWLTPLLLFWLRITHAWRHHVRKRLLRAQA	Plausible polyketide cyclase/dehydrase	# spectra assigned	Origine of best spectra	Subproteome origine	MS/MS query	Start	Stop		Peptide sequence		Modification	Miss cleaveges	Peptide score	m/z observed	z	Mr (experimental)	Mr (calculated)	Delta (ppm)
							8	Naphthalene (marine broth)	15 gel band subfraction	57977	414	430	R	LVTDLDTLDAVIHPWMR	L		0	68.9	665.684	2.99546	1994.03	1994.03	-0.285352	C38B_14.6912.6912.3.dta
							4	Naphthalene (marine broth)	15 gel band subfraction	62836	397	413	R	TLTLDHIYDADPDRLFR	L		1	39.93	687.685	2.99561	2060.03	2060.03	0.229123	C38B_15.5303.5303.3.dta
Target	Miss annotated tag	# non-redundant peptides	# spectra assigned	Stop-to-stop sequence	Plausible sequence	Plausible function	Non-redundant peptide information
SPO_PG021	NC003911Rpomeroyi_1_1289410@1289829	2	4	ITLFAKHPIEKSFGVERMKYWMSAVTVTFAFLVSQFVFSSQVAAVELKATRAELNCLLTHRQQIDRVSTPLVIVAPSLCPEIPFKNYDPVLLSKNSTGRMRGVRVYTKSRASCIVSKIPHVSGGERSGGPSEVLELKIDC	MSAVTVTFAFLVSQFVFSSQVAAVELKATRAELNCLLTHRQQIDRVSTPLVIVAPSLCPEIPFKNYDPVLLSKNSTGRMRGVRVYTKSRASCIVSKIPHVSGGERSGGPSEVLELKIDC	Unknown novel	# spectra assigned	Origine of best spectra	Subproteome origine	MS/MS query	Start	Stop		Peptide sequence		Modification	Miss cleaveges	Peptide score	m/z observed	z	Mr (experimental)	Mr (calculated)	Delta (ppm)
							2	Benzoate (minimal marine media)	15 gel band subfraction	21702	127	140	R	SGGPSEVLELKIDC	-		1	44.2	752.374	1.99732	1502.73	1502.73	3.05777	C36_15.4716.4716.2.dta
							2	UV stress	Phosphocellulose subfraction	26496	67	85	R	VSTPLVIVAPSLCPEIPFK	N		0	48.28	1034.09	1.99805	2066.16	2066.15	4.2872	Phc_C15_2.7007.7007.2.dta
Target	Miss annotated tag	# non-redundant peptides	# spectra assigned	Stop-to-stop sequence	Plausible sequence	Plausible function	Non-redundant peptide information
SPO_PG022	NC003911Rpomeroyi_2_1150931@1151632	2	6	RIYQHLLPQWLSALWEALKTRSNALFSIKKTLFASLVAAASLVGWEAEAMRGKKTKISQKDVYILMLYTREQDAPFTGAVFCPVANGKVQDCKKRDGGFIFGMYRFDIGTSWFTRDRDAGLPYALFDNVRFKGKGQYVLTSGAFGEATVIPEDITYSFNSEPGTVFVIPETGQSASEAIKIAQTLLRGEYGDAVDQLNIRLIDAVKYDCEGSSVYKRTCKPGAAVSPSALRKNW	MRGKKTKISQKDVYILMLYTREQDAPFTGAVFCPVANGKVQDCKKRDGGFIFGMYRFDIGTSWFTRDRDAGLPYALFDNVRFKGKGQYVLTSGAFGEATVIPEDITYSFNSEPGTVFVIPETGQSASEAIKIAQTLLRGEYGDAVDQLNIRLIDAVKYDCEGSSVYKRTCKPGAAVSPSALRKNW	Unknown novel	# spectra assigned	Origine of best spectra	Subproteome origine	MS/MS query	Start	Stop		Peptide sequence		Modification	Miss cleaveges	Peptide score	m/z observed	z	Mr (experimental)	Mr (calculated)	Delta (ppm)
							1	Exponential phase (marine broth)	15 gel band subfraction	60160	181	200	K	IAQTLLRGEYGDAVDQLNIR	L		1	28.26	749.071	2.99597	2244.19	2244.19	1.53909	C1_13.5055.5055.3.dta
							5	Exponential phase (marine broth)	15 gel band subfraction	23031	218	231	R	TCKPGAAVSPSALR	K		0	30.49	472.254	2.9936	1413.74	1413.74	-0.176836	C01B_12.1489.1489.3.dta
Target	Miss annotated tag	# non-redundant peptides	# spectra assigned	Stop-to-stop sequence	Plausible sequence	Plausible function	Non-redundant peptide information
SPO_PG023	NC003911Rpomeroyi_-3_1400181@1399696	2	3	GHGSAMSDTSPGHRLLTRISVAAFALVTLALLLPGHLKRWQAPVPRDGAFYTTQAFERRTRVFHGDGHFGRLAAGLRLGEVVSFECISSAAARREFGWRGAREVIFDCPTVFRDTGGAEYTWVFRLIPNDDPLTNPAPEGYGTFHIDAGEARAILEAQGMFP	MSDTSPGHRLLTRISVAAFALVTLALLLPGHLKRWQAPVPRDGAFYTTQAFERRTRVFHGDGHFGRLAAGLRLGEVVSFECISSAAARREFGWRGAREVIFDCPTVFRDTGGAEYTWVFRLIPNDDPLTNPAPEGYGTFHIDAGEARAILEAQGMFP	Unknown novel	# spectra assigned	Origine of best spectra	Subproteome origine	MS/MS query	Start	Stop		Peptide sequence		Modification	Miss cleaveges	Peptide score	m/z observed	z	Mr (experimental)	Mr (calculated)	Delta (ppm)
							1	Naphthalene (marine broth)	15 gel band subfraction	6042	153	162	R	AILEAQGMFP	-		0	25.04	538.776	1.99626	1075.54	1075.54	-0.142254	C38B_15.6177.6177.2.dta
							2	Naphthalene (marine broth)	15 gel band subfraction	89281	126	152	R	LIPNDDPLTNPAPEGYGTFHIDAGEAR	A		0	28.94	960.8	2.99685	2879.38	2879.37	1.52221	C38B_15.5293.5293.3.dta
Target	Miss annotated tag	# non-redundant peptides	# spectra assigned	Stop-to-stop sequence	Plausible sequence	Plausible function	Non-redundant peptide information
SPO_PG024	NC003911Rpomeroyi_1_2628211@2629668	2	25	ADQIRRAGKTRPARKGRAATGQAQPFPHSRMGQTAGPIRGMRLPDPRLRGPARDAVPFGVRRERIFVSDFDMMGLDDALVSRLTAMGITEPTPIQARAIPEALNGHDVMGLAQTGTGKTAAFGVPLITLLSRVGRKPARGTVRGLVLAPTRELAQQIAETLKALTEDTPLKVAIVVGGVSINPQIKRLERGIDILVATPGRLMDLMERRAVDLGSCSFLVLDEADQMLDLGFIHSLRKIAAVLPKERQTMLFSATMPKLMNEIAQSYLNSPRRIEVSPPGKAADKVTQVVHFIAKAAKTDLLIELLDSHRDERAIVFGRTKWGCEKLAKTLEKAGFATAAVHGNKSQGQRDRAIAAFKSADVRVLVATDVAARGLDIPDVKHVYNYELPNVPDAYVHRI…	MSDFDMMGLDDALVSRLTAMGITEPTPIQARAIPEALNGHDVMGLAQTGTGKTAAFGVPLITLLSRVGRKPARGTVRGLVLAPTRELAQQIAETLKALTEDTPLKVAIVVGGVSINPQIKRLERGIDILVATPGRLMDLMERRAVDLGSCSFLVLDEADQMLDLGFIHSLRKIAAVLPKERQTMLFSATMPKLMNEIAQSYLNSPRRIEVSPPGKAADKVTQVVHFIAKAAKTDLLIELLDSHRDERAIVFGRTKWGCEKLAKTLEKAGFATAAVHGNKSQGQRDRAIAAFKSADVRVLVATDVAARGLDIPDVKHVYNYELPNVPDAYVHRIGRTARAGKDGAAVAFCAPDEMEELAAIQKVMKSAIPIASGRPWQPIEDPAKPAARKGPGGAAGKPG…	RNA helicase	# spectra assigned	Origine of best spectra	Subproteome origine	MS/MS query	Start	Stop		Peptide sequence		Modification	Miss cleaveges	Peptide score	m/z observed	z	Mr (experimental)	Mr (calculated)	Delta (ppm)
							1	12 ºC	Total proteome (1 gel band)	58546	432	454	K	SAIPIASGRPWQPIEDPAKPAAR	K		0	27.53	810.109	2.99627	2427.3	2427.3	0.964445	C09.4766.4766.3.dta
							24	Microaerobic conditions	Total proteome (1 gel band)	20228	119	132	K	TAAFGVPLITLLSR	V		0	71.49	729.938	1.99724	1457.86	1457.86	1.13317	C07.8566.8566.2.dta
Target	Miss annotated tag	# non-redundant peptides	# spectra assigned	Stop-to-stop sequence	Plausible sequence	Plausible function	Non-redundant peptide information
SPO_PG025	NC003911Rpomeroyi_3_1321920@1322357	1	3	LGMRQFNLKMEAIKCNHHLVSSLDRFDRTGFEMWAVGPFQEEVIQAVYSLGANAYGMNVRNFLEEKQKREVHVPQVYAALSRLESLGLVNSQVDLQGSAGRRGRTRRVYEVTARGLQLIEARVRSSHGAGAKEPNRHAGEKAAAPA	MWAVGPFQEEVIQAVYSLGANAYGMNVRNFLEEKQKREVHVPQVYAALSRLESLGLVNSQVDLQGSAGRRGRTRRVYEVTARGLQLIEARVRSSHGAGAKEPNRHAGEKAAAPA	Transcriptional regulator PadR	# spectra assigned	Origine of best spectra	Subproteome origine	MS/MS query	Start	Stop		Peptide sequence		Modification	Miss cleaveges	Peptide score	m/z observed	z	Mr (experimental)	Mr (calculated)	Delta (ppm)
							3	Naphthalene (marine broth)	Phosphocellulose subfraction	957	115	122	R	GLQLIEAR	V		0	48.37	450.27	1.99553	898.525	898.524	1.84525	Phc_C38_2b.3578.3578.2.dta
Target	Miss annotated tag	# non-redundant peptides	# spectra assigned	Stop-to-stop sequence	Plausible sequence	Plausible function	Non-redundant peptide information
SPO_PG026	NC003911Rpomeroyi_-1_3883079@3882531	1	2	KGPLPECTAPNEIFEISTDPKNMDSIWTPERNPSIRGRTKLILRKNQTMRNEDPAKVNGESKAAHDTTKNLRNYASFLVVVAASILSELGYLSLWMAAIMSLLGASLYKKNDITGVLLAVFFLSSMVLMQQAHNTSHSLLERITQIFLFQEGSRAYFCTLIYISSVAFIFTINRINNKHGKRV	MDSIWTPERNPSIRGRTKLILRKNQTMRNEDPAKVNGESKAAHDTTKNLRNYASFLVVVAASILSELGYLSLWMAAIMSLLGASLYKKNDITGVLLAVFFLSSMVLMQQAHNTSHSLLERITQIFLFQEGSRAYFCTLIYISSVAFIFTINRINNKHGKRV	Unknown	# spectra assigned	Origine of best spectra	Subproteome origine	MS/MS query	Start	Stop		Peptide sequence		Modification	Miss cleaveges	Peptide score	m/z observed	z	Mr (experimental)	Mr (calculated)	Delta (ppm)
							2	Exponential phase (marine broth)	15 gel band subfraction	24458	143	154	R	ITQIFLFQEGSR	A		0	45.8	719.889	1.9972	1437.76	1437.76	1.6943	C01B_01.4564.4564.2.dta
Target	Miss annotated tag	# non-redundant peptides	# spectra assigned	Stop-to-stop sequence	Plausible sequence	Plausible function	Non-redundant peptide information
SPO_PG027	NC003911Rpomeroyi_3_501087@501710	21	752	RMRFPFSMLASLVVLSSCGPSPAEREAEIASFRAGPTEAQRSDYRKYGIIAADPDSRIYQGLAVSVSRSSSLPVSYFDVELRPISTTSGTTNPSNRIPDEILADIPVELVRAAKAQIETGAGTGQILKLAKEIAKRTYCVGRQVGVYDLKGTKISDPASIARIMAANGGNILGANIGDLNVKKERIPVVELKEWANTGTIMADVHLKC	MRFPFSMLASLVVLSSCGPSPAEREAEIASFRAGPTEAQRSDYRKYGIIAADPDSRIYQGLAVSVSRSSSLPVSYFDVELRPISTTSGTTNPSNRIPDEILADIPVELVRAAKAQIETGAGTGQILKLAKEIAKRTYCVGRQVGVYDLKGTKISDPASIARIMAANGGNILGANIGDLNVKKERIPVVELKEWANTGTIMADVHLKC	Unknown novel	# spectra assigned	Origine of best spectra	Subproteome origine	MS/MS query	Start	Stop		Peptide sequence		Modification	Miss cleaveges	Peptide score	m/z observed	z	Mr (experimental)	Mr (calculated)	Delta (ppm)
							1	Exponential phase (marine broth)	15 gel band subfraction	37422	112	128	R	AAKAQIETGAGTGQILK	L		1	33.83	552.981	2.99454	1655.92	1655.92	0.52116	C01B_13.2232.2232.3.dta
							125	Exponential phase (marine broth)	15 gel band subfraction	21481	115	128	K	AQIETGAGTGQILK	L		0	108.96	693.883	1.9971	1385.75	1385.75	-0.134223	C01B_15.3055.3055.2.dta
							7	Exponential phase (marine broth)	15 gel band subfraction	39959	115	131	K	AQIETGAGTGQILKLAK	E		1	92.64	849.992	1.99763	1697.97	1697.97	0.640766	C01B_13.3810.3810.2.dta
							23	Exponential phase (marine broth)	Membrane subfraction	905	26	33	R	EAEIASFR	A		0	53.43	461.735	1.99564	921.456	921.456	0.740133	C01memb.2773.2773.2.dta
							4	Exponential phase (marine broth)	15 gel band subfraction	6368	184	192	K	ERIPVVELK	E		1	35.21	541.832	1.99628	1081.65	1081.65	-0.0674895	C01B_13.3020.3020.2.dta
							1	Exponential phase (marine broth)	15 gel band subfraction	48184	193	208	K	EWANTGTIMADVHLKC	-		1	32	615.959	2.99509	1844.85	1844.85	-0.034149	C01B_13.5141.5141.3.dta
							5	Exponential phase (marine broth)	Membrane subfraction	5032	151	162	K	GTKISDPASIAR	I		1	34.35	405.895	2.99256	1214.66	1214.66	0.322724	C01memb.1802.1802.3.dta
							20	Exponential phase (marine broth)	15 gel band subfraction	54324	163	182	R	IMAANGGNILGANIGDLNVK	K		0	141.08	978.024	1.99794	1954.03	1954.03	1.16938	C01B_13.5824.5824.2.dta
							34	Exponential phase (marine broth)	15 gel band subfraction	60942	163	183	R	IMAANGGNILGANIGDLNVKK	E		1	106.8	1042.07	1.99807	2082.13	2082.13	0.926457	C01B_13.4970.4970.2.dta
							34	Exponential phase (marine broth)	15 gel band subfraction	54992	163	183	R	IMAANGGNILGANIGDLNVKK	E	Oxidation (M) [2]	1	52.85	700.381	2.99569	2098.12	2098.12	0.635807	C1_14.4217.4217.3.dta
							214	Exponential phase (marine broth)	15 gel band subfraction	39620	97	111	R	IPDEILADIPVELVR	A		0	102.12	846.484	1.99762	1690.95	1690.95	1.26083	C01B_13.7424.7424.2.dta
							1	Exponential phase (marine broth)	15 gel band subfraction	48829	97	114	R	IPDEILADIPVELVRAAK	A		1	37.63	654.714	2.99538	1961.12	1961.12	0.398752	C1_14.6380.6380.3.dta
							107	Exponential phase (marine broth)	15 gel band subfraction	2260	154	162	K	ISDPASIAR	I		0	67.66	465.256	1.99567	928.498	928.498	0.512656	C01B_11.1883.1883.2.dta
							76	UV stress	15 gel band subfraction	11382	58	68	R	IYQGLAVSVSR	S		0	102.29	596.838	1.99662	1191.66	1191.66	0.406995	C15B_14.3257.3257.2.dta
							31	Exponential phase (marine broth)	15 gel band subfraction	15126	46	57	R	KYGIIAADPDSR	I		1	64.13	653.344	1.99692	1304.67	1304.67	0.159427	C1_14.2328.2328.2.dta
							11	UV stress	15 gel band subfraction	2070	143	150	R	QVGVYDLK	G		0	37.18	461.256	1.99563	920.497	920.497	-0.0945142	C15B_13.2310.2310.2.dta
							5	Exponential phase (marine broth)	15 gel band subfraction	11653	143	153	R	QVGVYDLKGTK	I		1	53.37	403.228	2.99251	1206.66	1206.66	0.355527	C01B_13.1851.1851.3.dta
							22	UV stress	15 gel band subfraction	83565	69	96	R	SSSLPVSYFDVELRPISTTSGTTNPSNR	I		0	81.73	1004.84	2.99699	3011.48	3011.48	-0.146107	C15B_14.5609.5609.3.dta
							4	Marine agar plates (10 days)	Total proteome (1 gel band)	74009	69	111	R	SSSLPVSYFDVELRPISTTSGTTNPSNRIPDEILADIPVELVR	A		1	27.31	1172.11	3.99656	4684.43	4684.42	0.710226	C06B1.9182.9182.4.dta
							25	UV stress	15 gel band subfraction	10570	47	57	K	YGIIAADPDSR	I		0	56.88	589.296	1.99658	1176.58	1176.58	0.139387	C15B_14.2861.2861.2.dta
							2	Exponential phase (marine broth)	15 gel band subfraction	64195	47	68	K	YGIIAADPDSRIYQGLAVSVSR	S		1	34.64	784.417	2.99615	2350.23	2350.23	0.971821	C1_14.5137.5137.3.dta
Target	Miss annotated tag	# non-redundant peptides	# spectra assigned	Stop-to-stop sequence	Plausible sequence	Plausible function	Non-redundant peptide information
SPO_PG028	NC003911Rpomeroyi_-2_2429050@2427941	20	1395	DDMTRQIKTATAVALVAAMAAVPAAAELKWDNASGGYVKIYGQFSPAWQSVDDGVQSKDSFVDNAHSNSRVGLWVVQPMYQGTFKFNFETAFGLRSSGGVSQTNTPKGADWDRTDLRKIDFSYASESWGTIYVGQGSMASDGVADISLNNNSMTTYNSVGDLAGGFQFRTAGGALSGVTIGSVMPNLDGGRQGRVRYDTPSFNGFSVSLAAGTDVLTPGNSDKYYDIALKYAGEFDGTKVKGGIGFSRRDSGGVDRDDTFGSVAVKFKSGLNFALAAGSRENSGDYTYVLAGYEAQFLSAGMTSFAVDYYNGNDFGLAGRESKSIGLGINQNFDSINTQVYLGYRTHELSDPGTAYQDVDAFLFGARWKF	MTRQIKTATAVALVAAMAAVPAAAELKWDNASGGYVKIYGQFSPAWQSVDDGVQSKDSFVDNAHSNSRVGLWVVQPMYQGTFKFNFETAFGLRSSGGVSQTNTPKGADWDRTDLRKIDFSYASESWGTIYVGQGSMASDGVADISLNNNSMTTYNSVGDLAGGFQFRTAGGALSGVTIGSVMPNLDGGRQGRVRYDTPSFNGFSVSLAAGTDVLTPGNSDKYYDIALKYAGEFDGTKVKGGIGFSRRDSGGVDRDDTFGSVAVKFKSGLNFALAAGSRENSGDYTYVLAGYEAQFLSAGMTSFAVDYYNGNDFGLAGRESKSIGLGINQNFDSINTQVYLGYRTHELSDPGTAYQDVDAFLFGARWKF	Unknown conserved	# spectra assigned	Origine of best spectra	Subproteome origine	MS/MS query	Start	Stop		Peptide sequence		Modification	Miss cleaveges	Peptide score	m/z observed	z	Mr (experimental)	Mr (calculated)	Delta (ppm)
							2	Naphthalene (marine broth)	15 gel band subfraction	5491	257	266	R	DDTFGSVAVK	F		0	50.04	519.758	1.99612	1037.5	1037.5	-1.0718	C38_9.2929.2929.2.dta
							66	Naphthalene (marine broth)	15 gel band subfraction	38263	250	266	R	DSGGVDRDDTFGSVAVK	F		1	97.86	862.909	1.99767	1723.8	1723.8	0.755307	C38_9.2865.2865.2.dta
							3	Benzoate (minimal marine media)	15 gel band subfraction	26910	267	280	K	FKSGLNFALAAGSR	E		1	41.43	480.265	2.99371	1437.77	1437.77	0.448611	C36B_09.4077.4077.3.dta
							28	UV stress	15 gel band subfraction	11812	86	95	K	FNFETAFGLR	S		0	85.07	601.304	1.99665	1200.59	1200.59	0.074963	C15B_10.6478.6478.2.dta
							9	Succinate (minimal marine media)	Total proteome (1 gel band)	9336	108	117	K	GADWDRTDLR	K		1	29.33	602.789	1.99666	1203.56	1203.56	0.49852	C4AB.2451.2451.2.dta
							129	Microaerobic conditions	Total proteome (1 gel band)	49576	40	58	K	IYGQFSPAWQSVDDGVQSK	D		0	119.67	1056.51	1.99809	2111	2111	1.6324	C07.5842.5842.2.dta
							35	Benzoate (minimal marine media)	15 gel band subfraction	81361	40	70	K	IYGQFSPAWQSVDDGVQSKDSFVDNAHSNSR	V		1	97.56	1147.86	2.99737	3440.57	3440.57	0.399934	C36B_09.4792.4792.3.dta
							38	Naphthalene (marine broth)	15 gel band subfraction	11096	269	280	K	SGLNFALAAGSR	E		0	100.04	582.312	1.99654	1162.61	1162.61	0.5135	C38_9.4061.4061.2.dta
							15	Naphthalene (marine broth)	15 gel band subfraction	80462	324	345	K	SIGLGINQNFDSINTQVYLGYR	T		0	102.48	1236.63	1.99837	2471.25	2471.24	1.20263	C38B_09.6592.6592.2.dta
							2	Naphthalene (marine broth)	15 gel band subfraction	9688	96	107	R	SSGGVSQTNTPK	G		0	59.17	581.788	1.99654	1161.56	1161.56	-0.296153	C38B_09.457.457.2.dta
							239	UV stress	15 gel band subfraction	30108	170	191	R	TAGGALSGVTIGSVMPNLDGGR	Q		0	127.79	1015.52	1.99802	2029.03	2029.03	1.5712	C15_12.4100.4100.2.dta
							239	Benzoate (minimal marine media)	15 gel band subfraction	60018	170	191	R	TAGGALSGVTIGSVMPNLDGGR	Q	Oxidation (M) [15]	0	120.1	1023.52	1.99803	2045.02	2045.02	1.10952	C36B_09.4932.4932.2.dta
							74	Benzoate (minimal marine media)	15 gel band subfraction	70820	170	194	R	TAGGALSGVTIGSVMPNLDGGRQGR	V		1	116.42	791.077	2.99618	2370.21	2370.21	0.8687	C36B_09.5312.5312.3.dta
							74	Benzoate (minimal marine media)	15 gel band subfraction	51908	170	194	R	TAGGALSGVTIGSVMPNLDGGRQGR	V	Oxidation (M) [15]	1	96.57	796.412	2.99621	2386.21	2386.2	4.45897	C36_9.3304.3304.3.dta
							217	Benzoate (minimal marine media)	15 gel band subfraction	71513	346	367	R	THELSDPGTAYQDVDAFLFGAR	W		0	116.38	1205.57	1.99833	2409.13	2409.12	1.54828	C36B_09.6936.6936.2.dta
							54	Benzoate (minimal marine media)	15 gel band subfraction	45626	71	85	R	VGLWVVQPMYQGTFK	F		0	75.37	876.961	1.9977	1751.91	1751.91	0.529138	C36B_09.6588.6588.2.dta
							54	Benzoate (minimal marine media)	15 gel band subfraction	46384	71	85	R	VGLWVVQPMYQGTFK	F	Oxidation (M) [9]	0	65.75	884.959	1.99772	1767.9	1767.9	0.570167	C36B_09.5934.5934.2.dta
							6	Naphthalene (marine broth)	15 gel band subfraction	7733	30	39	K	WDNASGGYVK	I		0	35.78	548.756	1.99633	1095.5	1095.5	-0.430854	C38_9.2009.2009.2.dta
							109	UV stress	15 gel band subfraction	12489	231	241	K	YAGEFDGTKVK	G		1	66.14	607.806	1.99669	1213.6	1213.6	-0.207647	C15B_10.1313.1313.2.dta
							2	Naphthalene (marine broth)	15 gel band subfraction	95487	197	230	R	YDTPSFNGFSVSLAAGTDVLTPGNSDKYYDIALK	Y		1	111.72	1209.59	2.9975	3625.75	3625.75	1.30814	C38B_09.7209.7209.3.dta
Target	Miss annotated tag	# non-redundant peptides	# spectra assigned	Stop-to-stop sequence	Plausible sequence	Plausible function	Non-redundant peptide information
SPO_PG029	NC003911Rpomeroyi_-2_3124963@3123728	11	118	GGTEARAALLSVGFAASCLPYLVGAGMRVTRIIALSVIGLSIGFSTLNAQTLRNASPPAEFPPASFKGKQYVDSRGCIYIRAGIDGNVTWVPRVSRERKQVCGYQPTAVAGATSAAPQQAAPKVITLDQPSATAAARPAATSTARPAAAPAPKPQVRTVASPVPRTAPVATVRTTVRPVTVPTTRTTTARPTPVIVPVAPAAAPARVKPRAVAPAAASGGCSNASALSQRYINQTGVRCGPQAEPPITYGTRKSSSLKVGDTGVRVSLNTRVVPQHVYDKRQNTTNLQIPEGFRPVWTDDRLNPHRAERTLRPAIQYSRFQTPAGFRAVDREDDRLNPLRGMRTAEGDAQMEQLWSRDLPRTLLPVETNPRTITVEHSERSYTHGAKPPLRFRLSTRNA…	MRVTRIIALSVIGLSIGFSTLNAQTLRNASPPAEFPPASFKGKQYVDSRGCIYIRAGIDGNVTWVPRVSRERKQVCGYQPTAVAGATSAAPQQAAPKVITLDQPSATAAARPAATSTARPAAAPAPKPQVRTVASPVPRTAPVATVRTTVRPVTVPTTRTTTARPTPVIVPVAPAAAPARVKPRAVAPAAASGGCSNASALSQRYINQTGVRCGPQAEPPITYGTRKSSSLKVGDTGVRVSLNTRVVPQHVYDKRQNTTNLQIPEGFRPVWTDDRLNPHRAERTLRPAIQYSRFQTPAGFRAVDREDDRLNPLRGMRTAEGDAQMEQLWSRDLPRTLLPVETNPRTITVEHSERSYTHGAKPPLRFRLSTRNAPATAPPAPTRARR	Sporulation related protein	# spectra assigned	Origine of best spectra	Subproteome origine	MS/MS query	Start	Stop		Peptide sequence		Modification	Miss cleaveges	Peptide score	m/z observed	z	Mr (experimental)	Mr (calculated)	Delta (ppm)
							4	Benzoate (minimal marine media)	15 gel band subfraction	11422	82	93	R	AGIDGNVTWVPR	V		0	50.54	642.841	1.99687	1283.67	1283.66	4.20749	C36_8.3425.3425.2.dta
							38	Benzoate (minimal marine media)	15 gel band subfraction	49834	211	230	R	AVAPAAASGGCSNASALSQR	Y		0	149.52	923.448	1.99782	1844.88	1844.88	1.28193	C36B_12.1750.1750.2.dta
							10	Benzoate (minimal marine media)	15 gel band subfraction	33108	239	252	R	CGPQAEPPITYGTR	K		0	65.23	773.869	1.9974	1545.72	1545.72	-0.343528	C36B_08.2570.2570.2.dta
							3	Exponential phase (marine broth)	Membrane subfraction	16187	239	253	R	CGPQAEPPITYGTRK	S		1	46.55	558.947	2.99459	1673.82	1673.82	-0.037041	C01memb.2239.2239.3.dta
							13	Concentrated cells (10e11)	Membrane subfraction	21391	99	123	R	KQVCGYQPTAVAGATSAAPQQAAPK	V		1	60.78	834.093	2.99638	2499.26	2499.25	0.909872	C34memb.2767.2767.3.dta
							3	Benzoate (minimal marine media)	15 gel band subfraction	51803	100	123	K	QVCGYQPTAVAGATSAAPQQAAPK	V		0	58.33	791.396	2.99618	2371.17	2371.16	3.51305	C36_8.2378.2378.3.dta
							4	Benzoate (minimal marine media)	15 gel band subfraction	37861	344	357	R	TAEGDAQMEQLWSR	D		0	86.41	811.367	1.99752	1620.72	1620.72	-0.0937855	C36B_08.4299.4299.2.dta
							1	Benzoate (minimal marine media)	15 gel band subfraction	9905	362	371	R	TLLPVETNPR	T		0	24.58	570.324	1.99647	1138.63	1138.63	-0.14491	C36B_08.3049.3049.2.dta
							5	Benzoate (minimal marine media)	15 gel band subfraction	12965	310	319	R	TLRPAIQYSR	F		0	34.82	402.232	2.99249	1203.67	1203.67	0.741896	C36B_08.1673.1673.3.dta
							29	Benzoate (minimal marine media)	15 gel band subfraction	60449	186	206	R	TTTARPTPVIVPVAPAAAPAR	V		0	45.53	686.401	2.9956	2056.18	2056.18	0.323902	C36B_08.3209.3209.3.dta
							8	Benzoate (minimal marine media)	15 gel band subfraction	20171	174	185	R	TTVRPVTVPTTR	T		0	37.44	664.388	1.99697	1326.76	1326.76	-0.248726	C36B_08.1489.1489.2.dta
Target	Miss annotated tag	# non-redundant peptides	# spectra assigned	Stop-to-stop sequence	Plausible sequence	Plausible function	Non-redundant peptide information
SPO_PG030	NC003911Rpomeroyi_-3_1738308@1736680	7	44	LDTRIWARSSGSISRLRRPNSACRWFWMRTRDRSIPKRVRLAAFLVCLPVAGLAQQAPLSVIDWLANPAPETLPGTVLLEPPVTESGLTPQIEVTPLEALPVPLGLVSTKVTGLPLDLWQGSDPVLLAERLMRVPVRDNPAMQTLLYTLLLSETRPPYASRQAAETVLLARVDRLMQLGAVDPAQALIQLAGPTASQERFRRWFDATLLTGDEDSSCAALAASPHLATDYGALIFCTARRGDWTSAALTLETAHALELLPQATLALLDRFLSPEIFEDLPPPAAPARPDPLTFRLFEAIGEPLNTAGLPRAFANADLRDLAGWKAQLEAAERLTRIGALTPNQLLGLYTQRSPAASGGIWDRVEAVQRFETALQSGSADAVAKTLPHAWAAMRQARLEV…	MCLPVAGLAQQAPLSVIDWLANPAPETLPGTVLLEPPVTESGLTPQIEVTPLEALPVPLGLVSTKVTGLPLDLWQGSDPVLLAERLMRVPVRDNPAMQTLLYTLLLSETRPPYASRQAAETVLLARVDRLMQLGAVDPAQALIQLAGPTASQERFRRWFDATLLTGDEDSSCAALAASPHLATDYGALIFCTARRGDWTSAALTLETAHALELLPQATLALLDRFLSPEIFEDLPPPAAPARPDPLTFRLFEAIGEPLNTAGLPRAFANADLRDLAGWKAQLEAAERLTRIGALTPNQLLGLYTQRSPAASGGIWDRVEAVQRFETALQSGSADAVAKTLPHAWAAMRQARLEVPFAQLFADALPALDAPQAAALAWRIRLLSPGYEEAALTPAGTGAD…	Unknown conserved	# spectra assigned	Origine of best spectra	Subproteome origine	MS/MS query	Start	Stop		Peptide sequence		Modification	Miss cleaveges	Peptide score	m/z observed	z	Mr (experimental)	Mr (calculated)	Delta (ppm)
							5	UV stress	15 gel band subfraction	20249	336	351	R	IGALTPNQLLGLYTQR	S		0	64.62	586.669	2.99485	1756.98	1756.98	0.239615	C15_6.4757.4757.3.dta
							12	Exponential phase (marine broth)	15 gel band subfraction	35926	295	310	R	LFEAIGEPLNTAGLPR	A		0	107.35	849.465	1.99763	1696.92	1696.91	0.85626	C1_7.5814.5814.2.dta
							11	Naphthalene (marine broth)	15 gel band subfraction	86531	426	453	R	LLSPGYEEAALTPAGTGADVAFLAALAR	G		0	60.95	915.821	2.9967	2744.44	2744.44	1.42506	C38B_06.7821.7821.3.dta
							2	UV stress	15 gel band subfraction	43000	175	199	R	LMQLGAVDPAQALIQLAGPTASQER	F		0	40.34	860.129	2.99649	2577.37	2577.36	2.61042	C15_6.5667.5667.3.dta
							2	Naphthalene (marine broth)	15 gel band subfraction	6875	162	171	R	QAAETVLLAR	V		0	46.61	536.312	1.99624	1070.61	1070.61	0.0607131	C38_6.3077.3077.2.dta
							1	UV stress	15 gel band subfraction	82674	172	199	R	VDRLMQLGAVDPAQALIQLAGPTASQER	F		1	38.47	983.527	2.99693	2947.56	2947.55	1.74925	C15B_08.7193.7193.3.dta
							11	UV stress	15 gel band subfraction	64661	111	130	K	VTGLPLDLWQGSDPVLLAER	L		0	100.03	1090.09	1.99815	2178.17	2178.17	1.36629	C15B_08.7687.7687.2.dta
Target	Miss annotated tag	# non-redundant peptides	# spectra assigned	Stop-to-stop sequence	Plausible sequence	Plausible function	Non-redundant peptide information
SPO_PG031	NC003911Rpomeroyi_2_2905589@2906335	6	35	ERYSAVISRGHTLPSPQRVQGKEDGNGQMTKKSLEKYEAEERLKSLFLETRLGLELDDFMEELVPADDPWWGAHEGLDLEDKASENSPIALPWRNRLSSGIVTVSDWAGLAIRNLALGFGHVGTTKQVLSATIAAATKAPADYRSWKQGDIWLTLSVAKTKPFLVTLHIDEGPVLKIIRMIWVDMVSIESDPLQPPVLRSFDVTPTSDERTFTVVSRAAEVGRRLSAILAAEKKGTHDARLLLPFVEWD	MTKKSLEKYEAEERLKSLFLETRLGLELDDFMEELVPADDPWWGAHEGLDLEDKASENSPIALPWRNRLSSGIVTVSDWAGLAIRNLALGFGHVGTTKQVLSATIAAATKAPADYRSWKQGDIWLTLSVAKTKPFLVTLHIDEGPVLKIIRMIWVDMVSIESDPLQPPVLRSFDVTPTSDERTFTVVSRAAEVGRRLSAILAAEKKGTHDARLLLPFVEWD	Unknown novel	# spectra assigned	Origine of best spectra	Subproteome origine	MS/MS query	Start	Stop		Peptide sequence		Modification	Miss cleaveges	Peptide score	m/z observed	z	Mr (experimental)	Mr (calculated)	Delta (ppm)
							10	Benzoate (minimal marine media)	15 gel band subfraction	9391	241	249	R	LLLPFVEWD	-		0	44.42	566.308	1.99644	1130.6	1130.6	0.576684	C36B_14.8073.8073.2.dta
							8	Benzoate (minimal marine media)	15 gel band subfraction	45204	97	113	R	LSSGIVTVSDWAGLAIR	N		0	113.23	872.984	1.99769	1743.95	1743.95	1.09693	C36B_14.6334.6334.2.dta
							1	Concentrated cells (10e11)	15 gel band subfraction	66878	180	199	R	MIWVDMVSIESDPLQPPVLR	S		0	42.97	1163.11	1.99827	2324.2	2324.19	1.97531	C34B_14.7058.7058.2.dta
							6	Benzoate (minimal marine media)	15 gel band subfraction	19314	114	126	R	NLALGFGHVGTTK	Q		0	66.18	657.861	1.99694	1313.71	1313.71	-0.875384	C36B_14.3151.3151.2.dta
							3	Benzoate (minimal marine media)	15 gel band subfraction	11481	127	138	K	QVLSATIAAATK	A		0	51.96	587.346	1.99657	1172.68	1172.68	0.494595	C36B_14.3180.3180.2.dta
							7	Benzoate (minimal marine media)	15 gel band subfraction	15492	200	210	R	SFDVTPTSDER	T		0	43.87	627.286	1.99679	1252.56	1252.56	-0.101393	C36B_14.2112.2112.2.dta
Target	Miss annotated tag	# non-redundant peptides	# spectra assigned	Stop-to-stop sequence	Plausible sequence	Plausible function	Non-redundant peptide information
SPO_PG032	NC003911Rpomeroyi_-3_3752760@3751147	6	48	LVAICVNSAACRRHIGQFAIDLNRVSWQPFATGKPVNTKKERGRDENGRASHIRRLGPGPGGASARRWRGAEAHVGRSACALSVAVARQAAGRRRAAGTSGLGRPDPSAGDRGAGGRGRNADFPGPRRERRAALCTGHLGLGGRGAGPDRAGRVRRQIRAAAPRPATGAGLCRIATDHDPAQPARRRTGRHRQGGDRLACQPPVLRPLRRPQRDCPGGMATRVSGLWRTAFSAHRSGGDHADHPWRSGADGTLSGLARGHVFAACRICRTGRDAGGRRTPRGAGRGRRAGWCGHLSVQPALAVSRLADVRLRGRGPVAEPDHRPGRDRGCDLGQPQRHDAGLCRRAPPPAACAQGGNCPFPVAELACGHAGLRGNSRKNHNRRGVMQFISKEDIEAPVA…	MQFISKEDIEAPVAQVFAILSEFETFERSAMRRGVEVQRVDASAPIGAGMAWDTRFRLRGKPREMHVVLKQYDAPSLMRFASHSKGINGDVVIELLALSPRRTRMSFSVELKANTLSARLFLQSLKLARKNMTRRFKLRMAEFAKEIESRCAR	Unknown conserved	# spectra assigned	Origine of best spectra	Subproteome origine	MS/MS query	Start	Stop		Peptide sequence		Modification	Miss cleaveges	Peptide score	m/z observed	z	Mr (experimental)	Mr (calculated)	Delta (ppm)
							5	Concentrated cells (10e11)	15 gel band subfraction	35572	471	486	K	GINGDVVIELLALSPR	R		0	72.48	555.989	2.99456	1664.95	1664.95	-0.200607	C34B_14.6935.6935.3.dta
							2	Exponential phase (marine broth)	15 gel band subfraction	70456	419	440	R	GVEVQRVDASAPIGAGMAWDTR	F		1	33.13	762.714	2.99604	2285.12	2285.12	-0.392539	C01B_14.4627.4627.3.dta
							6	Exponential phase (marine broth)	15 gel band subfraction	1165	505	511	R	LFLQSLK	L		0	54.84	424.765	1.99526	847.516	847.517	-0.797624	C01B_14.4218.4218.2.dta
							5	Naphthalene (marine broth)	15 gel band subfraction	17186	525	535	R	MAEFAKEIESR	C		1	72.69	655.823	1.99693	1309.63	1309.63	-1.94176	C38B_14.2642.2642.2.dta
							5	Exponential phase (marine broth)	15 gel band subfraction	6267	456	464	K	QYDAPSLMR	F		0	38.58	540.76	1.99627	1079.51	1079.51	-1.76933	C01B_14.2994.2994.2.dta
							25	Naphthalene (marine broth)	Phosphocellulose subfraction	11406	425	440	R	VDASAPIGAGMAWDTR	F		0	98.97	809.389	1.99751	1616.76	1616.76	0.470075	Phc_C38_3b.4634.4634.2.dta
Target	Miss annotated tag	# non-redundant peptides	# spectra assigned	Stop-to-stop sequence	Plausible sequence	Plausible function	Non-redundant peptide information
SPO_PG033	NC003911Rpomeroyi_3_2356995@2357507	2	8	ISLTPQVIVLPHRAVAGWPQHQKWRVQMTHDRATRLLSLAAVVSALFGLAMFATIALDQRAPLEFFLDLAILPLDGADRLDSAAVRLMTAISGGLLVGLGVMIWQVVRDVYARDPETGARIILRGVLAWFVIDSAGSVLAGAAFNVVMNSGFLALFLLPLLLARQARAHPA	MTHDRATRLLSLAAVVSALFGLAMFATIALDQRAPLEFFLDLAILPLDGADRLDSAAVRLMTAISGGLLVGLGVMIWQVVRDVYARDPETGARIILRGVLAWFVIDSAGSVLAGAAFNVVMNSGFLALFLLPLLLARQARAHPA	Plausible excinuclease	# spectra assigned	Origine of best spectra	Subproteome origine	MS/MS query	Start	Stop		Peptide sequence		Modification	Miss cleaveges	Peptide score	m/z observed	z	Mr (experimental)	Mr (calculated)	Delta (ppm)
							3	Diesel (0.3 ml/l)	Total proteome (1 gel band)	42255	61	79	R	APLEFFLDLAILPLDGADR	L		0	46.7	1043.57	1.99807	2085.12	2085.11	0.395182	C32.10710.10710.2.dta
							5	Diesel (3 ml/l)	Total proteome (1 gel band)	60239	61	86	R	APLEFFLDLAILPLDGADRLDSAAVR	L		1	71.06	933.508	2.99676	2797.5	2797.5	0.489008	C33.10615.10615.3.dta
Target	Miss annotated tag	# non-redundant peptides	# spectra assigned	Stop-to-stop sequence	Plausible sequence	Plausible function	Non-redundant peptide information
SPO_PG034	NC003911Rpomeroyi_2_934688@935068	1	12	SSDRSTRVEERAMRLVVAFLLAVGLFGASAEAKPLSRIIAELGLEPEDFQLMGAASRQLIVDGKPVVGRESGWENATTDSQGTVRVDAVQGDCAVLHHVIRPKGAQDPRVIGTRLCKGADGAWTLTP	MRLVVAFLLAVGLFGASAEAKPLSRIIAELGLEPEDFQLMGAASRQLIVDGKPVVGRESGWENATTDSQGTVRVDAVQGDCAVLHHVIRPKGAQDPRVIGTRLCKGADGAWTLTP	Unknown	# spectra assigned	Origine of best spectra	Subproteome origine	MS/MS query	Start	Stop		Peptide sequence		Modification	Miss cleaveges	Peptide score	m/z observed	z	Mr (experimental)	Mr (calculated)	Delta (ppm)
							12	UV stress	15 gel band subfraction	64127	38	57	R	IIAELGLEPEDFQLMGAASR	Q		0	117.25	1080.56	1.99814	2159.1	2159.09	1.96008	C15B_15.7198.7198.2.dta
Target	Miss annotated tag	# non-redundant peptides	# spectra assigned	Stop-to-stop sequence	Plausible sequence	Plausible function	Non-redundant peptide information
SPO_PG035	NC003911Rpomeroyi_-3_2751504@2750281	1	5	QLTWGGRMIGRRSQRKSADVEEEKPRGFDDFELRLGDTMRGERATMGKSLLDVQRELRIKANYIAAIENCDPSAFDTPGFIAGYVRSYARYLGMNPDDCFAQFCAESGFEVAHGMSAQASSVKKPGIPAQRRPVSNDPFIAPNTPFAPGRDSLLSQIEPRAIGSILVLAALIGGIGYGGWSVLKEVQQVQVAPVEQAPLVLSDLDPLNGAGGTLETAMAPPSVEALDRLYRPQALDVPVLVARDAPIATLDPRTVGNFQAPELPEIQLSATQRAVEALLPQVVEDLEPTLKIVAVSPAWMRVTAADGSVIFEGTLGTVEQGSIYEIPLTEEPPTLRVGESGAVYFAMNGAHFGPVGPRGTVTKNVQLSMDAVFERFEIADLEAEQNFALRQLLVAEAQN…	MIGRRSQRKSADVEEEKPRGFDDFELRLGDTMRGERATMGKSLLDVQRELRIKANYIAAIENCDPSAFDTPGFIAGYVRSYARYLGMNPDDCFAQFCAESGFEVAHGMSAQASSVKKPGIPAQRRPVSNDPFIAPNTPFAPGRDSLLSQIEPRAIGSILVLAALIGGIGYGGWSVLKEVQQVQVAPVEQAPLVLSDLDPLNGAGGTLETAMAPPSVEALDRLYRPQALDVPVLVARDAPIATLDPRTVGNFQAPELPEIQLSATQRAVEALLPQVVEDLEPTLKIVAVSPAWMRVTAADGSVIFEGTLGTVEQGSIYEIPLTEEPPTLRVGESGAVYFAMNGAHFGPVGPRGTVTKNVQLSMDAVFERFEIADLEAEQNFALRQLLVAEAQNTQPQQAA…	Unknown	# spectra assigned	Origine of best spectra	Subproteome origine	MS/MS query	Start	Stop		Peptide sequence		Modification	Miss cleaveges	Peptide score	m/z observed	z	Mr (experimental)	Mr (calculated)	Delta (ppm)
							5	Exponential phase (marine broth)	15 gel band subfraction	54867	274	291	R	AVEALLPQVVEDLEPTLK	I		0	65.49	982.554	1.99795	1963.09	1963.09	2.50116	C01B_15.8096.8096.2.dta
Target	Miss annotated tag	# non-redundant peptides	# spectra assigned	Stop-to-stop sequence	Plausible sequence	Plausible function	Non-redundant peptide information
SPO_PG036	NC003911Rpomeroyi_-2_561967@560282	3	23	CRGRHWRWWANPARARPSPAGPCCASCPRRRKSRTGRITLNGQDGPLTLNQLGERQLRAIRGNRISMIFQEPMRSLSPLHRIGNQVSEVLWLHRGASEREARKTVLEQFERVGFPDPERAYNSYPFEMSGGMRQRAMIAMAMVAKPDLLIADEPTTALDVTTQAQVLGLIKELQRETGMALILVTHDLGVVANMAEQVVVMHKGRVMESGSAVAMLKDPAHPYTRQLFDAAPEIPDTQAVGLPMPQDDLILEMKDVSKTYTMRSGRGWQPHKQIYACRGVDFRLARGKTLAIVGESGSGKTTAARIALGAEPPDPGGQVLFRAAPGDAPLTVHDMTRAQRTAFQRQAQMVFQDPYSSLSPRMRIQDAMTEPLEIHRIGTRAEQRDKATEALERVGLNAD…	MTPLLSVENLSIGFGRGDAVVRDVSFEVMPGQTLALVGESGSGKTVTCRAVLRILPKAAQIRTGRITLNGQDGPLTLNQLGERQLRAIRGNRISMIFQEPMRSLSPLHRIGNQVSEVLWLHRGASEREARKTVLEQFERVGFPDPERAYNSYPFEMSGGMRQRAMIAMAMVAKPDLLIADEPTTALDVTTQAQVLGLIKELQRETGMALILVTHDLGVVANMAEQVVVMHKGRVMESGSAVAMLKDPAHPYTRQLFDAAPEIPDTQAVGLPMPQDDLILEMKDVSKTYTMRSGRGWQPHKQIYACRGVDFRLARGKTLAIVGESGSGKTTAARIALGAEPPDPGGQVLFRAAPGDAPLTVHDMTRAQRTAFQRQAQMVFQDPYSSLSPRMRIQDAMTEP…	ABC transporter, ATP-binding protein	# spectra assigned	Origine of best spectra	Subproteome origine	MS/MS query	Start	Stop		Peptide sequence		Modification	Miss cleaveges	Peptide score	m/z observed	z	Mr (experimental)	Mr (calculated)	Delta (ppm)
	NC003911Rpomeroyi_-1_562052@561606			MTPLLSVENLSIGFGRGDAVVRDVSFEVMPGQTLALVGESGSGKTVTCRAVLRILPKAAQIPHRPHHPERPGRAADPEPAWRTAVARDPGQPHLDDLSGADAFAFTAAPDRQSGQRGAVAASRRQRARGPQDRAGTVRKGGISRPGTRL			18	Concentrated cells (10e11)	15 gel band subfraction	39506	306	322	R	IALGAEPPDPGGQVLFR	A		0	59.13	868.971	1.99768	1735.93	1735.93	0.419373	C34B_05.4561.4561.2.dta
							2	Exponential phase (marine broth)	15 gel band subfraction	42570	524	540	K	LVALGAGAPDTWAEAFR	F		0	42.76	872.955	1.99769	1743.9	1743.89	0.710479	C01B_05.7267.7267.2.dta
						Other reading frame	3	Concentrated cells (10e11)	15 gel band subfraction	62026	23	44	R	DVSFEVMPGQTLALVGESGSGK	T		0	72.25	1104.55	1.99818	2207.08	2207.08	1.55409	C34B_05.5981.5981.2.dta
Target	Miss annotated tag	# non-redundant peptides	# spectra assigned	Stop-to-stop sequence	Plausible sequence	Plausible function	Non-redundant peptide information
SPO_PG037	NC003911Rpomeroyi_-2_3188680@3188459	3	14	PSGARSAPMRRKKGDTWYFSERQYGAFRRSFRLPDDAEAGKAEAKMKDGVLHVRVPKRAKEASAVAQKIAISRG	MVEKSDHAGLWPSLYDPFRNFGARLADWLSPATEASGNEDAYDIAMELPGVSEEDIELSVENGVVTIRGEKRTHEEKKGDTWYFSERQYGAFRRSFRLPDDAEAGKAEAKMKDGVLHVRVPKRAKEASAVAQKIAISRG	Heat shock protein	# spectra assigned	Origine of best spectra	Subproteome origine	MS/MS query	Start	Stop		Peptide sequence		Modification	Miss cleaveges	Peptide score	m/z observed	z	Mr (experimental)	Mr (calculated)	Delta (ppm)
	NC003911Rpomeroyi_-1_3189110@3188334			SVRYRRAGPGLGERRGRNGVRQAAPPAGSGSWGRSPLAGTMAGRIGGRKPIGGRFAPDQGGATAAVSESAQTIKGGLRMVEKSDHAGLWPSLYDPFRNFGARLADWLSPATEASGNEDAYDIAMELPGVSEEDIELSVENGVVTIRGEKRTHEEKERRHLVFLGTSIRRFPSLVPAARRCRGWQGRGKDEGRGSACPRAQTGQGGLGRGAENRDLARLTLFARPARRAWAGHCGGEDFSTKNLLPPVATWAHWNEGVTG			4	Concentrated cells (10e11)	Membrane subfraction	4984	13	22	K	KGDTWYFSER	Q		1	38.92	644.803	1.99688	1287.59	1287.59	1.59523	C34memb.3617.3617.2.dta
							2	Concentrated cells (10e11)	Membrane subfraction	5355	30	41	R	SFRLPDDAEAGK	A		1	43.94	435.886	2.99307	1304.64	1304.64	0.0835482	C34memb.3070.3070.3.dta
						Other reading frame	8	Concentrated cells (10e11)	Membrane subfraction	12920	83	97	K	SDHAGLWPSLYDPFR	N		0	59.13	880.925	1.99771	1759.84	1759.83	1.8354	C34memb.6543.6543.2.dta
Target	Miss annotated tag	# non-redundant peptides	# spectra assigned	Stop-to-stop sequence	Plausible sequence	Plausible function	Non-redundant peptide information
SPO_PG038	NC003911Rpomeroyi_-1_2152277@2151303	2	3	LPFLPGPSIWSHPSRNDDSLMRVYLDHNATTPLRAQARAAMIAAMDVCGNPSSVHAEGRAAKAVVEKARAQVAAAFGADGADVIFTSGATEAAALALKGRDLHGCALEHDAVRAWVKEDLSVSSEGAVTVTDPAQSTLQLANSETGIIQDLPQGLAVSDATQAFGKIPVAFNWLGAEMALISAHKLGGPKGIGALVIRRGTDLAAQIKGGGQEMGRRSGTENVIGIAGFGAAAEAAARDLADGVWERVEKLRNILEKALEAGAKSTIFVGKGRPRLPNTLCLATTGLEGRDAGDADGPGRFCHQRRQRLLQRQGPCQRGAASNGV	MRVYLDHNATTPLRAQARAAMIAAMDVCGNPSSVHAEGRAAKAVVEKARAQVAAAFGADGADVIFTSGATEAAALALKGRDLHGCALEHDAVRAWVKEDLSVSSEGAVTVTDPAQSTLQLANSETGIIQDLPQGLAVSDATQAFGKIPVAFNWLGAEMALISAHKLGGPKGIGALVIRRGTDLAAQIKGGGQEMGRRSGTENVIGIAGFGAAAEAAARDLADGVWERVEKLRNILEKALEAGAKSTIFVGKGRPRLPNTLCLATPGWKGETQVMQMDLAGFAISAGSACSSGKVRASAVLQAMGFDEATAASAIRVSLGPETSETDVLRFAEAWLQKEKKHRARAA	Aminotransferase	# spectra assigned	Origine of best spectra	Subproteome origine	MS/MS query	Start	Stop		Peptide sequence		Modification	Miss cleaveges	Peptide score	m/z observed	z	Mr (experimental)	Mr (calculated)	Delta (ppm)
							1	Concentrated cells (10e11)	15 gel band subfraction	59941	39	59	R	AAMIAAMDVCGNPSSVHAEGR	A		0	75.84	715.33	2.99578	2142.97	2142.96	3.41163	C34B_09.2968.2968.3.dta
							2	Exponential phase (marine broth)	15 gel band subfraction	27494	101	113	R	DLHGCALEHDAVR	A		0	58.5	498.236	2.99393	1491.69	1491.69	-0.996186	C01B_09.1684.1684.3.dta
Target	Miss annotated tag	# non-redundant peptides	# spectra assigned	Stop-to-stop sequence	Plausible sequence	Plausible function	Non-redundant peptide information
SPO_PG039	NC003911Rpomeroyi_-1_3515753@3514056	1	4	SAFNATYPSCARVSKPISTHRSADSLAARGMAISCETYISVFTLPARRDQVKYSAVCSRVISQPGTSSLSKRNPRMTDIQDRIRALTPGLQLVSLATTTATGAPWVRFVAGRMMPDLSIWFSTHLSSRKIAQLRRDPRVHATLGATDFSAQEWLQIEGRAEISTTQSDRAAFWFDGLLAYVSGVDDPDYAVVKVIPDRIEIGGDGAGAAGLAGRLTRAPAPGSVDPGQPQVKRQAQRDVEGKGHPQRQGQIDTAFGAGQGDPHRGGHRDIRGRGRQHHQQEQAARRQRDHLTQTKRQQAGQDRHQQAKGKQPGRQQRPVAQQATPGRQSHVQQEQAEHAGKRGDDKGGDGFHPVAAGGRTDDKGPQQQNDGPVGQQVAPQVIGALGAGAAPMCQPQRRQ…	MTDIQDRIRALTPGLQLVSLATTTATGAPWVRFVAGRMMPDLSIWFSTHLSSRKIAQLRRDPRVHATLGATDFSAQEWLQIEGRAEISTTQSDRAAFWFDGLLAYVSGVDDPDYAVVKVIPDRIEIGAMGRAPLVWPAG	General stress protein	# spectra assigned	Origine of best spectra	Subproteome origine	MS/MS query	Start	Stop		Peptide sequence		Modification	Miss cleaveges	Peptide score	m/z observed	z	Mr (experimental)	Mr (calculated)	Delta (ppm)
							4	Naphthalene (marine broth)	15 gel band subfraction	76221	85	107	R	ALTPGLQLVSLATTTATGAPWVR	F		0	70.63	1162.66	1.99827	2323.3	2323.29	3.20881	C38B_15.7507.7507.2.dta
