# Supplementary material for: High-throughput proteogenomics of Ruegeria pomeroyi: seeding a better genomic annotation for the whole marine Roseobacter clade
Source: BMC Genomics. 2012 Feb 15;13:73. doi: 10.1186/1471-2164-13-73 (PMC3305630; doi:10.1186/1471-2164-13-73)
Supplement: Additional file 5 — Annotated CDS demonstrated to be longer due to the detection of tryptic peptides situated further N-ter than previously annotated. The excel table presents the evidences for 10 annotated CDS that should be revised in terms of N-terminus. The corresponding ORF label, the number of non-redundant peptides, the new proteomic-corrected CDS sequence and the corresponding peptide evidences (peptide query, peptide sequence, peptide score) are indicated for each of these 10 CDS. [file 1471-2164-13-73-S5.XLS]

## Sheet: Table S5
Table S5: Annotated CDS demonstrated to be longer due to the detection of tryptic peptides situated further N-ter than previously annotated
Locus tag	NCBI reference	ORF tag	# non-redundant peptides	ORF sequence (Stop-to-stop)	CDS annotated sequence	CDS position from ORF start	Proteomic corrected CDS sequence	New position from ORF start	# more N-ter peptide	Peptide query	Peptide sequence	Peptide start	Peptide stop	Peptide score
SPO0343	YP_165606.1	NC003911Rpomeroyi_-3_355146@353638	25	AMTIEVRVPTLGESVTEATVATWFKKPGDAVAVDEMLCELETDKVTVEVPAPAAGVMGDIVAKEGETVGVNALLATITAGEGAAAAPAAPAAAAPAASSGGSVDVMVPTLGESVTEATVSTWFKKVGDSVAQDEMLCELETDKVSVEVPAPASGVLTEIVAAEGATVNASAKLAVISGSASGASPAPAAPAAAVTPAVATGKDIANAPSAEKAMAEAGITPAQVTGTGRDGRIMKEDVTAAVAAAAAAPAPAAAAPAPAAAPRAPALAEDAAREERVRMTRLRQTIARRLKDAQNTAAILTTYNEVDMTEVMALRNTYKDAFEKKHGVRMGFMSFFTKACCHALKEVPEVNAEIDGQDIVYKNYVHMGVAAGTPQGLVVPVIRDADQMSFAEIEKAIAE…	MVPTLGESVTEATVSTWFKKVGDSVAQDEMLCELETDKVSVEVPAPASGVLTEIVAAEGATVNASAKLAVISGSASGASPAPAAPAAAVTPAVATGKDIANAPSAEKAMAEAGITPAQVTGTGRDGRIMKEDVTAAVAAAAAAPAPAAAAPAPAAAPRAPALAEDAAREERVRMTRLRQTIARRLKDAQNTAAILTTYNEVDMTEVMALRNTYKDAFEKKHGVRMGFMSFFTKACCHALKEVPEVNAEIDGQDIVYKNYVHMGVAAGTPQGLVVPVIRDADQMSFAEIEKAIAEKGKRARDGKLSMAEMQGGTFTISNGGVYGSLMSSPILNPPQSGILGMHKIQDRPMVINGEIKIRPMMYLALSYDHRIVDGKGAVTFLVRVKEALEDPRRLLMDL	106	MTIEVRVPTLGESVTEATVATWFKKPGDAVAVDEMLCELETDKVTVEVPAPAAGVMGDIVAKEGETVGVNALLATITAGEGAAAAPAAPAAAAPAASSGGSVDVMVPTLGESVTEATVSTWFKKVGDSVAQDEMLCELETDKVSVEVPAPASGVLTEIVAAEGATVNASAKLAVISGSASGASPAPAAPAAAVTPAVATGKDIANAPSAEKAMAEAGITPAQVTGTGRDGRIMKEDVTAAVAAAAAAPAPAAAAPAPAAAPRAPALAEDAAREERVRMTRLRQTIARRLKDAQNTAAILTTYNEVDMTEVMALRNTYKDAFEKKHGVRMGFMSFFTKACCHALKEVPEVNAEIDGQDIVYKNYVHMGVAAGTPQGLVVPVIRDADQMSFAEIEKAIAEK…	2	1	54036	VPTLGESVTEATVATWFK	8	25	145.89
SPO2051	YP_167281.1	NC003911Rpomeroyi_2_2181785@2184520	34	VSDTPETPENEDEIPIARSAYVGPTVSIESEMRTSYLDYAMSVIVSRAIPDLRDGLKPVHRRILYAMHETGNGHDKPYRKSARPVGDVMGKYHPHGDSAIYDALVRMAQDFSMSLPLLDGQGNFGSMDGDNPAAMRYTEVRMDKPAAFLLSDIDKETVDFQDNYDGKDREPTVLPARFPNMLVNGAGGIAVGMATNIPPHNLGEVVDATLALIDDPDLTSEQLIDYVPGPDFPTGGVMLGRSGARKAYLEGRGSVIIRAKTRVEELRKDRYAIIVDEIPYQVNKATMIEKIAEAVREKRIEGVAHVQDESDRNGVRVVVELKRDATPEVVLNQLYRFSPMQTSFGCNMLALNGGRPEQLTLRRFLTCFIDFREEVVARRTAHDLRKARERSHVLCGLAV…	MGPTVSIESEMRTSYLDYAMSVIVSRAIPDLRDGLKPVHRRILYAMHETGNGHDKPYRKSARPVGDVMGKYHPHGDSAIYDALVRMAQDFSMSLPLLDGQGNFGSMDGDNPAAMRYTEVRMDKPAAFLLSDIDKETVDFQDNYDGKDREPTVLPARFPNMLVNGAGGIAVGMATNIPPHNLGEVVDATLALIDDPDLTSEQLIDYVPGPDFPTGGVMLGRSGARKAYLEGRGSVIIRAKTRVEELRKDRYAIIVDEIPYQVNKATMIEKIAEAVREKRIEGVAHVQDESDRNGVRVVVELKRDATPEVVLNQLYRFSPMQTSFGCNMLALNGGRPEQLTLRRFLTCFIDFREEVVARRTAHDLRKARERSHVLCGLAVAVSNVDEVVATIRSSADAADA…	22	MSDTPETPENEDEIPIARSAYVGPTVSIESEMRTSYLDYAMSVIVSRAIPDLRDGLKPVHRRILYAMHETGNGHDKPYRKSARPVGDVMGKYHPHGDSAIYDALVRMAQDFSMSLPLLDGQGNFGSMDGDNPAAMRYTEVRMDKPAAFLLSDIDKETVDFQDNYDGKDREPTVLPARFPNMLVNGAGGIAVGMATNIPPHNLGEVVDATLALIDDPDLTSEQLIDYVPGPDFPTGGVMLGRSGARKAYLEGRGSVIIRAKTRVEELRKDRYAIIVDEIPYQVNKATMIEKIAEAVREKRIEGVAHVQDESDRNGVRVVVELKRDATPEVVLNQLYRFSPMQTSFGCNMLALNGGRPEQLTLRRFLTCFIDFREEVVARRTAHDLRKARERSHVLCGLAV…	1	1	35462	SAYVGPTVSIESEMR	19	33	100.1
SPO3367	YP_168563.1	NC003911Rpomeroyi_1_3567319@3568386	12	RRDAPAPACHSVAGHATLAGNLPKDVKMETQSLERTAHLPQVTEPRNPGMELDLDWVRAVQANTSAIERRAATLPGRRSVKKDHQAAWLLKAITLIDLTTLSGDDTVGRVRRLCAKARQPVAPALLEALGMGPITTGAVCVYHDMIETAVEALKGTGIPVAAVSTGFPAGLSPFHLRVAEIGESVAAGAEEIDIVISRRHVLTGDWQALYDEMKAFRAACGHAHVKAILATGELGSLRNVARASLVCMMAGADFIKTSTGKESVNATLPVSLVMIRAIREYYDRTGYRVGYKPAGGISKAKDALVYLALIKDELGDRWLQPDLFRFGASSLLGDIERQLEHHVTGAYSAGYRHPMG	MKKDHQAAWLLKAITLIDLTTLSGDDTVGRVRRLCAKARQPVAPALLEALGMGPITTGAVCVYHDMIETAVEALKGTGIPVAAVSTGFPAGLSPFHLRVAEIGESVAAGAEEIDIVISRRHVLTGDWQALYDEMKAFRAACGHAHVKAILATGELGSLRNVARASLVCMMAGADFIKTSTGKESVNATLPVSLVMIRAIREYYDRTGYRVGYKPAGGISKAKDALVYLALIKDELGDRWLQPDLFRFGASSLLGDIERQLEHHVTGAYSAGYRHPMG	80	METQSLERTAHLPQVTEPRNPGMELDLDWVRAVQANTSAIERRAATLPGRRSVKKDHQAAWLLKAITLIDLTTLSGDDTVGRVRRLCAKARQPVAPALLEALGMGPITTGAVCVYHDMIETAVEALKGTGIPVAAVSTGFPAGLSPFHLRVAEIGESVAAGAEEIDIVISRRHVLTGDWQALYDEMKAFRAACGHAHVKAILATGELGSLRNVARASLVCMMAGADFIKTSTGKESVNATLPVSLVMIRAIREYYDRTGYRVGYKPAGGISKAKDALVYLALIKDELGDRWLQPDLFRFGASSLLGDIERQLEHHVTGAYSAGYRHPMG	28	2	24699	NPGMELDLDWVR	47	58	81.35
										8165	AVQANTSAIER	59	69	57.55
SPO1562	YP_166803.1	NC003911Rpomeroyi_2_1650329@1653877	7	STSGLTMCPVPMARLWSAMCRPTRSRTWRAGSRRFRAGSGWSLWRSCCATRSAPISSSARRAGSTEPAPGALPGEIADGQEGGQTADPLWPAHAFAQKGPGQHDGDQAEHGRGHRRQLWMIQHPRRDHRQQGNPVKQPHHHQRQQGGGAHPQRLAPNHDERQQQHQRRDPRQQRRVQLSIQCGGHLTQLEGGGKADGGDHRQRDGRPLGRGGVAAVIGQARHHADRTHDHQHRQHLIGSDRRPGQKGKQQRQNRIGAYDRRDQPHRPAFKGKIEAETGHQKGQPGPDREPQRRALRQARALGCGQHRGLKPQPGRQHHRQRPHQWHGSAEIADGDVMQPPAERRDQPQAQRAHDVPRGVEICRKRVRMACTVGPRDIFSSIKKFSANANDRSGNVLDTK…	MTKQTGFHDRFARFTENFIEYNGFWLANCMSTAGPIEEYHACREKCVVLDLSALRKFEITGPDSEALCQYIFTRNMKTLPVGGVVYTAMCYPHGGMIDDGTVFRLGKDNFRWIGGSDYGGEWIREKAAELGLKVLVRSSTDMQHNIAVQGPESRELLKKVIWTAPHQPKFEELGWFRFAPARIGDDQGVPVVVSRTGYTGELGYEIFCHPKHAGAVFDAVWEAGQAHGIRPMGLEALDMVRIEAGLIFAGYDFSDQTDPFEAGIGFTVPLKSKPDDFIGREALIRRKEHPARVLVGLDIDSNVDVGHGDCVHIGRAQIGEVTSSMRSPILGKNIALARVDVAHHEVGTRVEIGKLDGHQKRLPATIVPFAHYDPQKTRPRS	803	MLDTKYPEIIPGPPKPSAILQPRVFSLPPGTERYVVPGAGAILLRLETGDRIEIENTEGGQPCEIVCADLLGGFDAGLIGARAQGAPSGLMALLTSDDPSLRGLRMGIEARGLNLSQAGAVHLFEHSTPAGTTESFTASREGIVIIAAPGGIMDFQAQDTATPLTVFIRRAVLKSAARFELPDPLADPVADIRVHSATAEAYFVKAGDYIQILDVDGRQCTDFQCFAARKLDKGIAHALDVTTTRTLMGHAYPMPGLHAKYYDQEMQPLVEVIQDTCGRHDAFALACAAKYYDDIGYPGHINCSDNFNAALAPHGVAGRAGWMAINFFFNTGLDDHGVMYADEPWSRPGDYVLLRALTDLVCVSSACPDDTSAANGWNPTDIHVRTYSGKETFQRAVAY…	395	2	56940	AQGAPSGLMALLTSDDPSLR	477	496	80.09
										35671	FELPDPLADPVADIR	573	587	58.4
SPO1172	YP_166419.1	NC003911Rpomeroyi_-1_1223084@1221909	21	TFPQRHPLMRRMDLHSAFPGIMDLKWRARRRLPRFVWEYLDSGTGVEATKARNRASLDRVGFLPSVLHGPLEHDLTTTLLGTTYALPFGVAPVGMSGLIWPDAEGHLARAAAAANIPYCLSTVASQSPEDLAPHIGPQAWFQLYPPKNPDIRRDLVERARQAGFKTLVLTVDVPVASRRERQVRSGLTQPPTLTPRLLAQVAMRPAWAMGMARRGMPHMRTLDKYSQGLTNLPPTAHIGYLLRTSPTEDYVAWLRDAWQGPFVVKGVLRPEDGERMERLGVDALWVSNHAGRQFDGAPGAAEMLPHIRAATRLPLIFDSGVESGLDILRALALGADFVMLGRAFHFGLAALGPRGAAHAIDILQKDIESNLGQLGAARLTDLPPTRPLSIAQ	MDLKWRARRRLPRFVWEYLDSGTGVEATKARNRASLDRVGFLPSVLHGPLEHDLTTTLLGTTYALPFGVAPVGMSGLIWPDAEGHLARAAAAANIPYCLSTVASQSPEDLAPHIGPQAWFQLYPPKNPDIRRDLVERARQAGFKTLVLTVDVPVASRRERQVRSGLTQPPTLTPRLLAQVAMRPAWAMGMARRGMPHMRTLDKYSQGLTNLPPTAHIGYLLRTSPTEDYVAWLRDAWQGPFVVKGVLRPEDGERMERLGVDALWVSNHAGRQFDGAPGAAEMLPHIRAATRLPLIFDSGVESGLDILRALALGADFVMLGRAFHFGLAALGPRGAAHAIDILQKDIESNLGQLGAARLTDLPPTRPLSIAQ	22	MDLHSAFPGIMDLKWRARRRLPRFVWEYLDSGTGVEATKARNRASLDRVGFLPSVLHGPLEHDLTTTLLGTTYALPFGVAPVGMSGLIWPDAEGHLARAAAAANIPYCLSTVASQSPEDLAPHIGPQAWFQLYPPKNPDIRRDLVERARQAGFKTLVLTVDVPVASRRERQVRSGLTQPPTLTPRLLAQVAMRPAWAMGMARRGMPHMRTLDKYSQGLTNLPPTAHIGYLLRTSPTEDYVAWLRDAWQGPFVVKGVLRPEDGERMERLGVDALWVSNHAGRQFDGAPGAAEMLPHIRAATRLPLIFDSGVESGLDILRALALGADFVMLGRAFHFGLAALGPRGAAHAIDILQKDIESNLGQLGAARLTDLPPTRPLSIAQ	12	1	34728	MDLHSAFPGIMDLK	12	25	73.57
SPO2054	YP_167284.1	NC003911Rpomeroyi_-1_2187824@2186550	4	PGRMCRCCTGSCGRWSAGKSAAEPDAGPWRARGLACSQSDRNEDGMSSKRSIFEEVSDGARAAAAQPGMIDRGRGGARGAIRAWLAVLFALVVAMIVVGGLTRLTDSGLSITEWRPVTGAIPPLSEADWQAEFDKYKQIDQWRLQNQWMELADFKSIYWWEWGHRQLGRVIGLVWALGFFGFLLARKIPAGWTGRLILPGVLGGVQGAVGAWMVASGITQGEGMTSVASYRLATHLGLAFVILGLLAWSILQLGRSERDLMQARRTKEARLFGLATGWLHLAFLQILIGALVAGLDAGRNYVDWPLMAGQVIPPDPLELSPLWRNFFENPGLVQFIHRIVGYLLLAYGVMVWLRGRRSAHAQTRFAFNAGFAALSLQVVLGIVTVLYAAPWQIAILHQL…	MIDRGRGGARGAIRAWLAVLFALVVAMIVVGGLTRLTDSGLSITEWRPVTGAIPPLSEADWQAEFDKYKQIDQWRLQNQWMELADFKSIYWWEWGHRQLGRVIGLVWALGFFGFLLARKIPAGWTGRLILPGVLGGVQGAVGAWMVASGITQGEGMTSVASYRLATHLGLAFVILGLLAWSILQLGRSERDLMQARRTKEARLFGLATGWLHLAFLQILIGALVAGLDAGRNYVDWPLMAGQVIPPDPLELSPLWRNFFENPGLVQFIHRIVGYLLLAYGVMVWLRGRRSAHAQTRFAFNAGFAALSLQVVLGIVTVLYAAPWQIAILHQLLAVGVFVLILRARFLCAYPIATSIRG	69	MSSKRSIFEEVSDGARAAAAQPGMIDRGRGGARGAIRAWLAVLFALVVAMIVVGGLTRLTDSGLSITEWRPVTGAIPPLSEADWQAEFDKYKQIDQWRLQNQWMELADFKSIYWWEWGHRQLGRVIGLVWALGFFGFLLARKIPAGWTGRLILPGVLGGVQGAVGAWMVASGITQGEGMTSVASYRLATHLGLAFVILGLLAWSILQLGRSERDLMQARRTKEARLFGLATGWLHLAFLQILIGALVAGLDAGRNYVDWPLMAGQVIPPDPLELSPLWRNFFENPGLVQFIHRIVGYLLLAYGVMVWLRGRRSAHAQTRFAFNAGFAALSLQVVLGIVTVLYAAPWQIAILHQLLAVGVFVLILRARFLCAYPIATSIRG	46	1	11725	SIFEEVSDGAR	51	61	67.5
SPO1174	YP_166421.1	NC003911Rpomeroyi_2_1225139@1227541	1	FAPMSSYDDMDAFEGVSLSARAMAARPAPYLDDLNPAQREAVERLDGPVLMLAGAGTGKTKALTARIVHLLMTGRARPNEILAVTFTNKAAREMKNRVGRLLGQPAEGMPWLGTFHSICVKLLRRHAELVDLKSNFTILDTDDQLRLLKQLVQAANIDDKRWPARLLANIIDGWKNKALTPDKLPAAEAGAYNHRGPELYAQYQTRLRELNAVDFGDLLLHMVTIFQTHPDVLEQYQRWFRYVLVDEYQDTNIAQYLWLRLLAGGHRNICCVGDDDQSIYGWRGAEVGNILRFEKDFPGAHVVRLEQNYRSTPHILAAASNVIRGNEGRLGKELWTDAQEGEKVRLIGHWDGEEEARWIGEEIEAMQGGTRGVRPISLDEMAILVRAAHQMRAFEDRFL…	MAARPAPYLDDLNPAQREAVERLDGPVLMLAGAGTGKTKALTARIVHLLMTGRARPNEILAVTFTNKAAREMKNRVGRLLGQPAEGMPWLGTFHSICVKLLRRHAELVDLKSNFTILDTDDQLRLLKQLVQAANIDDKRWPARLLANIIDGWKNKALTPDKLPAAEAGAYNHRGPELYAQYQTRLRELNAVDFGDLLLHMVTIFQTHPDVLEQYQRWFRYVLVDEYQDTNIAQYLWLRLLAGGHRNICCVGDDDQSIYGWRGAEVGNILRFEKDFPGAHVVRLEQNYRSTPHILAAASNVIRGNEGRLGKELWTDAQEGEKVRLIGHWDGEEEARWIGEEIEAMQGGTRGVRPISLDEMAILVRAAHQMRAFEDRFLTIGLPYKVIGGPRFYERMEIRD…	23	MSSYDDMDAFEGVSLSARAMAARPAPYLDDLNPAQREAVERLDGPVLMLAGAGTGKTKALTARIVHLLMTGRARPNEILAVTFTNKAAREMKNRVGRLLGQPAEGMPWLGTFHSICVKLLRRHAELVDLKSNFTILDTDDQLRLLKQLVQAANIDDKRWPARLLANIIDGWKNKALTPDKLPAAEAGAYNHRGPELYAQYQTRLRELNAVDFGDLLLHMVTIFQTHPDVLEQYQRWFRYVLVDEYQDTNIAQYLWLRLLAGGHRNICCVGDDDQSIYGWRGAEVGNILRFEKDFPGAHVVRLEQNYRSTPHILAAASNVIRGNEGRLGKELWTDAQEGEKVRLIGHWDGEEEARWIGEEIEAMQGGTRGVRPISLDEMAILVRAAHQMRAFEDRFLTIG…	4	1	49281	AMAARPAPYLDDLNPAQR	22	39	60.75
SPO1905	YP_167141.1	NC003911Rpomeroyi_-1_2029025@2027637	16	PPTRIETDSFGPLEVPADRYWGAQTQRSIQNFPIGWERQPVAIIRALGVVKKACALRNRETGALAQDLADAIVAAADEVIAGRLDDHFPLVVWQTGSGTQSNMNANEVIANRAIELLGGQLGSKDPVHPNDHVNMGQSSNDTFPTAMHVAAAMMARDVLLPGLYALLAGLEQKAEEFRDIIKIGRTHTQDATPLTLGQEFSGYAHQIRMGLTRIEAALPGIHELAQGGTAVGTGLNTRAGWAEAVAANMAEITGLPLVSAPNKFEALAAHDAMVFLSGAIATVAGSCYKIANDIRFLGSGPRSGLGELILPENEPGSSIMPGKVNPTQAEALTQVAAHVMGNDAAIKFAGSQGHFELNVYNPMMAYNLLQSMQLLGDAADSFTQRMLLGIRANTARIDQ…	MPADRYWGAQTQRSIQNFPIGWERQPVAIIRALGVVKKACALRNRETGALAQDLADAIVAAADEVIAGRLDDHFPLVVWQTGSGTQSNMNANEVIANRAIELLGGQLGSKDPVHPNDHVNMGQSSNDTFPTAMHVAAAMMARDVLLPGLYALLAGLEQKAEEFRDIIKIGRTHTQDATPLTLGQEFSGYAHQIRMGLTRIEAALPGIHELAQGGTAVGTGLNTRAGWAEAVAANMAEITGLPLVSAPNKFEALAAHDAMVFLSGAIATVAGSCYKIANDIRFLGSGPRSGLGELILPENEPGSSIMPGKVNPTQAEALTQVAAHVMGNDAAIKFAGSQGHFELNVYNPMMAYNLLQSMQLLGDAADSFTQRMLLGIRANTARIDQLMRESLMLVTALAP…	15		-2 (sequence error)	1	84157	IETDSFGPLEVPADRYWGAQTQR	5	27	48.54
SPO2612	YP_167822.1	NC003911Rpomeroyi_-2_2767468@2766947	6	AAENKTTGHQMAKRSTRTATTTRKTTTRRSTGAKTAAKTAAAPTEAEPAEAEMMPVDIAEALDTPLPEVVRAEDDDDQDSGNELRKRELIDLVVARSDVKKKFVKPAVEAMLAILGEAISQERDLNLQPLGKLKVNRSADKGNGQVIICKLRRSTQAEEEVEKLDADPLAEAAE	MRKRELIDLVVARSDVKKKFVKPAVEAMLAILGEAISQERDLNLQPLGKLKVNRSADKGNGQVIICKLRRSTQAEEEVEKLDADPLAEAAE	84	MAKRSTRTATTTRKTTTRRSTGAKTAAKTAAAPTEAEPAEAEMMPVDIAEALDTPLPEVVRAEDDDDQDSGNELRKRELIDLVVARSDVKKKFVKPAVEAMLAILGEAISQERDLNLQPLGKLKVNRSADKGNGQVIICKLRRSTQAEEEVEKLDADPLAEAAE	11	2	26072	TAAAPTEAEPAEAEMMPVDIAEALDTPLPEVVR	39	71	36.44
										27966	TAAAPTEAEPAEAEMMPVDIAEALDTPLPEVVRAEDDDDQDSGNELR	39	85	97.11
SPOA0395	YP_165222.1	NC006569pDSS-3_3_443436@444827	16	PMPLVPQPQNARWLTGDAVEGAKGLIRETDATYLMKILLRAFGNGGPMDAVAATLQTLCDQARSTVDQLNIDAPLTVGDDSIWSGYNPDGHGEFELNIRLLATLHVRYNNTLTNPLAIGDVCRACADMISAAPRHPNTAPGLAPIAQLLHQLQNAQAFNKTTNRVRVKRRDILDQMPGVGGTQWYLPPEDVLGNIDRLLGYYETGDISGTTTDGLGVLAMLSTVNVAAIGTLDQIKQQLAAMVNNGLAFTSFAGMVVQMHHSLPECMMAINLMPRDLGVDNSAITQIYSPFLTNTGLGDINNVYNEWRQARYTALGGAGQVPDNATQMLIVVQDIFQMPNRATAAHEVALILPVTAQGMTNNAFVFGSNFYNWIVGALNTANPGPAITLEKLSSAVFDQ…	MKILLRAFGNGGPMDAVAATLQTLCDQARSTVDQLNIDAPLTVGDDSIWSGYNPDGHGEFELNIRLLATLHVRYNNTLTNPLAIGDVCRACADMISAAPRHPNTAPGLAPIAQLLHQLQNAQAFNKTTNRVRVKRRDILDQMPGVGGTQWYLPPEDVLGNIDRLLGYYETGDISGTTTDGLGVLAMLSTVNVAAIGTLDQIKQQLAAMVNNGLAFTSFAGMVVQMHHSLPECMMAINLMPRDLGVDNSAITQIYSPFLTNTGLGDINNVYNEWRQARYTALGGAGQVPDNATQMLIVVQDIFQMPNRATAAHEVALILPVTAQGMTNNAFVFGSNFYNWIVGALNTANPGPAITLEKLSSAVFDQWFGPDFNPAIVNPQFGPEVVACVEQGMALPRNQL…	35	MPLVPQPQNARWLTGDAVEGAKGLIRETDATYLMKILLRAFGNGGPMDAVAATLQTLCDQARSTVDQLNIDAPLTVGDDSIWSGYNPDGHGEFELNIRLLATLHVRYNNTLTNPLAIGDVCRACADMISAAPRHPNTAPGLAPIAQLLHQLQNAQAFNKTTNRVRVKRRDILDQMPGVGGTQWYLPPEDVLGNIDRLLGYYETGDISGTTTDGLGVLAMLSTVNVAAIGTLDQIKQQLAAMVNNGLAFTSFAGMVVQMHHSLPECMMAINLMPRDLGVDNSAITQIYSPFLTNTGLGDINNVYNEWRQARYTALGGAGQVPDNATQMLIVVQDIFQMPNRATAAHEVALILPVTAQGMTNNAFVFGSNFYNWIVGALNTANPGPAITLEKLSSAVFDQW…	2	3	2477	WLTGDAVEGAK	13	23	35.55
										6660	ETDATYLMK	28	36	37.94
										8965	ETDATYLMKILLR	28	40	41.3
