# Supplementary material for: High-throughput proteogenomics of Ruegeria pomeroyi: seeding a better genomic annotation for the whole marine Roseobacter clade
Source: BMC Genomics. 2012 Feb 15;13:73. doi: 10.1186/1471-2164-13-73 (PMC3305630; doi:10.1186/1471-2164-13-73)
Supplement: Additional file 7 — Ortho-proteogenomic based analysis extending the N-ter corrections done on R. pomeroyi to 36 other isolates of the Roseobacter clade. The excel table presents the extension to 36 isolates for each of R. pomeroyi re-annotated genes (9887 proposals). The e-value obtained by BLAST is indicated for each homologue, as well as its N-terminus (60 first residues), the new CDS length, and its location on the corresponding genome. [file 1471-2164-13-73-S7.XLS]

## Sheet: Table S7
Table S7: Ortho-proteogenomic based analysis extending the N-ter corrections done on R. pomeroyi to 36 other isolates of the Roseobacter clade
R. pomeroyi tag	R. pomeroyi accession	Homologous gene	E-value	Roseobacter strain	N-ter agreement	R. pomeroyi homology start	60 first homologous aa from R. pomeroyi	Roseobacter homology start	60 first homologous aa from the Roseobacter strain	Roseobacter locus tag	Annotated function	CDS aminoacid difference	Old CDS length	New CDS length	Forward / Reverse strand	New 5'start	3' stop
SPO_PG024	-	ZP_05782440.1	1e-135	Citriecella sp. SE45	ok	1	MSDFDMMGLDDALVSRLTAMGITEPTPIQARAIPEALNGHDVMGLAQTGTGKTAAFGVPL	1	MFDFDMLGLAPTLSDALKRNGFSEPTPIQNQAIPLALEGHDVLGLAQTGTGKTLAFGLPL	CSE45_1021	putative ATP-dependent RNA helicase RhlE	0	430	430	+	1615798	1617090
SPO_PG024	-	ZP_01003320.1	1e-151	Loktanella vestfoldensis SKA53	ok	1	MSDFDMMGLDDALVSRLTAMGITEPTPIQARAIPEALNGHDVMGLAQTGTGKTAAFGVPL	1	MMDFDMLGLAPRLIAVLKEQGITDPTPIQTQAIPHAMNGRDVMGLAQTGTGKTAAFGLPM	SKA53_14956	DEAD/DEAH box helicase	0	447	447	+	1646422	1647765
SPO_PG024	-	ZP_01012040.1	1e-118	Maritimibacter alkaliphilus HTCC2654	ok	1	MSDFDMMGLDDALVSRLTAMGITEPTPIQARAIPEALNGHDVMGLAQTGTGKTAAFGVPL	1	MTTFNDLGLDPKLLAAVKAAGYQTPSPIQVQAIPHALAGTDVLGLAQTGTGKTAAFGLPL	RB2654_16856	hypothetical protein 1099457000262_RB2654_16856	0	439	439	-	771914	770595
SPO_PG024	-	ZP_02153825.1	1e-172	Oceanibulbus indolifex HEL-45	ok	1	MSDFDMMGLDDALVSRLTAMGITEPTPIQARAIPEALNGHDVMGLAQTGTGKTAAFGVPL	1	MSDFDMMGLPKKLVARLNEMGLKDPTPIQRQAIPQAMNGRDVMGLAQTGTGKTAAFGVPL	OIHEL45_13720	putative ATP-dependent RNA helicase, putative	0	438	438	-	2354488	2353172
SPO_PG024	-	ZP_01444268.1	1e-134	Pelagibaca bermudensis HTCC2601	ok	1	MSDFDMMGLDDALVSRLTAMGITEPTPIQARAIPEALNGHDVMGLAQTGTGKTAAFGVPL	1	MFDFDMLGLAPTLSEALKRNGFSEPTPIQNQAIPLALEGHDVLGLAQTGTGKTLAFGLPL	R2601_18163	putative ATP-dependent RNA helicase protein	0	430	430	+	3282991	3284283
SPO_PG024	-	ZP_05121567.1	1e-133	Rhodobacteraceae KLH11	ok	1	MSDFDMMGLDDALVSRLTAMGITEPTPIQARAIPEALNGHDVMGLAQTGTGKTAAFGVPL	1	MFDFDMLGLAPALNDALKRANFTQPTPIQNQAIPLALNGHDILGLAQTGTGKTLAFGLPL	RKLH11_32	dead/deah box helicase domain protein	0	419	419	-	2455603	2454344
SPO_PG024	-	YP_683332.1	1e-165	Roseobacter denitrificans OCh 114	ok	1	MSDFDMMGLDDALVSRLTAMGITEPTPIQARAIPEALNGHDVMGLAQTGTGKTAAFGVPL	1	MSDFEMMNLPPELVARLGRMGLKDPTPIQKQAIPHAMNGRDVMGLAQTGTGKTAAFGVPL	RD1_3138	putative ATP-dependent RNA helicase, putative	0	433	433	-	3015598	3014297
SPO_PG024	-	ZP_02143244.1	1e-164	Roseobacter litoralis Och 149	ok	1	MSDFDMMGLDDALVSRLTAMGITEPTPIQARAIPEALNGHDVMGLAQTGTGKTAAFGVPL	1	MSDFEMMNLPPELVARLGRMGLNDPTPIQKQAIPHAMNGRDVMGLAQTGTGKTAAFGVPL	RLO149_00670	putative ATP-dependent RNA helicase, putative	0	433	433	-	4423569	4422268
SPO_PG024	-	ZP_05100824.1	1e-173	Roseobacter sp. GAI101	ok	1	MSDFDMMGLDDALVSRLTAMGITEPTPIQARAIPEALNGHDVMGLAQTGTGKTAAFGVPL	1	MSDFEMMGLPRRLVKALTNMGMTDPTPIQKQAIPHAMNGRDVMGLAQTGTGKTAAFGVPL	RGAI101_2276	ATP-dependent RNA helicase RhlE	0	437	437	+	431818	433131
SPO_PG024	-	ZP_00958908.1	1e-135	Roseovarius nubinhibens ISM	ok	1	MSDFDMMGLDDALVSRLTAMGITEPTPIQARAIPEALNGHDVMGLAQTGTGKTAAFGVPL	1	MFDFDMLGLAPALNEALTRAGFSEPTPIQNQAIPLALEGHDILGLAQTGTGKTLAFGLPL	ISM_03735	putative ATP-dependent RNA helicase protein	0	431	431	+	735275	736570
SPO_PG024	-	ZP_01036446.1	1e-162	Roseovarius sp. 217	ok	1	MSDFDMMGLDDALVSRLTAMGITEPTPIQARAIPEALNGHDVMGLAQTGTGKTAAFGVPL	1	MNLFDEMGLPAALVRKLANEGITEPTPIQTHAIPHALNGFDVLGLAQTGTGKTMAFGLPL	ROS217_17802	putative ATP-dependent RNA helicase protein	0	438	438	+	2648862	2650178
SPO_PG024	-	ZP_05787319.1	1e-132	Ruegeria lacuscaerulensis ITI-1157	ok	1	MSDFDMMGLDDALVSRLTAMGITEPTPIQARAIPEALNGHDVMGLAQTGTGKTAAFGVPL	1	MFDFDMLGLAPALNDALARAKFTQPTPIQNQAIPLAMEGHDILGLAQTGTGKTLAFGLPL	SL1157_2493	dead/deah box helicase	0	416	416	-	2654131	2652881
SPO_PG024	-	ZP_05090182.1	1e-177	Ruegeria sp. R11	ok	1	MSDFDMMGLDDALVSRLTAMGITEPTPIQARAIPEALNGHDVMGLAQTGTGKTAAFGVPL	1	MTEFSTMGLPEKLLSRIDEMGFKEPTPIQARAIPHALNGKDVLGLAQTGTGKTAAFGVPL	RR11_2634	ATP-dependent RNA helicase RhlE	0	447	447	+	1400132	1401475
SPO_PG024	-	YP_612922.1	1e-169	Ruegeria sp. TM1040	ok	1	MSDFDMMGLDDALVSRLTAMGITEPTPIQARAIPEALNGHDVMGLAQTGTGKTAAFGVPL	1	MTEFSSMDLPKHLHTRMEAMGFNTPTPIQARAIPHALNGQDVLGLAQTGTGKTAAFGVPL	TM1040_0927	DEAD/DEAH box helicase-like	0	445	445	-	991133	989796
SPO_PG024	-	ZP_05742743.1	1e-167	RuegeriaTrich CH4B	ok	1	MSDFDMMGLDDALVSRLTAMGITEPTPIQARAIPEALNGHDVMGLAQTGTGKTAAFGVPL	1	MTEFSTMDLPKHLHTRMEAMGFNTPTPIQARAIPHALNGQDVLGLAQTGTGKTAAFGVPL	SCH4B_4312	putative ATP-dependent RNA helicase RhlE	0	442	442	-	4205514	4204186
SPO_PG024	-	ZP_00955000.1	1e-172	Sulfitobacter sp. EE-36	ok	1	MSDFDMMGLDDALVSRLTAMGITEPTPIQARAIPEALNGHDVMGLAQTGTGKTAAFGVPL	1	MSDFEMMGLPRRLVKALTNMGMTDPTPIQKQAIPHGMNGRDVMGLAQTGTGKTAAFGIPL	EE36_15902	DEAD/DEAH box helicase	0	433	433	-	1441768	1440467
SPO_PG024	-	ZP_05075186.1	1e-167	Rhodobacterales HTCC2083	wrong	1	MSDFDMMGLDDALVSRLTAMGITEPTPIQARAIPEALNGHDVMGLAQTGTGKTAAFGVPL	4	LSEFETMGLSERLVARLKELGLTTPTPIQARAIPEALNGHDVLGLAQTGTGKTAAFGLPL	RB2083_2361	ATP-dependent RNA helicase DeaD	-3	450	447	-	3403043	3401700
SPO_PG024	-	ZP_00962481.1	1e-172	Sulfitobacter sp. NAS-14.1	wrong	1	MSDFDMMGLDDALVSRLTAMGITEPTPIQARAIPEALNGHDVMGLAQTGTGKTAAFGVPL	12	MSDFEMMGLPRRLVKALTNMGMTDPTPIQKQAIPHGMNGRDVMGLAQTGTGKTAAFGIPL	NAS141_06033	DEAD/DEAH box helicase	-11	444	433	-	1534429	1533128
SPO_PG024	-	ZP_02148775.1	1e-174	Phaeobacter gallaeciensis 2.10	wrong	1	MSDFDMMGLDDALVSRLTAMGITEPTPIQARAIPEALNGHDVMGLAQTGTGKTAAFGVPL	17	VTEFSTMGLPEQLLTRIAELGYTDPTPIQARAIPHALNGQDVLGLAQTGTGKTAAFGVPL	RG210_18520	DEAD/DEAH box helicase-like protein	-16	458	442	+	1237041	1238369
SPO_PG024	-	ZP_02147039.1	1e-174	Phaeobacter gallaeciensis BS107	wrong	1	MSDFDMMGLDDALVSRLTAMGITEPTPIQARAIPEALNGHDVMGLAQTGTGKTAAFGVPL	17	VTEFSTMGLPEKLLTRIAELGYTDPTPIQARAIPHALNGQDVLGLAQTGTGKTAAFGVPL	RGBS107_12812	DEAD/DEAH box helicase-like protein	-16	458	442	-	3659544	3658216
SPO_PG024	-	YP_001534049.1	1e-153	Dinoroseobacter shibae DFL 12	wrong	5	MMGLDDALVSRLTAMGITEPTPIQARAIPEALNGHDVMGLAQTGTGKTAAFGVPLITLLS	1	MLGLSPRLVAGLAAQNITDPTPIQTRAIPHGLNGRDVLGIAQTGTGKTAAFGLPLLDALM	Dshi_2715	putative ATP-dependent RNA helicase	4	434	438	+	2876647	2877963
SPO_PG024	-	ZP_05066430.1	1e-150	Octadecabacter antarcticus 238	wrong	5	MMGLDDALVSRLTAMGITEPTPIQARAIPEALNGHDVMGLAQTGTGKTAAFGVPLITLLS	1	MLGLAPRLIAELKSQGIVDPTPIQAQAIPHAMNGRDVMGLAKTGSGKTAAFGLPMIDMLL	OA238_3610	ATP-dependent RNA helicase RhlE	4	439	443	-	968542	967211
SPO_PG024	-	ZP_01744022.1	1e-142	Sagittula stellata E-37	wrong	5	MMGLDDALVSRLTAMGITEPTPIQARAIPEALNGHDVMGLAQTGTGKTAAFGVPLITLLS	1	MLGLPPRLLTNLADLNITDPTPIQSQAIPHALNGRDVMGLAQTGTGKTAAFGLPIVTTIM	SSE37_19487	putative ATP-dependent RNA helicase protein	4	425	429	+	226964	228253
SPO_PG024	-	ZP_01742140.1	1e-145	Rhodobacterales bacterium HTCC2150	wrong	7	MGLDDALVSRLTAMGITEPTPIQARAIPEALNGHDVMGLAQTGTGKTAAFGVPLITLLSR	1	MGLSPRILDRLSSKGFTDPTPIQSQAIPHILNGRDIMGLAQTGTGKTAAFGLPILHHLWH	RB2150_01324	DEAD/DEAH box helicase	6	438	444	-	1996418	1995084
SPO_PG024	-	ZP_01057246.1	1e-170	Roseobacter sp. MED193	wrong	7	MGLDDALVSRLTAMGITEPTPIQARAIPEALNGHDVMGLAQTGTGKTAAFGVPLITLLSR	1	MGLPDQVLARLADMGLKDPTPIQARAIPHALNGEDVLGLAQTGTGKTAAFGVPLISRMLD	MED193_22536	putative ATP-dependent RNA helicase protein	6	431	437	-	3025317	3024004
SPO_PG024	-	ZP_01880994.1	1e-161	Roseovarius sp. TM1035	wrong	7	MGLDDALVSRLTAMGITEPTPIQARAIPEALNGHDVMGLAQTGTGKTAAFGVPLITLLSR	1	MGLPAALVRKLANEGITEPTPIQTHAIPHALNGFDVLGLAQTGTGKTMAFGLPLITALMQ	RTM1035_10910	DEAD/DEAH box helicase-like protein	6	429	435	-	3334532	3333225
SPOA_PG001	-	ZP_01755985.1	2e-52	Roseobacter sp. SK209-2-6	wrong	1	MRDEACCDFDFVLGDWKVRHRRLTVRLAGSDQWEEFDGTSSTRPVLGGNGNIEDNWIDFP	9	MAQTAQNDFDFMFGSWKVRHRRLRERLSGCQDWDVFEGTSQTVPILAGNGNLEDNFVNFP	RSK20926_00890	hypothetical protein RSK20926_00890	-8	165	157	+	3435770	3436243
SPOA0015	YP_164847.1	YP_001532365.1	0	Dinoroseobacter shibae DFL 12	ok	1	MSGHGTPIPMTSHPCGPLSGVAEVPGDKSISHRALILGAMAVGETRITGLLEGEDVLDTA	1	MSAHGDPIPMTAHPSGPLSGTAQVPGDKSISHRSLILGALAVGETKVTGLLEGQDVLDTA	Dshi_1022	3-phosphoshikimate 1-carboxyvinyltransferase	0	450	450	+	1057354	1058706
SPOA0015	YP_164847.1	YP_508650.1	0	Jannaschia sp. CCS1	ok	1	MSGHGTPIPMTSHPCGPLSGVAEVPGDKSISHRALILGAMAVGETRITGLLEGEDVLDTA	1	MSAHGDPKPMTARKGGALTGTAEVPGDKSISHRSLIFGAMAVGETRVTGLLEGQDVLDTA	Jann_0708	3-phosphoshikimate 1-carboxyvinyltransferase	0	450	450	+	680451	681803
SPOA0015	YP_164847.1	ZP_00998531.1	0	Oceanicola batsensis HTCC2597	ok	1	MSGHGTPIPMTSHPCGPLSGVAEVPGDKSISHRALILGAMAVGETRITGLLEGEDVLDTA	1	MSAHGTPIPMMAEPAGPLTGTADVPGDKSISHRSLILGALSVGETRISGLLEGQDVLDTA	OB2597_09994	3-phosphoshikimate 1-carboxyvinyltransferase	0	451	451	-	1086050	1084695
SPOA0015	YP_164847.1	ZP_01156384.1	0	Oceanicola granulosus HTCC2516	ok	1	MSGHGTPIPMTSHPCGPLSGVAEVPGDKSISHRALILGAMAVGETRITGLLEGEDVLDTA	1	MSRHATPVPMTARKSGPLTGEAQVPGDKSISHRSLILGALAVGETTITGLLDGEDVLDTA	OG2516_16991	3-phosphoshikimate 1-carboxyvinyltransferase	0	451	451	+	1822128	1823483
SPOA0015	YP_164847.1	ZP_05068167.1	0	Octadecabacter antarcticus 238	ok	1	MSGHGTPIPMTSHPCGPLSGVAEVPGDKSISHRALILGAMAVGETRITGLLEGEDVLDTA	1	MSSHGDPIVMTSRKGGPLRGEAHVPGDKSISHRSLILGALAVGETKITGLLEGQDVLDTG	OA238_5361	3-phosphoshikimate 1-carboxyvinyltransferase	0	450	450	-	378708	377356
SPOA0015	YP_164847.1	ZP_01445538.1	0	Pelagibaca bermudensis HTCC2601	ok	1	MSGHGTPIPMTSHPCGPLSGVAEVPGDKSISHRALILGAMAVGETRITGLLEGEDVLDTA	1	MSSHGEAIPMIARRSSGLSGEAHVPGDKSISHRSLILGAMAVGETRVTGLLEGQDVLDTA	R2601_08726	3-phosphoshikimate 1-carboxyvinyltransferase	0	447	447	-	4581662	4580319
SPOA0015	YP_164847.1	ZP_05079193.1	0	Phaeobacter sp. Y4I	ok	1	MSGHGTPIPMTSHPCGPLSGVAEVPGDKSISHRALILGAMAVGETRITGLLEGEDVLDTA	1	MSGHGTPIPMTSHRSGPLKGVAEVPGDKSISHRSLILGALSVGETKISGLLEGEDVLDTA	RBY4I_2390	3-phosphoshikimate 1-carboxyvinyltransferase	0	448	448	+	210587	211933
SPOA0015	YP_164847.1	ZP_05124567.1	0	Rhodobacteraceae KLH11	ok	1	MSGHGTPIPMTSHPCGPLSGVAEVPGDKSISHRALILGAMAVGETRITGLLEGEDVLDTA	1	MSGHGTPIPMISHPCGPLTGTAEVPGDKSISHRSLILGAMAVGETRISGLLEGEDVLDTA	RKLH11_3046	3-phosphoshikimate 1-carboxyvinyltransferase	0	448	448	-	425155	423809
SPOA0015	YP_164847.1	ZP_01743483.1	0	Rhodobacterales bacterium HTCC2150	ok	1	MSGHGTPIPMTSHPCGPLSGVAEVPGDKSISHRALILGAMAVGETRITGLLEGEDVLDTA	1	MSSHGTPIPMISHKSGPLKGTANVPGDKSISHRSLILGAMSIGETKVTGLLEGQDVLDTG	RB2150_15770	3-phosphoshikimate 1-carboxyvinyltransferase	0	448	448	+	3277539	3278885
SPOA0015	YP_164847.1	ZP_01447705.1	1e-168	Rhodobacterales bacterium HTCC2255	ok	1	MSGHGTPIPMTSHPCGPLSGVAEVPGDKSISHRALILGAMAVGETRITGLLEGEDVLDTA	1	MSGHPTPIPMASQSAGPLKGTAVIPGDKSVSHRSLILGALSVGETKISGLLLGQDVLDTA	OM2255_11040	EPSP synthase, 3-phosphoshikimate 1-carboxyvinyltransferase	0	445	445	+	1347428	1348765
SPOA0015	YP_164847.1	YP_684057.1	0	Roseobacter denitrificans OCh 114	ok	1	MSGHGTPIPMTSHPCGPLSGVAEVPGDKSISHRALILGAMAVGETRITGLLEGEDVLDTA	1	MSSHGAPIPMTSSACGPLTGEARVPGDKSISHRSLILGALSVGETRISGLLEGQDVLDTA	RD1_3914	3-phosphoshikimate 1-carboxyvinyltransferase	0	450	450	-	3779656	3778304
SPOA0015	YP_164847.1	ZP_05101922.1	0	Roseobacter sp. GAI101	ok	1	MSGHGTPIPMTSHPCGPLSGVAEVPGDKSISHRALILGAMAVGETRITGLLEGEDVLDTA	1	MSSHATPIPMTSAACGPLSGVAQVPGDKSISHRSLILGAMCVGKTTISGLLEGDDVLDTA	RGAI101_3380	3-phosphoshikimate 1-carboxyvinyltransferase	0	450	450	+	3538350	3539702
SPOA0015	YP_164847.1	ZP_05785141.1	0	Ruegeria lacuscaerulensis ITI-1157	ok	1	MSGHGTPIPMTSHPCGPLSGVAEVPGDKSISHRALILGAMAVGETRITGLLEGEDVLDTA	1	MSGHGTPIPMTSHPCGPLTGTAEVPGDKSISHRSLILGAMAVGETRISGLLEGEDVLDTA	SL1157_0267	3-phosphoshikimate 1-carboxyvinyltransferase	0	448	448	-	552177	550831
SPOA0015	YP_164847.1	ZP_05089300.1	0	Ruegeria sp. R11	ok	1	MSGHGTPIPMTSHPCGPLSGVAEVPGDKSISHRALILGAMAVGETRITGLLEGEDVLDTA	1	MSGHGTPIPMTSHRANPLKGIAEVPGDKSISHRSIILGALAVGETKITGLLEGEDVLDTA	RR11_1752	3-phosphoshikimate 1-carboxyvinyltransferase	0	449	449	-	2192880	2191531
SPOA0015	YP_164847.1	YP_612194.1	0	Ruegeria sp. TM1040	ok	1	MSGHGTPIPMTSHPCGPLSGVAEVPGDKSISHRALILGAMAVGETRITGLLEGEDVLDTA	1	MSGHGTPIPMTSRRASPLKGEAHVPGDKSISHRSLILGAMAVGETKISGLLEGEDVLDTA	TM1040_0199	3-phosphoshikimate 1-carboxyvinyltransferase	0	450	450	-	217726	216374
SPOA0015	YP_164847.1	ZP_05739280.1	0	RuegeriaTrich CH4B	ok	1	MSGHGTPIPMTSHPCGPLSGVAEVPGDKSISHRALILGAMAVGETRITGLLEGEDVLDTA	1	MSGHGTPIPMTSRRASPLKGEAHVPGDKSISHRSLILGAMAVGETKISGLLEGEDVLDTA	SCH4B_0894	3-phosphoshikimate 1-carboxyvinyltransferase	0	450	450	-	812438	811086
SPOA0015	YP_164847.1	ZP_00953711.1	0	Sulfitobacter sp. EE-36	ok	1	MSGHGTPIPMTSHPCGPLSGVAEVPGDKSISHRALILGAMAVGETRITGLLEGEDVLDTA	1	MSSHATPVPMTSTACGPLSGVAEVPGDKSISHRSLILGAMCIGETTISGLLEGDDVLDTA	EE36_03433	3-phosphoshikimate 1-carboxyvinyltransferase	0	450	450	-	122260	120908
SPOA0015	YP_164847.1	ZP_05051528.1	0	Octadecabacter antarcticus 307	wrong	1	MSGHGTPIPMTSHPCGPLSGVAEVPGDKSISHRALILGAMAVGETRITGLLEGEDVLDTA	20	MSSHGDPIVMTSRKGGPLRGEAYVPGDKSISHRALILGALAVGETKITGLLEGQDVLDTG	OA307_2904	3-phosphoshikimate 1-carboxyvinyltransferase	-19	469	450	-	2087488	2086136
SPOA0015	YP_164847.1	ZP_01904632.1	0	Roseobacter sp. AzwK-3b	wrong	1	MSGHGTPIPMTSHPCGPLSGVAEVPGDKSISHRALILGAMAVGETRITGLLEGEDVLDTA	21	MSGHGAPIPMTSHRSGGLAGTADIPGDKSISHRALILGALSVGETMVTGLLEGQDVLDTA	RAZWK3B_10642	3-phosphoshikimate 1-carboxyvinyltransferase	-20	469	449	+	3717631	3718980
SPOA0015	YP_164847.1	ZP_01002590.1	0	Loktanella vestfoldensis SKA53	wrong	1	MSGHGTPIPMTSHPCGPLSGVAEVPGDKSISHRALILGAMAVGETRITGLLEGEDVLDTA	24	MSSHATPIPMMSSACGPLQGQAHVPGDKSISHRSLILGAMCIGETRITGLLEGDDVLDTA	SKA53_01181	3-phosphoshikimate 1-carboxyvinyltransferase	-23	473	450	+	943612	944964
SPOA0015	YP_164847.1	ZP_05342087.1	0	Thalassiobium R2A62	wrong	1	MSGHGTPIPMTSHPCGPLSGVAEVPGDKSISHRALILGAMAVGETRITGLLEGEDVLDTA	49	MSGHGTPIPMTSHASTGLNGTADVPGDKSISHRSLILGAMSVGETRITGLLEGEDVLDTG	TR2A62_1615	3-phosphoshikimate 1-carboxyvinyltransferase	-48	496	448	-	1504579	1503233
SPOA0015	YP_164847.1	ZP_01015875.1	0	Maritimibacter alkaliphilus HTCC2654	wrong	10	MTSHPCGPLSGVAEVPGDKSISHRALILGAMAVGETRITGLLEGEDVLDTAKAMRAFGAE	1	MTSRKSGPLKGVADVPGDKSISHRSLLLGAMAVGETRVTGLLEGEDVLATAAAMRAFGAD	RB2654_18283	3-phosphoshikimate 1-carboxyvinyltransferase	9	441	450	+	4452797	4454149
SPOA0015	YP_164847.1	ZP_02149098.1	0	Phaeobacter gallaeciensis 2.10	wrong	10	MTSHPCGPLSGVAEVPGDKSISHRALILGAMAVGETRITGLLEGEDVLDTAKAMRAFGAE	1	MTSHRADPLTGIAEVPGDKSISHRSLILGALAVGETKISGLLEGEDVLDTAKAMQAMGAE	RG210_04045	3-phosphoshikimate 1-carboxyvinyltransferase	9	440	449	-	1576078	1574729
SPOA0015	YP_164847.1	ZP_02146464.1	0	Phaeobacter gallaeciensis BS107	wrong	10	MTSHPCGPLSGVAEVPGDKSISHRALILGAMAVGETRITGLLEGEDVLDTAKAMRAFGAE	1	MTSHRADPLTGIAEVPGDKSISHRSLILGALAVGETKISGLLEGEDVLDTAKAMQAMGAE	RGBS107_09436	3-phosphoshikimate 1-carboxyvinyltransferase	9	440	449	+	3043201	3044550
SPOA0015	YP_164847.1	ZP_05076700.1	0	Rhodobacterales HTCC2083	wrong	10	MTSHPCGPLSGVAEVPGDKSISHRALILGAMAVGETRITGLLEGEDVLDTAKAMRAFGAE	1	MSSSKCGPLIGRADVPGDKSISHRALILGAMAVGETCITGLLEGEDVLDTGRAMRSFGAE	RB2083_3875	3-phosphoshikimate 1-carboxyvinyltransferase	9	441	450	+	2013002	2014354
SPOA0015	YP_164847.1	ZP_02142005.1	0	Roseobacter litoralis Och 149	wrong	10	MTSHPCGPLSGVAEVPGDKSISHRALILGAMAVGETRITGLLEGEDVLDTAKAMRAFGAE	1	MTSSACGPLTGEARVPGDKSISHRSLILGALSVGETRISGLLEGQDVLDTAKAMRAFGAT	RLO149_14103	3-phosphoshikimate 1-carboxyvinyltransferase	9	441	450	+	3193243	3194595
SPOA0015	YP_164847.1	ZP_01750762.1	0	Roseobacter sp. CCS2	wrong	10	MTSHPCGPLSGVAEVPGDKSISHRALILGAMAVGETRITGLLEGEDVLDTAKAMRAFGAE	1	MMSRPCGPLSGEAHVPGDKSISHRSLILGAMCVGQTRITGLLEGEDVLDTGRAMEAFGAT	RCCS2_14104	3-phosphoshikimate 1-carboxyvinyltransferase	9	441	450	+	1810166	1811518
SPOA0015	YP_164847.1	ZP_01054605.1	0	Roseobacter sp. MED193	wrong	10	MTSHPCGPLSGVAEVPGDKSISHRALILGAMAVGETRITGLLEGEDVLDTAKAMRAFGAE	1	MTSHRAEPLTGVAEVPGDKSISHRSLILGAMAIGETKISGLLEGDDVLDTAKAMQAFGAE	MED193_17924	3-phosphoshikimate 1-carboxyvinyltransferase	9	439	448	+	296687	298033
SPOA0015	YP_164847.1	ZP_01752691.1	0	Roseobacter sp. SK209-2-6	wrong	10	MTSHPCGPLSGVAEVPGDKSISHRALILGAMAVGETRITGLLEGEDVLDTAKAMRAFGAE	1	MTSHRADPLTGVAEVPGDKSISHRSLILGAMAVGETKITGLLEGDDVLDTAKAMQAFGAE	RSK20926_11014	3-phosphoshikimate 1-carboxyvinyltransferase	9	441	450	+	145028	146380
SPOA0015	YP_164847.1	ZP_01037287.1	0	Roseovarius sp. 217	wrong	10	MTSHPCGPLSGVAEVPGDKSISHRALILGAMAVGETRITGLLEGEDVLDTAKAMRAFGAE	1	MTSHRSGPLSGVADVPGDKSISHRSLILGALSVGETVITGLLEGEDVLDTAKAMRAFGAE	ROS217_11796	3-phosphoshikimate 1-carboxyvinyltransferase	9	439	448	+	3469688	3471034
SPOA0015	YP_164847.1	ZP_00948256.1	0	Sulfitobacter sp. NAS-14.1	wrong	10	MTSHPCGPLSGVAEVPGDKSISHRALILGAMAVGETRITGLLEGEDVLDTAKAMRAFGAE	1	MTSTACGPLSGVAEVPGDKSISHRSLILGAMCIGETTISGLLEGDDVLDTAKAMQAFGAE	NAS141_08361	3-phosphoshikimate 1-carboxyvinyltransferase	9	441	450	-	66417	65065
SPOA0058	YP_164889.1	ZP_02150797.1	4e-50	Phaeobacter gallaeciensis 2.10	ok	1	MTIYYSEDHEWLSVEGEIATLGITKHAADQLGEVVFIEQKEAGDAFAQGDEIGVIESVKA	1	MTTYYSEDHEWITVEGDTATLGITKHAADQLGEVVFVEQQDTGEEFEKGGEIGVIESVKA	RG210_00050	glycine cleavage system H protein	0	121	121	+	3390841	3391206
SPOA0058	YP_164889.1	ZP_02147513.1	3e-50	Phaeobacter gallaeciensis BS107	ok	1	MTIYYSEDHEWLSVEGEIATLGITKHAADQLGEVVFIEQKEAGDAFAQGDEIGVIESVKA	1	MTTYYSEDHEWITVEGDTATLGITKHAADQLGEVVFVEQQDSGEEFEKGGEIGVIESVKA	RGBS107_20173	lipoyl synthase	0	121	121	+	4176715	4177080
SPOA0058	YP_164889.1	ZP_05080185.1	9e-53	Phaeobacter sp. Y4I	ok	1	MTIYYSEDHEWLSVEGEIATLGITKHAADQLGEVVFIEQKEAGDAFAQGDEIGVIESVKA	1	MATYYSEEHEWITVEGDVATLGITQHAADQLGEVVFVEQREAGEEFEKGGEIGVIESVKA	RBY4I_3384	glycine cleavage system H protein	0	121	121	-	519002	518637
SPOA0058	YP_164889.1	ZP_05125207.1	1e-50	Rhodobacteraceae KLH11	ok	1	MTIYYSEDHEWLSVEGEIATLGITKHAADQLGEVVFIEQKEAGDAFAQGDEIGVIESVKA	1	MATYYSEEHEWLTVEGDTATLGITKHAAEQLGEVVFVEQQEAGDEFEKGGEIGVIESVKA	RKLH11_3737	glycine cleavage system H protein	0	121	121	-	3690081	3689716
SPOA0058	YP_164889.1	ZP_01750943.1	3e-36	Roseobacter sp. CCS2	ok	1	MTIYYSEDHEWLSVEGEIATLGITKHAADQLGEVVFIEQKEAGDAFAQGDEIGVIESVKA	1	MTMKYTEEHEWLRADGDVYVVGITEHATTQLGDLVFVELPEVGATVSKDDEIVVIESVKA	RCCS2_15009	glycine cleavage system H protein	0	121	121	+	1968568	1968933
SPOA0058	YP_164889.1	ZP_01055572.1	8e-50	Roseobacter sp. MED193	ok	1	MTIYYSEDHEWLSVEGEIATLGITKHAADQLGEVVFIEQKEAGDAFAQGDEIGVIESVKA	1	MTTYYSEEHEWITVAGDVATLGITQHAADQLGEIVFCEQKEAGDTFEKGEEIGVIESVKA	MED193_15007	glycine cleavage system H protein	0	121	121	+	1302825	1303190
SPOA0058	YP_164889.1	ZP_01756659.1	4e-54	Roseobacter sp. SK209-2-6	ok	1	MTIYYSEDHEWLSVEGEIATLGITKHAADQLGEVVFIEQKEAGDAFAQGDEIGVIESVKA	1	MTTYYSEEHEWVTVEGDVATVGITQHAADQLGEIVFVEQKEAGDEFEKGDEIGVIESVKA	RSK20926_07718	glycine cleavage system H protein	0	121	121	-	4113108	4112743
SPOA0058	YP_164889.1	ZP_05786197.1	6e-50	Ruegeria lacuscaerulensis ITI-1157	ok	1	MTIYYSEDHEWLSVEGEIATLGITKHAADQLGEVVFIEQKEAGDAFAQGDEIGVIESVKA	1	MATYYSEEHEWLTVEGDTATLGITKHAAEQLGEVVFVEQQEVGEEFEKDGEIGVIESVKA	SL1157_1350	glycine cleavage system H protein	0	121	121	+	1599605	1599970
SPOA0058	YP_164889.1	ZP_05091290.1	1e-50	Ruegeria sp. R11	ok	1	MTIYYSEDHEWLSVEGEIATLGITKHAADQLGEVVFIEQKEAGDAFAQGDEIGVIESVKA	1	MTTYYSEDHEWITVEGDTATLGITKHAADQLGEVVFIEQQDSGEEFEKGGEIGVIESVKA	RR11_82	glycine cleavage system H protein	0	121	121	+	3764549	3764914
SPOA0061	YP_164892.1	ZP_05780016.1	0	Citriecella sp. SE45	ok	1	MDGNDAPNAGQCPVMHGHAAGTGMRNHHWWPNQINLKVLHQHSSKSDPMGAQFNYAEAFK	1	MDGNDMKMTGGCPVMHNATNRAGRSNKDWWPNQLNLRILNPGGG--NPMPEGFDYGRAFE	CSE45_0502	catalase/peroxidase HPI	0	734	734	-	1094849	1092645
SPOA0061	YP_164892.1	YP_001542012.1	0	Dinoroseobacter shibae DFL 12	ok	1	MDGNDAPNAGQCPVMHGHAAGTGMRNHHWWPNQINLKVLHQHSSKSDPMGAQFNYAEAFK	1	MDGNDLRNVTGCPVMHGGNTGMNTSPVRWWPNALNLDILHQHGARVSPMDPDYDHREAVK	Dshi_3801	catalase/peroxidase HPI	0	725	725	-	10535	8358
SPOA0061	YP_164892.1	ZP_01003222.1	0	Loktanella vestfoldensis SKA53	ok	1	MDGNDAPNAGQCPVMHGHAAGT--GMR-NHHWWPNQINLKVLHQHSSKSDPMGAQFNYAE	1	MDGNDV---GKCPVMHGVGLNTTTGTRGNRDWWPNQLNLRILHQNAPALDPMGEDFNYAE	SKA53_14466	Fungal/archaeal/bacterial heme catalase/peroxidase	0	733	733	-	1553556	1551355
SPOA0061	YP_164892.1	ZP_01013051.1	0	Maritimibacter alkaliphilus HTCC2654	ok	1	MDGNDAPNAGQCPVMHGHAAGTGMR-NHHWWPNQINLKVLHQHSSKSDPMGAQFNYAEAF	1	MDGNAA---SKCPFAGGAAVTQGTRTNRNWWPNQLNLKILHQNSDLSDPMGDDFDYAEAF	RB2654_09804	catalase/peroxidase	0	730	730	+	1808494	1810686
SPOA0061	YP_164892.1	ZP_00998907.1	0	Oceanicola batsensis HTCC2597	ok	1	MDGNDAPNAGQCPVMHGHAAGTGMRNHHWWPNQINLKVLHQHSSKSDPMGAQFNYAEAFK	1	MDGNDTP-AGKCPVMHGGLTNLSSTVTDWWPNALNFDILHQHDVMTNPMDVDYDYREELK	OB2597_11886	hypothetical protein OB2597_11886	0	724	724	+	1451641	1453815
SPOA0061	YP_164892.1	ZP_01155719.1	0	Oceanicola granulosus HTCC2516	ok	1	MDGNDAPNAGQCPVMHGHAAGTGMRNHHWWPNQINLKVLHQHSSKSDPMGAQFNYAEAFK	1	MDGSNS--SGGCPV--AHHTFRGRRNKDWWPNQLTLRILHQNGVEGDPMGAEFDYVEAFK	OG2516_02569	catalase/peroxidase HPI	0	736	736	-	1077679	1075469
SPOA0061	YP_164892.1	ZP_05065013.1	0	Octadecabacter antarcticus 238	ok	1	MDGNDAPNA----GQCPVMHGHAAGTGMR-NHHWWPNQINLKVLHQHSSKSDPMGAQFNY	1	MDGADIQNMNENQGKCPVIHGTRQATGTTANQHWWPESLNLKPLNQNSAQSSPMGGEFVY	OA238_2185	catalase/peroxidase HPI	0	731	731	+	4405488	4407683
SPOA0061	YP_164892.1	ZP_05053766.1	0	Octadecabacter antarcticus 307	ok	1	MDGNDAP----NAGQCPVMHGHAAGTGMR-NHHWWPNQINLKVLHQHSSKSDPMGAQFNY	1	MDGADVKDMNENQGKCPVMQGTHQSIGTSANQHWWPESLNLKPLNQNSAQSNPMGGEFAY	OA307_5142	catalase/peroxidase HPI	0	735	735	-	663487	661280
SPOA0061	YP_164892.1	ZP_02150835.1	0	Phaeobacter gallaeciensis 2.10	ok	1	MDGNDAPNAGQCPVMHGHAAGTGMRNHHWWPNQINLKVLHQHSSKSDPMGAQFNYAEAFK	1	MQQGDGHTGGKCPVLHGSNTNTSAGVADWWPNALNLDILHQHDRMTDPMAEGFDYREAVK	RG210_00240	catalase/hydroperoxidase HPI(I)	0	722	722	+	3438504	3440672
SPOA0061	YP_164892.1	ZP_02147499.1	0	Phaeobacter gallaeciensis BS107	ok	1	MDGNDAPNAGQCPVMHGHAAGTGMRNHHWWPNQINLKVLHQHSSKSDPMGAQFNYAEAFK	1	MQQGDGHTGGKCPVLHGSNTNTSAGVADWWPNALNLDILHQHDRMTDPMAEGFDYREAVK	RGBS107_20368	catalase-peroxidase KatB	0	722	722	+	4162142	4164310
SPOA0061	YP_164892.1	ZP_05073795.1	0	Rhodobacterales HTCC2083	ok	1	MDGNDAPNAGQCPVMHGHAAGTGMRNHHWWPNQINLKVLHQHSSKSDPMGAQFNYAEAFK	1	MDGNNVNQAGKCPVMHAAKSDT-RSNKDWWPEQLNLRILSQQSNKSDPMGEGFDYAEAFK	RB2083_969	catalase/peroxidase HPI	0	735	735	-	3776111	3773904
SPOA0061	YP_164892.1	YP_682476.1	0	Roseobacter denitrificans OCh 114	ok	1	MDGNDAPNAGQCPVMHGHAAGTGMRNHHWWPNQINLKVLHQHSSKSDPMGAQFNYAEAFK	1	MDGNNVDPTGGCPVMHGGNTAMDKPVTKWWPNALNLDILHQHGARTNPMDPDYDHRAAVK	RD1_2195	catalase-peroxidase	0	726	726	+	2092862	2095042
SPOA0061	YP_164892.1	ZP_02141055.1	0	Roseobacter litoralis Och 149	ok	1	MDGNDAPNAGQCPVMHGHAAGTGMRNHHWWPNQINLKVLHQHSSKSDPMGAQFNYAEAFK	1	MDGNNVDPTGGCPVMHGGNTAMDKPVTKWWPNALNLDILHQHGARTNPMDADYDHRAAVK	RLO149_18213	catalase-peroxidase	0	726	726	+	2290166	2292346
SPOA0061	YP_164892.1	ZP_01901028.1	0	Roseobacter sp. AzwK-3b	ok	1	MDGNDAPNAGQCPVMHGHAAGTGMRNHHWWPNQINLKVLHQHSSKSDPMGAQFNYAEAFK	1	MDGNDVNTSGKCPVMHGGLTATGTSNMEWWPKSLNLDILHQHDTKTNPL-AEVNYREAVK	RAZWK3B_00860	catalase/peroxidase HPI	0	723	723	+	62382	64553
SPOA0061	YP_164892.1	ZP_01751884.1	0	Roseobacter sp. CCS2	ok	1	MDGN--DAPNAGQCPVMHGHAAGTGMRNHHWWPNQINLKVLHQHSSKSDPMGAQFNYAEA	1	MDGNPINHKTGGGCPVMHGGNTATDNAVTKWWPEALNLDILHQHDRRTDPMDEGYNHREA	RCCS2_10400	catalase-peroxidase	0	727	727	+	2855622	2857805
SPOA0061	YP_164892.1	ZP_05098734.1	0	Roseobacter sp. GAI101	ok	1	MDGNDAPNAGQCPVMHGHAAGTGMRNHHWWPNQINLKVLHQHSSKSDPMGAQFNYAEAFK	1	MDGNNVNSTGGCPVMHGGNTTVEQSVTEWWPRSLNLDILHQHGARTNPMDVDYNHRDAVK	RGAI101_181	catalase/peroxidase HPI	0	724	724	-	1155675	1153501
SPOA0061	YP_164892.1	ZP_01058348.1	0	Roseobacter sp. MED193	ok	1	MDGNDAPNAGQCPVMHGHA--AGTGMR-NHHWWPNQINLKVLHQHSSKSDPMGAQFNYAE	1	MDGNDAPKTGGCPVMHSGAKSASSGVRSNQDWWPNQLNLKILHQNSEKSDPMAPGFNYAD	MED193_12153	Fungal/archaeal/bacterial haem catalase/peroxidase	0	738	738	+	4136755	4138971
SPOA0061	YP_164892.1	ZP_01752582.1	0	Roseobacter sp. SK209-2-6	ok	1	MDGNDAPNAGQCPVMHGHA--AGTGMR-NHHWWPNQINLKVLHQHSSKSDPMGAQFNYAE	1	MDGNDIPKAGGCPVMHGGAQSATSGSRSNKDWWPNQLDLKILHQHSEKSDPMGGAFNYAE	RSK20926_10469	Fungal/archaeal/bacterial haem catalase/peroxidase	0	731	731	-	37309	35114
SPOA0061	YP_164892.1	ZP_01035540.1	0	Roseovarius sp. 217	ok	1	MDGNDAPNAGQCPVMHGHAAGTGMRNHHWWPNQINLKVLHQHSSKSDPMGAQFNYAEAFK	1	MDGN---NIGKCPVMHGSMTETGTSVMDWWPKALNLDILHQHDQKTNPLGADFNYAEEVK	ROS217_05149	catalase/peroxidase	0	721	721	+	1716403	1718568
SPOA0061	YP_164892.1	ZP_01878071.1	0	Roseovarius sp. TM1035	ok	1	MDGNDAPNAGQCPVMHGHAAGTGMRNHHWWPNQINLKVLHQHSSKSDPMGAQFNYAEAFK	1	MDGN---NIGKCPVMHGSVTETGTSVMDWWPKSLNLDILHQHDQKTNPLGADFNYAEEVK	RTM1035_15762	catalase/peroxidase	0	721	721	+	356349	358514
SPOA0061	YP_164892.1	ZP_05785858.1	0	Ruegeria lacuscaerulensis ITI-1157	ok	1	MDGNDAPNAGQCPVMHGHAAGTGMRNHHWWPNQINLKVLHQHSSKSDPMGAQFNYAEAFK	1	MDGSDTPNTGKCPIMHG--AGT-RSNRDWWPNQLNLAILHQHQPVSNPLGADFNYAEAFK	SL1157_1007	catalase/peroxidase HPI	0	735	735	-	1257280	1255073
SPOA0061	YP_164892.1	YP_614785.1	0	Ruegeria sp. TM1040	ok	1	MDGNDAPNAGQCPVMHGHAAGTGMRNHHWWPNQINLKVLHQHSSKSDPMGAQFNYAEAFK	1	MDGQDIGAGGGCPFSGANTNKGRRSNRDWWPNQLNLSILHQHQARQNPLGETFNYAEAFK	TM1040_2791	catalase/peroxidase HPI	0	738	738	-	2953351	2951135
SPOA0061	YP_164892.1	ZP_05741619.1	0	RuegeriaTrich CH4B	ok	1	MDGNDAPNAGQCPVMHGHAAGTGMRNHHWWPNQINLKVLHQHSSKSDPMGAQFNYAEAFK	1	MDGQDIGAGGGCPFSGSNTNKGRRSNRDWWPNQLNLAILHQHQTRQNPLGEDFNYAEAFK	SCH4B_3016	catalase/peroxidase HPI	0	738	738	-	2924724	2922508
SPOA0061	YP_164892.1	ZP_01747020.1	0	Sagittula stellata E-37	ok	1	MDGNDAPNAGQCPVMHGH--AAGTGMR-NHHWWPNQINLKVLHQHSSKSDPMGAQFNYAE	1	MDGN---NAGGCPVMHGAQIASTFGVRSNRDWWPNQLNLGILHQHAPKSNPMGEHFSYAD	SSE37_22275	Fungal/archaeal/bacterial haem catalase/peroxidase	0	500	500	+	3321085	3322586
SPOA0061	YP_164892.1	ZP_00956274.1	0	Sulfitobacter sp. EE-36	ok	1	MDGNDAPNAGQCPVM--HGHAAGTGMRN-HHWWPNQINLKVLHQHSSKSDPMGAQFNYAE	1	MDGNDVENISKCPVVGSHGRNSKRGARSLNEWWPNQLNLKLLHQNTIDSNPLGPDFDYAE	EE36_11399	heme catalase/peroxidase	0	738	738	+	2758024	2760240
SPOA0061	YP_164892.1	ZP_00963948.1	0	Sulfitobacter sp. NAS-14.1	ok	1	MDGNDAPNAGQCPVM--HGHAAGTGMRN-HHWWPNQINLKVLHQHSSKSDPMGAQFNYAE	1	MDGNDVENISKCPVVGSHGRNSKRGARSLNEWWPNQLNLKLLHQNTIDSNPLGPDFDYAE	NAS141_16624	haem catalase/peroxidase	0	738	738	+	3042003	3044219
SPOA0061	YP_164892.1	YP_509528.1	0	Jannaschia sp. CCS1	wrong	1	MDGNDAPNAGQCPVMHGHAAGT--GMRNHHWWPNQINLKVLHQHSSKSDPMGAQFNYAEA	2	MDGAQT-NSGGCPVMHGGGSRPMGATANQHWWPNQLNLKPLSANSEKLDPMGEGFDYAEE	Jann_1586	catalase/peroxidase HPI	-1	735	734	+	1567449	1569653
SPOA0061	YP_164892.1	ZP_01742696.1	0	Rhodobacterales bacterium HTCC2150	wrong	1	MDGNDAPNAGQCPVMHGHAAGTGMRNHHWWPNQINLKVLHQHSSKSDPMGAQFNYAEAFK	3	MDGNDASGEGKCPVMHTASGASARGNRDWWPNQLNLRILHQNAPKSNPMGDDFDYAAAFE	RB2150_03054	Fungal/archaeal/bacterial haem catalase/peroxidase	-2	732	730	+	2544035	2546227
SPOA0061	YP_164892.1	ZP_05122353.1	0	Rhodobacteraceae KLH11	wrong	1	MDGNDAPNAGQCPVMHGHAAGTGMRNHHWWPNQINLKVLHQHSSKSDPMGAQFNYAEAFK	5	MDGSDNPNMGKCPVMHGSAGGR--TNRDWWPNQLNISILHQHGAASNPMDEAFDYAEEFK	RKLH11_820	catalase/peroxidase HPI	-4	738	734	+	1324540	1326744
SPOA0061	YP_164892.1	ZP_05090398.1	0	Ruegeria sp. R11	wrong	1	MDGNDAPNAGQCPVMHGHAAGTGMRNHHWWPNQINLKVLHQHSSKSDPMGAQFNYAEAFK	6	MDGNKIGASGGCPVMHGSATDASNTPTKWWPNALNIDILHQHGARTNPMDADYNHRDAVK	RR11_2851	catalase/peroxidase HPI	-5	731	726	-	3041031	3038851
SPOA0061	YP_164892.1	ZP_05080544.1	0	Phaeobacter sp. Y4I	wrong	12	VMHGHAAGTGMRNHHWWPNQINLKVLHQHSSKSDPMGAQFNYAEAFKSLDLDALKADLTA	1	MFHGAAASGGTTNKHWWPNLLNLKVLHQHSPASNPMGADFNYAEEFKKLDLKAVKQDLYA	RBY4I_3746	catalase/peroxidase HPI	11	724	735	+	2484599	2486806
SPOA0077	YP_164908.1	ZP_05779237.1	2e-36	Citriecella sp. SE45	ok	1	MAKEDTLEFPGVVKELLPNATFRVELENGHEIIAHTAGKMRKNRIRVLAGDKVQVEMTPY	1	MAKEDILEFPGVVKELLPNATFRVELENGHEIIAHTAGKMRKNRIRVLAGDRVQVEMTPY	CSE45_3863	translation initiation factor IF-1	0	72	72	-	61484	61266
SPOA0077	YP_164908.1	YP_001532325.1	2e-36	Dinoroseobacter shibae DFL 12	ok	1	MAKEDTLEFPGVVKELLPNATFRVELENGHEIIAHTAGKMRKNRIRVLAGDKVQVEMTPY	1	MAKEELLEFPGVVKELLPNATFRVELENGHEIIAHTAGKMRKNRIRVLAGDKVQVEMTPY	Dshi_0982	translation initiation factor IF-1	0	72	72	+	1002938	1003156
SPOA0077	YP_164908.1	YP_510814.1	2e-36	Jannaschia sp. CCS1	ok	1	MAKEDTLEFPGVVKELLPNATFRVELENGHEIIAHTAGKMRKNRIRVLAGDKVQVEMTPY	1	MAKEEMLEFPGVVKELLPNATFRVELENGHEIIAHTAGKMRKNRIRVLAGDKVQVEMTPY	Jann_2872	translation initiation factor IF-1	0	72	72	-	2893665	2893447
SPOA0077	YP_164908.1	ZP_01003831.1	2e-36	Loktanella vestfoldensis SKA53	ok	1	MAKEDTLEFPGVVKELLPNATFRVELENGHEIIAHTAGKMRKNRIRVLAGDKVQVEMTPY	1	MAKEELLEFPGVVKELLPNATFRVELENGHEIIAHTAGKMRKNRIRVLAGDKVQVEMTPY	SKA53_07671	translation initiation factor IF-1	0	72	72	+	2169987	2170205
SPOA0077	YP_164908.1	ZP_01011617.1	2e-36	Maritimibacter alkaliphilus HTCC2654	ok	1	MAKEDTLEFPGVVKELLPNATFRVELENGHEIIAHTAGKMRKNRIRVLAGDKVQVEMTPY	1	MAKEELLEFPGVVKELLPNATFRVELENGHEIIAHTAGKMRKNRIRVLAGDKVQVEMTPY	RB2654_20113	translation initiation factor IF-1	0	72	72	+	359544	359762
SPOA0077	YP_164908.1	ZP_02154598.1	2e-37	Oceanibulbus indolifex HEL-45	ok	1	MAKEDTLEFPGVVKELLPNATFRVELENGHEIIAHTAGKMRKNRIRVLAGDKVQVEMTPY	1	MAKEDTLEFPGVVKELLPNATFRVELENGHEIIAHTAGKMRKNRIRVLAGDKVQVEMTPY	OIHEL45_00782	translation initiation factor IF-1	0	72	72	-	3144209	3143991
SPOA0077	YP_164908.1	ZP_00998258.1	2e-37	Oceanicola batsensis HTCC2597	ok	1	MAKEDTLEFPGVVKELLPNATFRVELENGHEIIAHTAGKMRKNRIRVLAGDKVQVEMTPY	1	MAKEDTLEFPGVVKELLPNATFRVELENGHEIIAHTAGKMRKNRIRVLAGDKVQVEMTPY	OB2597_08629	translation initiation factor IF-1	0	72	72	-	781659	781441
SPOA0077	YP_164908.1	ZP_01157929.1	1e-35	Oceanicola granulosus HTCC2516	ok	1	MAKEDTLEFPGVVKELLPNATFRVELENGHEIIAHTAGKMRKNRIRVLAGDKVQVEMTPY	1	MAKEELLEFPGVVKELLPNATFRVELENGHEIIAHTAGKMRKNRIRVLAGDRVQVEMTPY	OG2516_17418	translation initiation factor IF-1	0	72	72	+	3468243	3468461
SPOA0077	YP_164908.1	ZP_05065045.1	9e-35	Octadecabacter antarcticus 238	ok	1	MAKEDTLEFPGVVKELLPNATFRVELENGHEIIAHTAGKMRKNRIRVLAGDKVQVEMTPY	1	MAKEELLEFPGVVKELLPNATFLVELENGHTIIAHTAGKMRKNRIRVLAGDKVQVEMTPY	OA238_2217	translation initiation factor IF-1	0	72	72	-	4863027	4862809
SPOA0077	YP_164908.1	ZP_05051033.1	2e-34	Octadecabacter antarcticus 307	ok	1	MAKEDTLEFPGVVKELLPNATFRVELENGHEIIAHTAGKMRKNRIRVLAGDKVQVEMTPY	1	MAKEELLEFPGVVKELLPNATFLVELENGHTIIAHTAGKMRKNRIRVLSGDKVQVEMTPY	OA307_2409	translation initiation factor IF-1	0	72	72	-	1104173	1103955
SPOA0077	YP_164908.1	ZP_01445821.1	2e-36	Pelagibaca bermudensis HTCC2601	ok	1	MAKEDTLEFPGVVKELLPNATFRVELENGHEIIAHTAGKMRKNRIRVLAGDKVQVEMTPY	1	MAKEDILEFPGVVKELLPNATFRVELENGHEIIAHTAGKMRKNRIRVLAGDRVQVEMTPY	R2601_09330	translation initiation factor IF-1	0	72	72	-	4853846	4853628
SPOA0077	YP_164908.1	ZP_02149390.1	2e-37	Phaeobacter gallaeciensis 2.10	ok	1	MAKEDTLEFPGVVKELLPNATFRVELENGHEIIAHTAGKMRKNRIRVLAGDKVQVEMTPY	1	MAKEDTLEFPGVVKELLPNATFRVELENGHEIIAHTAGKMRKNRIRVLAGDKVQVEMTPY	RG210_05507	translation initiation factor IF-1	0	72	72	-	1871837	1871619
SPOA0077	YP_164908.1	ZP_02144749.1	2e-37	Phaeobacter gallaeciensis BS107	ok	1	MAKEDTLEFPGVVKELLPNATFRVELENGHEIIAHTAGKMRKNRIRVLAGDKVQVEMTPY	1	MAKEDTLEFPGVVKELLPNATFRVELENGHEIIAHTAGKMRKNRIRVLAGDKVQVEMTPY	RGBS107_04273	translation initiation factor IF-1	0	72	72	-	1296669	1296451
SPOA0077	YP_164908.1	ZP_05078610.1	4e-37	Phaeobacter sp. Y4I	ok	1	MAKEDTLEFPGVVKELLPNATFRVELENGHEIIAHTAGKMRKNRIRVLAGDKVQVEMTPY	1	MAKEDTLEFPGVVKELLPNATFRVELENGHEIIAHTAGKMRKNRIRVLAGDRVQVEMTPY	RBY4I_1805	translation initiation factor IF-1	0	72	72	+	69662	69880
SPOA0077	YP_164908.1	ZP_05124731.1	2e-37	Rhodobacteraceae KLH11	ok	1	MAKEDTLEFPGVVKELLPNATFRVELENGHEIIAHTAGKMRKNRIRVLAGDKVQVEMTPY	1	MAKEDTLEFPGVVKELLPNATFRVELENGHEIIAHTAGKMRKNRIRVLAGDKVQVEMTPY	RKLH11_3259	translation initiation factor IF-1	0	72	72	-	3156800	3156582
SPOA0077	YP_164908.1	ZP_01742532.1	6e-35	Rhodobacterales bacterium HTCC2150	ok	1	MAKEDTLEFPGVVKELLPNATFRVELENGHEIIAHTAGKMRKNRIRVLAGDKVQVEMTPY	1	MAKEELLEFPGVVKELLPNATFLVELENGHTIIAHTAGKMRKNRIRVLAGDKVQVEMTPY	RB2150_17219	translation initiation factor IF-1	0	72	72	-	2393718	2393500
SPOA0077	YP_164908.1	ZP_01447098.1	3e-33	Rhodobacterales bacterium HTCC2255	ok	1	MAKEDTLEFPGVVKELLPNATFRVELENGHEIIAHTAGKMRKNRIRVLAGDKVQVEMTPY	1	MAKEELLEFDGVVVELLPNATFRVELENGHEIIAHTAGKMRKNRIRVLAGDKVQVEMTPY	OM2255_07060	translation initiation factor IF-1	0	72	72	+	723307	723525
SPOA0077	YP_164908.1	ZP_05076344.1	1e-35	Rhodobacterales HTCC2083	ok	1	MAKEDTLEFPGVVKELLPNATFRVELENGHEIIAHTAGKMRKNRIRVLAGDKVQVEMTPY	1	MAKEDTLEFPGVVKELLPNATFLVELENGHTIIAHTAGKMRKNRIRVLAGDKVQVEMTPY	RB2083_3519	translation initiation factor IF-1	0	72	72	+	74020	74238
SPOA0077	YP_164908.1	YP_681995.1	2e-37	Roseobacter denitrificans OCh 114	ok	1	MAKEDTLEFPGVVKELLPNATFRVELENGHEIIAHTAGKMRKNRIRVLAGDKVQVEMTPY	1	MAKEDTLEFPGVVKELLPNATFRVELENGHEIIAHTAGKMRKNRIRVLAGDKVQVEMTPY	RD1_1685	translation initiation factor IF-1	0	72	72	+	1620581	1620799
SPOA0077	YP_164908.1	ZP_02141536.1	2e-37	Roseobacter litoralis Och 149	ok	1	MAKEDTLEFPGVVKELLPNATFRVELENGHEIIAHTAGKMRKNRIRVLAGDKVQVEMTPY	1	MAKEDTLEFPGVVKELLPNATFRVELENGHEIIAHTAGKMRKNRIRVLAGDKVQVEMTPY	RLO149_04114	translation initiation factor IF-1	0	72	72	-	2728423	2728205
SPOA0077	YP_164908.1	ZP_01902087.1	2e-37	Roseobacter sp. AzwK-3b	ok	1	MAKEDTLEFPGVVKELLPNATFRVELENGHEIIAHTAGKMRKNRIRVLAGDKVQVEMTPY	1	MAKEDTLEFPGVVKELLPNATFRVELENGHEIIAHTAGKMRKNRIRVLAGDKVQVEMTPY	RAZWK3B_09636	translation initiation factor IF-1	0	72	72	+	1157824	1158042
SPOA0077	YP_164908.1	ZP_01750995.1	2e-36	Roseobacter sp. CCS2	ok	1	MAKEDTLEFPGVVKELLPNATFRVELENGHEIIAHTAGKMRKNRIRVLAGDKVQVEMTPY	1	MAKEELLEFPGVVKELLPNATFRVELENGHEIIAHTAGKMRKNRIRVLAGDKVQVEMTPY	RCCS2_15269	translation initiation factor IF-1	0	72	72	-	2026422	2026204
SPOA0077	YP_164908.1	ZP_05101321.1	2e-37	Roseobacter sp. GAI101	ok	1	MAKEDTLEFPGVVKELLPNATFRVELENGHEIIAHTAGKMRKNRIRVLAGDKVQVEMTPY	1	MAKEDTLEFPGIVKELLPNATFRVELENGHEIIAHTAGKMRKNRIRVLAGDKVQVEMTPY	RGAI101_2777	translation initiation factor IF-1	0	72	72	-	1988202	1987984
SPOA0077	YP_164908.1	ZP_01055633.1	4e-37	Roseobacter sp. MED193	ok	1	MAKEDTLEFPGVVKELLPNATFRVELENGHEIIAHTAGKMRKNRIRVLAGDKVQVEMTPY	1	MAKEDTLEFPGVVKELLPNATFRVELENGHEIIAHTAGKMRKNRIRVLAGDRVQVEMTPY	MED193_15312	translation initiation factor IF-1	0	72	72	+	1375908	1376126
SPOA0077	YP_164908.1	ZP_01753867.1	4e-37	Roseobacter sp. SK209-2-6	ok	1	MAKEDTLEFPGVVKELLPNATFRVELENGHEIIAHTAGKMRKNRIRVLAGDKVQVEMTPY	1	MAKEDTLEFPGVVKELLPNATFRVELENGHEIIAHTAGKMRKNRIRVLAGDRVQVEMTPY	RSK20926_06417	translation initiation factor IF-1	0	72	72	+	1310458	1310676
SPOA0077	YP_164908.1	ZP_00958379.1	1e-37	Roseovarius nubinhibens ISM	ok	1	MAKEDTLEFPGVVKELLPNATFRVELENGHEIIAHTAGKMRKNRIRVLAGDKVQVEMTPY	1	MAKEDTLEFPGVVKELLPNATFRVELENGHEIIAHTAGKMRKNRIRVLAGDKVQVEMTPY	ISM_01090	translation initiation factor IF-1	0	72	72	-	208634	208416
SPOA0077	YP_164908.1	ZP_01035777.1	2e-37	Roseovarius sp. 217	ok	1	MAKEDTLEFPGVVKELLPNATFRVELENGHEIIAHTAGKMRKNRIRVLAGDKVQVEMTPY	1	MAKEDTLEFPGVVKELLPNATFRVELENGHEIIAHTAGKMRKNRIRVLAGDKVQVEMTPY	ROS217_06334	translation initiation factor	0	72	72	-	1981497	1981279
SPOA0077	YP_164908.1	ZP_01880410.1	2e-37	Roseovarius sp. TM1035	ok	1	MAKEDTLEFPGVVKELLPNATFRVELENGHEIIAHTAGKMRKNRIRVLAGDKVQVEMTPY	1	MAKEDTLEFPGVVKELLPNATFRVELENGHEIIAHTAGKMRKNRIRVLAGDKVQVEMTPY	RTM1035_02445	translation initiation factor IF-1	0	72	72	-	2749301	2749083
SPOA0077	YP_164908.1	ZP_05785263.1	1e-37	Ruegeria lacuscaerulensis ITI-1157	ok	1	MAKEDTLEFPGVVKELLPNATFRVELENGHEIIAHTAGKMRKNRIRVLAGDKVQVEMTPY	1	MAKEDTLEFPGVVKELLPNATFRVELENGHEIIAHTAGKMRKNRIRVLAGDKVQVEMTPY	SL1157_0391	translation initiation factor IF-1	0	72	72	-	682808	682590
SPOA0077	YP_164908.1	ZP_05087884.1	1e-37	Ruegeria sp. R11	ok	1	MAKEDTLEFPGVVKELLPNATFRVELENGHEIIAHTAGKMRKNRIRVLAGDKVQVEMTPY	1	MAKEDTLEFPGVVKELLPNATFRVELENGHEIIAHTAGKMRKNRIRVLAGDKVQVEMTPY	RR11_333	translation initiation factor IF-1	0	72	72	+	3030129	3030347
SPOA0077	YP_164908.1	YP_611788.1	3e-37	Ruegeria sp. TM1040	ok	1	MAKEDTLEFPGVVKELLPNATFRVELENGHEIIAHTAGKMRKNRIRVLAGDKVQVEMTPY	1	MAKEDTLEFPGVVKELLPNATFRVELENGHEIIAHTAGKMRKNRIRVLAGDRVQVEMTPY	TM1040_3557	translation initiation factor IF-1	0	72	72	-	601138	600920
SPOA0077	YP_164908.1	ZP_05739455.1	4e-37	RuegeriaTrich CH4B	ok	1	MAKEDTLEFPGVVKELLPNATFRVELENGHEIIAHTAGKMRKNRIRVLAGDKVQVEMTPY	1	MAKEDTLEFPGVVKELLPNATFRVELENGHEIIAHTAGKMRKNRIRVLAGDRVQVEMTPY	SCH4B_0651	translation initiation factor IF-1	0	72	72	+	566637	566855
SPOA0077	YP_164908.1	ZP_01744969.1	4e-37	Sagittula stellata E-37	ok	1	MAKEDTLEFPGVVKELLPNATFRVELENGHEIIAHTAGKMRKNRIRVLAGDKVQVEMTPY	1	MAKEDTLEFPGVVKELLPNATFRVELENGHEIIAHTAGKMRKNRIRVLAGDRVQVEMTPY	SSE37_23184	translation initiation factor IF-1	0	72	72	+	1175826	1176044
SPOA0077	YP_164908.1	ZP_00956437.1	5e-37	Sulfitobacter sp. EE-36	ok	1	MAKEDTLEFPGVVKELLPNATFRVELENGHEIIAHTAGKMRKNRIRVLAGDKVQVEMTPY	1	MAKEDTLEFPGIVKELLPNATFRVELENGHEIIAHTAGKMRKNRIRVLAGDKVQVEMTPY	EE36_10055	translation initiation factor IF-1	0	72	72	+	2928519	2928737
SPOA0077	YP_164908.1	ZP_00963265.1	6e-37	Sulfitobacter sp. NAS-14.1	ok	1	MAKEDTLEFPGVVKELLPNATFRVELENGHEIIAHTAGKMRKNRIRVLAGDKVQVEMTPY	1	MAKEDTLEFPGIVKELLPNATFRVELENGHEIIAHTAGKMRKNRIRVLAGDKVQVEMTPY	NAS141_15073	translation initiation factor IF-1	0	72	72	+	2320750	2320968
SPOA0077	YP_164908.1	ZP_05342136.1	2e-36	Thalassiobium R2A62	ok	1	MAKEDTLEFPGVVKELLPNATFRVELENGHEIIAHTAGKMRKNRIRVLAGDKVQVEMTPY	1	MAKEELLEFPGVVKELLPNATFRVELENGHEIIAHTAGKMRKNRIRVLAGDKVQVEMTPY	TR2A62_3534	translation initiation factor IF-1	0	72	72	+	3318233	3318451
SPOA0078	YP_164909.1	ZP_05779301.1	4e-73	Citriecella sp. SE45	ok	1	MAFILGSGSPRRLDLLAQLGITPDAVRPPEIDETPAKGELPRAYCTRISREKVAAVEAGP	1	MKLVLGSGSPRRRELLAQLGVVPSDIRPPDIDEDPRRGELPRPYCVRLAREKAEAIPCAG	CSE45_3862	septum formation protein Maf	0	192	192	-	61187	60609
SPOA0078	YP_164909.1	YP_510812.1	2e-65	Jannaschia sp. CCS1	ok	1	MAFILGSGSPRRLDLLAQLGITPDAVRPPEIDETPAKGELPRAYCTRISREKVAAVEAGP	1	MKLILGSGSPRRVEILAVLGLTPDDIRPPDIDEDPLPSELPRPYVDRIIRAKAEAVPSDP	Jann_2870	maf protein	0	190	190	-	2892894	2892322
SPOA0078	YP_164909.1	ZP_02154597.1	1e-75	Oceanibulbus indolifex HEL-45	ok	1	MAFILGSGSPRRLDLLAQLGITPDAVRPPEIDETPAKGELPRAYCTRISREKVAAVEAGP	1	MQFILGSGSPRRLELLAQIGVAPDAIRAPDIDETPHKAELPRPYCARMAREKVAAVPAEA	OIHEL45_00777	septum formation protein Maf, putative	0	192	192	-	3143901	3143323
SPOA0078	YP_164909.1	ZP_00998257.1	3e-78	Oceanicola batsensis HTCC2597	ok	1	MAFILGSGSPRRLDLLAQLGITPDAVRPPEIDETPAKGELPRAYCTRISREKVAAVEAGP	1	MKLILGSGSPRRLDLLATLGLTPDAIRPPDIDETPGKGELPRPYCARMSREKARTVQAGA	OB2597_08624	Putative Maf-like protein	0	191	191	-	781418	780843
SPOA0078	YP_164909.1	ZP_01445820.1	4e-31	Pelagibaca bermudensis HTCC2601	ok	1	MAFILGSGSPRRLDLLAQLGITPDAVRPPEIDETPAKGELPRAYCTRISREKVAAVEAGP	1	MKLVLGSGSPRRRELLAHLGVVPADIRPPDIDEDPRRGELPRPYCVRLAREKAEAIPAGA	R2601_09325	Putative Maf-like protein	0	94	94	-	4853561	4853279
SPOA0078	YP_164909.1	ZP_02149389.1	6e-78	Phaeobacter gallaeciensis 2.10	ok	1	MAFILGSGSPRRLDLLAQLGITPDAVRPPEIDETPAKGELPRAYCTRISREKVAAVEAGP	1	MAFILGSGSPRRLELLAQLGITPDAVCPPDIDETPKPRELPRFYCARIARQKAEAISAAA	RG210_05502	maf protein	0	193	193	-	1871416	1870835
SPOA0078	YP_164909.1	ZP_02144748.1	2e-77	Phaeobacter gallaeciensis BS107	ok	1	MAFILGSGSPRRLDLLAQLGITPDAVRPPEIDETPAKGELPRAYCTRISREKVAAVEAGP	1	MAFILGSGSPRRLELLAQLGITPDAVCPPDIDETPKPRELPRFYCARIARQKAEAISAAA	RGBS107_04268	maf protein	0	193	193	-	1296248	1295667
SPOA0078	YP_164909.1	ZP_05125053.1	7e-80	Rhodobacteraceae KLH11	ok	1	MAFILGSGSPRRLDLLAQLGITPDAVRPPEIDETPAKGELPRAYCTRISREKVAAVEAGP	1	MAFILGSGSPRRLDLLAQLGVQPDAIRPPDIDETPLKGELPVPYCNRITREKVQAVQAGG	RKLH11_3582	septum formation protein Maf	0	192	192	-	3156570	3155992
SPOA0078	YP_164909.1	ZP_01742531.1	1e-69	Rhodobacterales bacterium HTCC2150	ok	1	MAFILGSGSPRRLDLLAQLGITPDAVRPPEIDETPAKGELPRAYCTRISREKVAAVEAGP	1	MRLVLGSGSPRRLELLAQIGVVPDEIRAPDIDETPKPAEKPREYCNRIAQQKLAAIPASV	RB2150_17214	Putative Maf-like protein	0	191	191	-	2393496	2392921
SPOA0078	YP_164909.1	ZP_01447099.1	3e-57	Rhodobacterales bacterium HTCC2255	ok	1	MAFILGSGSPRRLDLLAQLGITPDAVRPPEIDETPAKGELPRAYCTRISREKVAAVEAGP	1	MKLILGSASPRRLELLAQIGVVVDQIIPADIDETPQKGERPKPYAVRMAATKSKAINASA	OM2255_07065	Putative Maf-like protein	0	194	194	+	723530	724114
SPOA0078	YP_164909.1	ZP_05073426.1	1e-74	Rhodobacterales HTCC2083	ok	1	MAFILGSGSPRRLDLLAQLGITPDAVRPPEIDETPAKGELPRAYCTRISREKVAAVEAGP	1	MKLILGSSSPRRLELLAQIGLTPDEIRASDIDETPLKAELPRPYCARMAREKVAAVPTNA	RB2083_600	septum formation protein Maf	0	192	192	+	74305	74883
SPOA0078	YP_164909.1	ZP_01902088.1	3e-75	Roseobacter sp. AzwK-3b	ok	1	MAFILGSGSPRRLDLLAQLGITPDAVRPPEIDETPAKGELPRAYCTRISREKVAAVEAGP	1	MRLILGSGSPRRRELLAQIGVVPDDIRPPDIDETPRKQELPRPYCARMAREKAMAVVADG	RAZWK3B_09641	maf protein	0	193	193	+	1158055	1158636
SPOA0078	YP_164909.1	ZP_05100377.1	5e-79	Roseobacter sp. GAI101	ok	1	MAFILGSGSPRRLDLLAQLGITPDAVRPPEIDETPAKGELPRAYCTRISREKVAAVEAGP	1	MTFILGSGSPRRKELLAQIGVVPDDIRAPDINETPQKAELPRPYCARMAREKAAILQAGP	RGAI101_1829	septum formation protein Maf	0	192	192	-	1987932	1987354
SPOA0078	YP_164909.1	ZP_01055634.1	2e-77	Roseobacter sp. MED193	ok	1	MAFILGSGSPRRLDLLAQLGITPDAVRPPEIDETPAKGELPRAYCTRISREKVAAVEAGP	1	MAFILGSGSPRRLELLAQLGIKPDHVRPPDIDETPLAGELPRNYCTRVTREKVAAVTSDA	MED193_15317	Putative Maf-like protein	0	193	193	+	1376302	1376883
SPOA0078	YP_164909.1	ZP_00958378.1	7e-71	Roseovarius nubinhibens ISM	ok	1	MAFILGSGSPRRLDLLAQLGITPDAVRPPEIDETPAKGELPRAYCTRISREKVAAVEAGP	1	MQLILGSASPRRRDLLAQIGVVPDDIRPADIDETPQPRELPRPYCLRMACEKARAVAAGE	ISM_01085	Putative Maf-like protein	0	192	192	-	208391	207813
SPOA0078	YP_164909.1	ZP_01035775.1	1e-75	Roseovarius sp. 217	ok	1	MAFILGSGSPRRLDLLAQLGITPDAVRPPEIDETPAKGELPRAYCTRISREKVAAVEAGP	1	MKLILGSGSPRRRDLLAQIGVVADDIRPPEIDETPAKAELPRPYCARMARQKAWAVSADA	ROS217_06324	Putative Maf-like protein	0	192	192	-	1981088	1980510
SPOA0078	YP_164909.1	ZP_01880408.1	2e-76	Roseovarius sp. TM1035	ok	1	MAFILGSGSPRRLDLLAQLGITPDAVRPPEIDETPAKGELPRAYCTRISREKVAAVEAGP	1	MRLILGSGSPRRRDLLAQIGVVADKILPPEIDETPAKAELPRPYCARMAREKAWTVVAED	RTM1035_02435	maf protein	0	192	192	-	2748892	2748314
SPOA0078	YP_164909.1	ZP_05785262.1	2e-80	Ruegeria lacuscaerulensis ITI-1157	ok	1	MAFILGSGSPRRLDLLAQLGITPDAVRPPEIDETPAKGELPRAYCTRISREKVAAVEAGP	1	MAFILGSGSPRRLDLLAQLGVRPDAISAPDIDEDPRRGELPLPYCARIAREKVHAVKAAP	SL1157_0390	septum formation protein Maf	0	192	192	-	682578	682000
SPOA0078	YP_164909.1	ZP_05090994.1	5e-81	Ruegeria sp. R11	ok	1	MAFILGSGSPRRLDLLAQLGITPDAVRPPEIDETPAKGELPRAYCTRISREKVAAVEAGP	1	MAFILGSGSPRRLELLAQLGIAPDAVCPPDIDETPKRGEQPRLYCARIAREKAEAIAAEP	RR11_3449	septum formation protein Maf	0	193	193	+	3030526	3031107
SPOA0078	YP_164909.1	YP_611787.1	6e-81	Ruegeria sp. TM1040	ok	1	MAFILGSGSPRRLDLLAQLGITPDAVRPPEIDETPAKGELPRAYCTRISREKVAAVEAGP	1	MAFILGSGSPRRLELLAQLGVTPDDIRPPDIDETPQKGELPRDYCARVTRQKAEAVTSNP	TM1040_3556	maf protein	0	193	193	-	600788	600207
SPOA0078	YP_164909.1	ZP_05739339.1	3e-82	RuegeriaTrich CH4B	ok	1	MAFILGSGSPRRLDLLAQLGITPDAVRPPEIDETPAKGELPRAYCTRISREKVAAVEAGP	1	MGFILGSGSPRRLELLAQLGVTPDDIRPPDIDETPLKGELPRDYCARVTREKVQAVTAAP	SCH4B_0652	septum formation protein Maf	0	193	193	+	566988	567569
SPOA0078	YP_164909.1	ZP_00963266.1	9e-79	Sulfitobacter sp. NAS-14.1	ok	1	MAFILGSGSPRRLDLLAQLGITPDAVRPPEIDETPAKGELPRAYCTRISREKVAAVEAGP	1	MSFILGSGSPRRKELLAQIGVVPDDIRAPDIDETPHAAELPRPYCARMAREKAAAVQAGA	NAS141_15078	maf protein	0	192	192	+	2321023	2321601
SPOA0078	YP_164909.1	ZP_01753869.1	5e-78	Roseobacter sp. SK209-2-6	wrong	1	MAFILGSGSPRRLDLLAQLGITPDAVRPPEIDETPAKGELPRAYCTRISREKVAAVEAGP	7	MAFILGSGSPRRLELLAQLGIKPDRVSPPDIDETPQKGELPRDYCTRVTREKVAAIPADP	RSK20926_06427	maf protein	-6	199	193	+	1310853	1311434
SPOA0078	YP_164909.1	ZP_01003832.1	8e-73	Loktanella vestfoldensis SKA53	wrong	1	MAFILGSGSPRRLDLLAQLGITPDAVRPPEIDETPAKGELPRAYCTRISREKVAAVEAGP	10	LKLILGSGSPRRLELLAQLGVVPDAVRPPDIDEDVRRAELPRDYVKRIAMEKLAAMVADD	SKA53_07676	putative Maf-like protein	-9	201	192	+	2170284	2170862
SPOA0078	YP_164909.1	ZP_01750994.1	8e-71	Roseobacter sp. CCS2	wrong	1	MAFILGSGSPRRLDLLAQLGITPDAVRPPEIDETPAKGELPRAYCTRISREKVAAVEAGP	10	LKLVLGSGSPRRLELLAQLGLTPSAVRAPDIDEDVRKGELPRDYVKRIAAEKVAAVDAAE	RCCS2_15264	maf protein	-9	201	192	-	2026158	2025580
SPOA0078	YP_164909.1	ZP_05080246.1	2e-83	Phaeobacter sp. Y4I	wrong	1	MAFILGSGSPRRLDLLAQLGITPDAVRPPEIDETPAKGELPRAYCTRISREKVAAVEAGP	22	MAFILGSGSPRRLQLLAQLGVHPDAVRPPEIDETPLKGELPRDYCARVTREKTQAVPAGT	RBY4I_3445	septum formation protein Maf	-21	214	193	+	70059	70640
SPOA0078	YP_164909.1	ZP_05050430.1	1e-58	Octadecabacter antarcticus 307	wrong	13	LDLLAQLGITPDAVRPPEIDETPAKGELPRAYCTRISREKVAAVEAGPDDIVLCADTTVA	1	MELLAQLGLTPYAVRAPEINEDPKEAEKPRDYVRRMAQEKAQASVCADDEVVLCADTTVA	OA307_1806	septum formation protein Maf	12	188	200	-	1103947	1103345
SPOA0078	YP_164909.1	ZP_00956438.1	1e-71	Sulfitobacter sp. EE-36	wrong	15	LLAQLGITPDAVRPPEIDETPAKGELPRAYCTRISREKVAAVEAGPDDIVLCADTTVALG	1	MLAQIGVVPDDIRAPDIDETPHTAELPRPYCARMAREKAAAVQAGADDIVLCADTTVAVG	EE36_10060	maf protein	14	178	192	+	2928792	2929370
SPOA0078	YP_164909.1	ZP_05063057.1	5e-59	Octadecabacter antarcticus 238	wrong	16	LDLLAQLGITPDAVRPPEIDETPAKGELPRAYCTRISREKVAAVEAGPDDIVLCADTTVA	1	MELLAQLGLLPDAVRAPDINEDPKEAEKPRDYVRRMAHEKAQASVCAADEVVLCADTTVA	OA238_216	septum formation protein Maf	15	182	197	-	4862728	4862135
SPOA0202	YP_165031.1	ZP_05779680.1	0	Citriecella sp. SE45	ok	1	MPQFLDSRQPDFETAFTALLGAKREDSPDVDAVVAGIIADVRARGDAAVIELTERFDRVA	1	MPVFLDTTEPDFEIEFARLLGAKREDSPDVDDTVAGIIADVRARGDAALLDLTARFDRLE	CSE45_3871	histidinol dehydrogenase	0	433	433	-	67190	65889
SPOA0202	YP_165031.1	YP_001532322.1	0	Dinoroseobacter shibae DFL 12	ok	1	MPQFLDSRQPDFETAFTALLGAKREDSPDVDAVVAGIIADVRARGDAAVIELTERFDRVA	1	MPLFLSSAEAGFEAAFAQLLTMKREDAVDVDDTVAGIIADVRARGDAAVIELTSRFDRLT	Dshi_0979	histidinol dehydrogenase	0	438	438	+	1000537	1001853
SPOA0202	YP_165031.1	YP_510825.1	0	Jannaschia sp. CCS1	ok	1	MPQFLDSRQPDFETAFTALLGAKREDSPDVDAVVAGIIADVRARGDAAVIELTERFDRVA	1	MPQFLNTTDADFASRFAALLEMKREDAPDVDATVAEIIADVRARGDAAVIELTETFDRLT	Jann_2883	histidinol dehydrogenase	0	439	439	-	2904578	2903259
SPOA0202	YP_165031.1	ZP_01003828.1	0	Loktanella vestfoldensis SKA53	ok	1	MPQFLDSRQPDFETAFTALLGAKREDSPDVDAVVAGIIADVRARGDAAVIELTERFDRVA	1	MPQFLSTTDPDFEARFIALLGAKREDSPDVDHIVAEIIADVRARGDQAVIDLTSRFDRLD	SKA53_07656	histidinol dehydrogenase	0	435	435	+	2167608	2168915
SPOA0202	YP_165031.1	ZP_01011610.1	0	Maritimibacter alkaliphilus HTCC2654	ok	1	MPQFLDSRQPDFETAFTALLGAKREDSPDVDAVVAGIIADVRARGDAAVIELTERFDRVA	1	MPVFLNTSDADFETAFTALLSAKREDSPDVDDTVAGIIADVRARGDAAVLDLTSKFDRLD	RB2654_20078	histidinol dehydrogenase	0	434	434	+	354817	356121
SPOA0202	YP_165031.1	ZP_02151792.1	0	Oceanibulbus indolifex HEL-45	ok	1	MPQFLDSRQPDFETAFTALLGAKREDSPDVDAVVAGIIADVRARGDAAVIELTERFDRVA	1	MPVTLDASAADFEAAFDKLLNAKREDSPDVDAVVADIIADVRARGDAAVIDLSQKFDRVT	OIHEL45_02575	histidinol dehydrogenase	0	433	433	-	277599	276298
SPOA0202	YP_165031.1	ZP_00998254.1	0	Oceanicola batsensis HTCC2597	ok	1	MPQFLDSRQPDFETAFTALLGAKREDSPDVDAVVAGIIADVRARGDAAVIELTERFDRVA	1	MPHILSTTDADFEERFTALLSMKREDSPDVDDVVAGIIADVCARGDAALIELTSRFDRLD	OB2597_08609	histidinol dehydrogenase	0	439	439	-	779532	778213
SPOA0202	YP_165031.1	ZP_05066971.1	0	Octadecabacter antarcticus 238	ok	1	MPQFLDSRQPDFETAFTALLGAKREDSPDVDAVVAGIIADVRARGDAAVIELTERFDRVA	1	MPQFLDTSDIDFEAAFQALLGAKREDSPDVDAVVAGIIADVRARGDVAVLELTAKFDRLQ	OA238_4154	histidinol dehydrogenase	0	434	434	-	4865453	4864149
SPOA0202	YP_165031.1	ZP_05051160.1	0	Octadecabacter antarcticus 307	ok	1	MPQFLDSRQPDFETAFTALLGAKREDSPDVDAVVAGIIADVRARGDAAVIELTERFDRVA	1	MPQFLEISDSNFETAFQALLGAKREDSPDVDAVVADIIADVRARGDAAVLDLTAKFDRLH	OA307_2536	histidinol dehydrogenase	0	434	434	-	1106599	1105295
SPOA0202	YP_165031.1	ZP_01445828.1	0	Pelagibaca bermudensis HTCC2601	ok	1	MPQFLDSRQPDFETAFTALLGAKREDSPDVDAVVAGIIADVRARGDAAVIELTERFDRVA	1	MPVFLDTTDPDFEIAFSRLLTAKREDSPDVDDTVAAIIADVRARGDAALVDYTARFDRLE	R2601_09365	histidinol dehydrogenase	0	433	433	-	4859494	4858193
SPOA0202	YP_165031.1	ZP_05078532.1	0	Phaeobacter sp. Y4I	ok	1	MPQFLDSRQPDFETAFTALLGAKREDSPDVDAVVAGIIADVRARGDAAVIELTERFDRVA	1	MPQFLNTRDTDFEASFTALLGAKREDSPDVDAIVAGIIADVRARGDAALVELTAKFDRLD	RBY4I_1726	histidinol dehydrogenase	0	433	433	+	64165	65466
SPOA0202	YP_165031.1	ZP_05122394.1	0	Rhodobacteraceae KLH11	ok	1	MPQFLDSRQPDFETAFTALLGAKREDSPDVDAVVAGIIADVRARGDAAVIELTERFDRVA	1	MPVFLDTTSADFEPAFQALLSAKREDSPDVDATVAQIIDDVRARGDAAVIELTAKFDRLE	RKLH11_861	histidinol dehydrogenase	0	433	433	-	574291	572990
SPOA0202	YP_165031.1	ZP_01742539.1	0	Rhodobacterales bacterium HTCC2150	ok	1	MPQFLDSRQPDFETAFTALLGAKREDSPDVDAVVAGIIADVRARGDAAVIELTERFDRVA	1	MPQFLNINDADFETRFEVLLNAKREDSPDVDATVADIISDVRNRGDAAVIELTAKFDHLE	RB2150_17254	histidinol dehydrogenase	0	436	436	-	2397884	2396574
SPOA0202	YP_165031.1	ZP_01447094.1	1e-164	Rhodobacterales bacterium HTCC2255	ok	1	MPQFLDSRQPDFETAFTALLGAKREDSPDVDAVVAGIIADVRARGDAAVIELTERFDRVA	1	MPSILNTTDENFIKDFDSLLLTKREADQDVDDIVSKILDDVKNHGDSAVIELTAKYDRLN	OM2255_07040	histidinol dehydrogenase	0	438	438	+	720205	721521
SPOA0202	YP_165031.1	YP_681414.1	0	Roseobacter denitrificans OCh 114	ok	1	MPQFLDSRQPDFETAFTALLGAKREDSPDVDAVVAGIIADVRARGDAAVIELTERFDRVA	1	MPVFLNAADPDFENRFNALLSAKREDSPDVDATVAQIIADVRARGDAALIELTKKFDRVT	RD1_1068	histidinol dehydrogenase	0	437	437	+	1026911	1028224
SPOA0202	YP_165031.1	ZP_02140164.1	0	Roseobacter litoralis Och 149	ok	1	MPQFLDSRQPDFETAFTALLGAKREDSPDVDAVVAGIIADVRARGDAAVIELTERFDRVA	1	MPVFLNAADPDFETRFSALLSAKREDSPDVDATVAQIIADVRARGDAALIDLTEKFDRLT	RLO149_12795	histidinol dehydrogenase	0	437	437	+	1383644	1384957
SPOA0202	YP_165031.1	ZP_01902205.1	0	Roseobacter sp. AzwK-3b	ok	1	MPQFLDSRQPDFETAFTALLGAKREDSPDVDAVVAGIIADVRARGDAAVIELTERFDRVA	1	MPVFLDADSPDFDARFAALLGAKREESADVDDTVAAIIADVRTRGDAALIELTAKFDRLE	RAZWK3B_10226	histidinol dehydrogenase	0	434	434	+	1271332	1272636
SPOA0202	YP_165031.1	ZP_01055627.1	0	Roseobacter sp. MED193	ok	1	MPQFLDSRQPDFETAFTALLGAKREDSPDVDAVVAGIIADVRARGDAAVIELTERFDRVA	1	MPVFLDTSDADFETAFVELLNAKREDSPDVDAAVAAIIADVRTRGDAAVLELTAKFDRLD	MED193_15282	histidinol dehydrogenase	0	434	434	+	1371310	1372614
SPOA0202	YP_165031.1	ZP_01756487.1	0	Roseobacter sp. SK209-2-6	ok	1	MPQFLDSRQPDFETAFTALLGAKREDSPDVDAVVAGIIADVRARGDAAVIELTERFDRVA	1	MPVFLDTADAQFESAFADLLSAKREDSPDVDAIVAGIIADVRDRGDAALLELTEKFDRLP	RSK20926_09984	histidinol dehydrogenase	0	434	434	-	3926843	3925539
SPOA0202	YP_165031.1	ZP_00958668.1	0	Roseovarius nubinhibens ISM	ok	1	MPQFLDSRQPDFETAFTALLGAKREDSPDVDAVVAGIIADVRARGDAAVIELTERFDRVA	1	MPVFLDADAPEFEREFTALLASKREDSVDVNDTVAAIIADVRARGDTAVIELTERFDRLA	ISM_02535	histidinol dehydrogenase	0	434	434	-	484665	483361
SPOA0202	YP_165031.1	ZP_01035492.1	0	Roseovarius sp. 217	ok	1	MPQFLDSRQPDFETAFTALLGAKREDSPDVDAVVAGIIADVRARGDAAVIELTERFDRVA	1	MPITLDATAPDFETCFTDLLSAKREDSPDVDDIVAGIIADVRARGDAAVIALTERFDRLT	ROS217_04909	histidinol dehydrogenase	0	433	433	+	1657627	1658928
SPOA0202	YP_165031.1	ZP_01877922.1	0	Roseovarius sp. TM1035	ok	1	MPQFLDSRQPDFETAFTALLGAKREDSPDVDAVVAGIIADVRARGDAAVIELTERFDRVA	1	MPITLDATAPDFEARFAELLSAKREDSPDVDDIVAGIIADVRQRGDAAVIALTERFDRVA	RTM1035_15017	histidinol dehydrogenase	0	433	433	+	201862	203163
SPOA0202	YP_165031.1	ZP_05785271.1	0	Ruegeria lacuscaerulensis ITI-1157	ok	1	MPQFLDSRQPDFETAFTALLGAKREDSPDVDAVVAGIIADVRARGDAAVIELTERFDRVA	1	MPVFLDTTSADFETGFQALLSAKREDSPDVDAVVAQIIADVRARGDAAVIELTAKFDRLQ	SL1157_0399	histidinol dehydrogenase	0	433	433	-	689432	688131
SPOA0202	YP_165031.1	ZP_05090948.1	0	Ruegeria sp. R11	ok	1	MPQFLDSRQPDFETAFTALLGAKREDSPDVDAVVAGIIADVRARGDAAVIELTERFDRVA	1	MPQFLNTADADFEQAFTALLGAKREDSPDVDAIVADIIADVRARGDAALVELTEKFDRMS	RR11_3403	histidinol dehydrogenase	0	433	433	+	3025706	3027007
SPOA0202	YP_165031.1	YP_611794.1	0	Ruegeria sp. TM1040	ok	1	MPQFLDSRQPDFETAFTALLGAKREDSPDVDAVVAGIIADVRARGDAAVIELTERFDRVA	1	MPVFLTSAEADFEQSFTTLLNAKREDSPDVDAVVADIIADVRGRGDAALLELTQKFDRLD	TM1040_3563	histidinol dehydrogenase	0	434	434	-	605700	604396
SPOA0202	YP_165031.1	ZP_05739561.1	0	RuegeriaTrich CH4B	ok	1	MPQFLDSRQPDFETAFTALLGAKREDSPDVDAVVAGIIADVRARGDAAVIELTERFDRVA	1	MPVFLTSSDANFEQSFTALLGAKREDSPDVDAIVADIIADVRHRGDAALLELTEKFDRLA	SCH4B_0645	histidinol dehydrogenase	0	434	434	+	562062	563366
SPOA0202	YP_165031.1	ZP_01744963.1	0	Sagittula stellata E-37	ok	1	MPQFLDSRQPDFETAFTALLGAKREDSPDVDAVVAGIIADVRARGDAAVIELTERFDRVA	1	MPVFLDSTSADFETRFAALLSAKREDSPDVDDVVAGIIADVREKGDAAVLALTAKFDRLA	SSE37_23154	histidinol dehydrogenase	0	433	433	+	1171374	1172675
SPOA0202	YP_165031.1	ZP_00956096.1	0	Sulfitobacter sp. EE-36	ok	1	MPQFLDSRQPDFETAFTALLGAKREDSPDVDAVVAGIIADVRARGDAAVIELTERFDRVA	1	MPQFLDFDQPDFEQAFTALLSAKREDSPDVDDTVAKIIAQVRSKGDAAVIELTQKFDRIA	EE36_10509	histidinol dehydrogenase	0	433	433	+	2562175	2563476
SPOA0202	YP_165031.1	ZP_00963332.1	0	Sulfitobacter sp. NAS-14.1	ok	1	MPQFLDSRQPDFETAFTALLGAKREDSPDVDAVVAGIIADVRARGDAAVIELTERFDRVA	1	MPQFLDFDQPDFEQAFTALLSAKREDSPDVDDTVAEIIAHVRSKGDAAVIELTQKFDRIA	NAS141_15408	histidinol dehydrogenase	0	433	433	+	2386768	2388069
SPOA0202	YP_165031.1	ZP_05344225.1	0	Thalassiobium R2A62	ok	1	MPQFLDSRQPDFETAFTALLGAKREDSPDVDAVVAGIIADVRARGDAAVIELTERFDRVA	1	MPQFLNTADSDFEAAFGALLTAKREDSPDVDDAVAAIIADVRTRGDAAVIDLTAKFDRMD	TR2A62_3531	histidinol dehydrogenase	0	434	434	+	3315785	3317089
SPOA0202	YP_165031.1	ZP_02149396.1	0	Phaeobacter gallaeciensis 2.10	wrong	1	MPQFLDSRQPDFETAFTALLGAKREDSPDVDAVVAGIIADVRARGDAAVIELTERFDRVA	2	MPVFLNASDAGFDQAFATLLGAKREDSPDVDAVVADIIADVRTRGDAALIELTAKFDRLQ	RG210_05537	histidinol dehydrogenase	-1	434	433	-	1876247	1874946
SPOA0202	YP_165031.1	ZP_02144755.1	0	Phaeobacter gallaeciensis BS107	wrong	1	MPQFLDSRQPDFETAFTALLGAKREDSPDVDAVVAGIIADVRARGDAAVIELTERFDRVA	2	MPVFLNASDAGFDQAFATLLGAKREDSPDVDAVVADIIADVRTRGDAALIELTAKFDRLQ	RGBS107_04303	Histidinol dehydrogenase	-1	434	433	-	1301080	1299779
SPOA0202	YP_165031.1	ZP_01751006.1	0	Roseobacter sp. CCS2	wrong	1	MPQFLDSRQPDFETAFTALLGAKREDSPDVDAVVAGIIADVRARGDAAVIELTERFDRVA	2	MPQFLSTTDADFETRFAALLGAKREDSPDVDHVVAGIIADVRARGDAAVLELTAKFDRLD	RCCS2_15324	histidinol dehydrogenase	-1	437	436	-	2036322	2035012
SPOA0202	YP_165031.1	ZP_05073281.1	0	Rhodobacterales HTCC2083	wrong	1	MPQFLDSRQPDFETAFTALLGAKREDSPDVDAVVAGIIADVRARGDAAVIELTERFDRVA	3	MPQFLSTTDADFETRFTAVLNAKREDSPDVDAVVAGIIADVRTRGDAALIDLTSKFDRMD	RB2083_455	histidinol dehydrogenase	-2	435	433	+	1706139	1707440
SPOA0202	YP_165031.1	ZP_05099618.1	0	Roseobacter sp. GAI101	wrong	1	MPQFLDSRQPDFETAFTALLGAKREDSPDVDAVVAGIIADVRARGDAAVIELTERFDRVA	15	MPQFLDHAQSDFEQAFTALLSAKREDSPDVDDVVADIIAQVRATGDAAVIALTEKFDRIT	RGAI101_1070	histidinol dehydrogenase	-14	447	433	-	1870192	1868891
SPOA0267	YP_165096.1	ZP_01057810.1	1e-135	Roseobacter sp. MED193	ok	1	MSN-IFTGTMPALMTPCRADRTPDFDALVRKGTEMIAAGMSAVVYCGSMGDWPLLSDEQR	1	MSNPIFSGCIPALMTPCTPDRRPDFDALVRKGQELIAAGMSAVVYCGSMGDWPLLTDAER	MED193_09625	probable dihydroxydipicolinate synthase	0	316	316	-	3591836	3590886
SPOA0267	YP_165096.1	ZP_00959812.1	1e-148	Roseovarius nubinhibens ISM	wrong	10	MPALMTPCRADRTPDFDALVRKGTEMIAAGMSAVVYCGSMGDWPLLSDEQRMEGVERLVK	1	MPALMTPCTADRKPDFDALVRKGQEMIDAGMSAVVYCGSMGDWPLLTDAERMEGVERLVA	ISM_08255	dihydroxydipicolinate synthase family protein	9	315	324	-	1694081	1693107
SPOA0315	YP_165142.1	ZP_05783617.1	0	Citriecella sp. SE45	ok	1	MAEKMNSDILYTIVDEAPELASASFLPIIRKFVSAADITVGTPDISLAGRIIATFPENLT	1	MADQNTPDIVYTKVDEAPELASASLLPIIQSFASAAGITVGTKDISLAGRIISTFPEVLT	CSE45_5303	isocitrate dehydrogenase, NADP-dependent	0	734	734	+	4720150	4722354
SPOA0315	YP_165142.1	YP_001533326.1	0	Dinoroseobacter shibae DFL 12	ok	1	MAEKMNSDILYTIVDEAPELASASFLPIIRKFVSAADITVGTPDISLAGRIIATFPENLT	1	MADQTNPDIVYTTVDEAPELASASLLPIIQAFAAPAGVSVGKKDISLAARILA-------	Dshi_1986	monomeric isocitrate dehydrogenase	0	722	722	+	2099648	2101816
SPOA0315	YP_165142.1	ZP_01013435.1	0	Maritimibacter alkaliphilus HTCC2654	ok	1	MAEKMNSDILYTIVDEAPELASASFLPIIRKFVSAADITVGTPDISLAGRIIATFPENLT	1	MANGDTPDIIYTQVDEAPELASHSLLPIIRSFAQAADIDVAIRNISLAGRVLSQFPDVLT	RB2654_11728	isocitrate dehydrogenase, NADP-dependent	0	733	733	+	2167068	2169269
SPOA0315	YP_165142.1	ZP_00997638.1	0	Oceanicola batsensis HTCC2597	ok	1	MAEKMNSDILYTIVDEAPELASASFLPIIRKFVSAADITVGTPDISLAGRIIATFPENLT	1	MADSKTPDIIYTKVDEAPELASASLLPIIRKFAAAAGVSVGTRDISLAGRIIATFPEALS	OB2597_05465	isocitrate dehydrogenase, NADP-dependent	0	734	734	-	156960	154756
SPOA0315	YP_165142.1	ZP_01442671.1	0	Pelagibaca bermudensis HTCC2601	ok	1	MAEKMNSDILYTIVDEAPELASASFLPIIRKFVSAADITVGTPDISLAGRIIATFPENLT	1	MADQNTPDIVYTKVDEAPELASASLLPIIQSFASAAGISVGTKDISLAGRIISTFPEVLT	R2601_04788	isocitrate dehydrogenase, NADP-dependent	0	734	734	-	1621010	1618806
SPOA0315	YP_165142.1	ZP_02147921.1	0	Phaeobacter gallaeciensis 2.10	ok	1	MAEKMNSDILYTIVDEAPELASASFLPIIRKFVSAADITVGTPDISLAGRIIATFPENLT	1	MAENSTPDILYTIVDEAPELASASLLPIIRSFAAAAGVSVGTKDISLAGRILATFPEALS	RG210_10507	isocitrate dehydrogenase, NADP-dependent	0	738	738	-	356211	353995
SPOA0315	YP_165142.1	ZP_05124750.1	0	Rhodobacteraceae KLH11	ok	1	MAEKMNSDILYTIVDEAPELASASFLPIIRKFVSAADITVGTPDISLAGRIIATFPENLT	1	MADKSNFDILYTIVDEAPELASASFLPIIRKFASAAGVSVGTKDISLAGRILATFPENLT	RKLH11_3278	isocitrate dehydrogenase, NADP-dependent	0	737	737	+	3589413	3591626
SPOA0315	YP_165142.1	YP_682484.1	0	Roseobacter denitrificans OCh 114	ok	1	MAEKMNSDILYTIVDEAPELASASFLPIIRKFVSAADITVGTPDISLAGRIIATFPENLT	1	MSDTTTPDIIYTKVDEAPQLASASLLPIIRKFAAAAGVSVGVKDISLAGRILAAFPEHLS	RD1_2204	isocitrate dehydrogenase, NADP-dependent	0	740	740	-	2105552	2103330
SPOA0315	YP_165142.1	ZP_01901030.1	0	Roseobacter sp. AzwK-3b	ok	1	MAEKMNSDILYTIVDEAPELASASFLPIIRKFVSAADITVGTPDISLAGRIIATFPENLT	1	MRDNNTPDIIYTKVDEAPELASASLLPIIRTFAQAAGVSIGTKDISLAGRIIAAFPDHLT	RAZWK3B_00870	isocitrate dehydrogenase, NADP-dependent	0	737	737	-	66907	64694
SPOA0315	YP_165142.1	ZP_05101817.1	0	Roseobacter sp. GAI101	ok	1	MAEKMNSDILYTIVDEAPELASASFLPIIRKFVSAADITVGTPDISLAGRIIATFPENLT	1	MADTNTPDIIYTKVDEAPELASYSLLPIIRSFADAAGVSVGTRDISLAGRILAAFPDALT	RGAI101_3275	isocitrate dehydrogenase, NADP-dependent	0	737	737	-	3161003	3158790
SPOA0315	YP_165142.1	ZP_01054836.1	0	Roseobacter sp. MED193	ok	1	MAEKMNSDILYTIVDEAPELASASFLPIIRKFVSAADITVGTPDISLAGRIIATFPENLT	1	MTEKSNPDILYTIVDEAPELASASFLPIIRKFAAAADVSVGTKDISLAGRIISTFPEKLT	MED193_19079	isocitrate dehydrogenase, NADP-dependent	0	737	737	-	529958	527745
SPOA0315	YP_165142.1	ZP_01753092.1	0	Roseobacter sp. SK209-2-6	ok	1	MAEKMNSDILYTIVDEAPELASASFLPIIRKFVSAADITVGTPDISLAGRIIATFPENLT	1	MAEKSNPDILYTIVDEAPELASASFLPIIRKFVSAAEITVGTPDISLAGRIIATFPENLT	RSK20926_13019	isocitrate dehydrogenase, NADP-dependent	0	737	737	-	517155	514942
SPOA0315	YP_165142.1	ZP_01037231.1	0	Roseovarius sp. 217	ok	1	MAEKMNSDILYTIVDEAPELASASFLPIIRKFVSAADITVGTPDISLAGRIIATFPENLT	1	MATSNTPDIIYTKVDEAPELASASLLPIVQRFAAAADVTVGTKDISLAGRILASFPEHLT	ROS217_11516	isocitrate dehydrogenase, NADP-dependent	0	734	734	-	3415945	3413741
SPOA0315	YP_165142.1	ZP_01880065.1	0	Roseovarius sp. TM1035	ok	1	MAEKMNSDILYTIVDEAPELASASFLPIIRKFVSAADITVGTPDISLAGRIIATFPENLT	1	MATSNTPDIIYTKVDEAPELASASLLPIIQRFAAAADVTVGTKDISLAGRILASFPEHLT	RTM1035_20166	isocitrate dehydrogenase, NADP-dependent	0	734	734	-	2384750	2382546
SPOA0315	YP_165142.1	ZP_05784837.1	0	Ruegeria lacuscaerulensis ITI-1157	ok	1	MAEKMNSDILYTIVDEAPELASASFLPIIRKFVSAADITVGTPDISLAGRIIATFPENLT	1	MAEKSNFDILYTIVDEAPELASASFLPIIRKFASAAGVSVGTKDISLAGRIIAAFPENLT	SL1157_A0230	isocitrate dehydrogenase, NADP-dependent	0	737	737	+	238625	240838
SPOA0315	YP_165142.1	ZP_05088853.1	0	Ruegeria sp. R11	ok	1	MAEKMNSDILYTIVDEAPELASASFLPIIRKFVSAADITVGTPDISLAGRIIATFPENLT	1	MAENSTPDILYTIVDEAPELASASLLPIIRSFAAAAGVSVGTKDISLAGRILATFPEALS	RR11_1304	isocitrate dehydrogenase, NADP-dependent	0	738	738	-	3443364	3441148
SPOA0315	YP_165142.1	YP_612472.1	0	Ruegeria sp. TM1040	ok	1	MAEKMNSDILYTIVDEAPELASASFLPIIRKFVSAADITVGTPDISLAGRIIATFPENLT	1	MAENSTPDILYTIVDEAPELASASFLPIIRKFADAAGVSVGTKDISLAARIIATFPENLT	TM1040_0477	isocitrate dehydrogenase, NADP-dependent	0	738	738	-	499365	497149
SPOA0315	YP_165142.1	ZP_05739819.1	0	RuegeriaTrich CH4B	ok	1	MAEKMNSDILYTIVDEAPELASASFLPIIRKFVSAADITVGTPDISLAGRIIATFPENLT	1	MAENSTPDILYTIVDEAPELASASFLPIIRKFADAAGVSVGTKDISLAARIIATFPENLT	SCH4B_1322	isocitrate dehydrogenase, NADP-dependent	0	737	737	-	1233659	1231446
SPOA0315	YP_165142.1	ZP_01746767.1	0	Sagittula stellata E-37	ok	1	MAEKMNSDILYTIVDEAPELASASFLPIIRKFVSAADITVGTPDISLAGRIIATFPENLT	1	MSDTSTSDIIYTKVDEAPELASASLLPIIQSFASAAGVSVGTKDISLAGRIIATFPEALS	SSE37_14133	isocitrate dehydrogenase, NADP-dependent	0	734	734	-	3044032	3041828
SPOA0315	YP_165142.1	ZP_00954089.1	0	Sulfitobacter sp. EE-36	ok	1	MAEKMNSDILYTIVDEAPELASASFLPIIRKFVSAADITVGTPDISLAGRIIATFPENLT	1	MAETQTPDIIYTQVDEAPELASYSLLPIIRSFADAAGVSVGTRDISLSGRILAAFPDALT	EE36_05323	isocitrate dehydrogenase, NADP-dependent	0	737	737	+	463554	465767
SPOA0315	YP_165142.1	ZP_02141063.1	0	Roseobacter litoralis Och 149	wrong	1	MAEKMNSDILYTIVDEAPELASASFLPIIRKFVSAADITVGTPDISLAGRIIATFPENLT	7	MSDTTTPDIIYTKVDEAPQLASASLLPIIRKFAAAAGVSVGVKDISLAGRILAAFPAHLS	RLO149_18253	isocitrate dehydrogenase, NADP-dependent	-6	746	740	-	2302857	2300635
SPOA0315	YP_165142.1	ZP_01750007.1	0	Roseobacter sp. CCS2	wrong	1	MAEKMNSDILYTIVDEAPELASASFLPIIRKFVSAADITVGTPDISLAGRIIATFPENLT	11	MSDQTLPDIIYTKTDEAPQLASASLLPILRKFLAQADISIGTKDISLAGRILSAFPEKLT	RCCS2_08874	isocitrate dehydrogenase, NADP-dependent	-10	748	738	+	1063532	1065748
SPOA0315	YP_165142.1	ZP_01004338.1	0	Loktanella vestfoldensis SKA53	wrong	1	MAEKMNSDILYTIVDEAPELASASFLPIIRKFVSAADITVGTPDISLAGRIIATFPENLT	20	MTNNATPDIIYTKVDEAPQLASVSLLPVIQSFAKAAGVSVGVKDISLAGRIIAAFPENLR	SKA53_00694	isocitrate dehydrogenase, NADP-dependent	-19	761	742	+	2656254	2658482
SPOA0315	YP_165142.1	ZP_00948633.1	0	Sulfitobacter sp. NAS-14.1	wrong	1	MAEKMNSDILYTIVDEAPELASASFLPIIRKFVSAADITVGTPDISLAGRIIATFPENLT	52	MAETQTPDIIYTQVDEAPELASYSLLPIIRSFADAAGVSVGTRDISLSGRILAAFPDALT	NAS141_10246	isocitrate dehydrogenase, NADP-dependent	-51	788	737	+	406849	409062
SPOA0315	YP_165142.1	ZP_02144468.1	0	Phaeobacter gallaeciensis BS107	wrong	1	MAEKMNSDILYTIVDEAPELASASFLPIIRKFVSAADITVGTPDISLAGRIIATFPENLT	53	MAENSTPDILYTIVDEAPELASASLLPIIRSFAAAAGVSVGTKDISLAGRILATFPEALS	RGBS107_02868	hypothetical protein RGBS107_02868	-52	790	738	+	1008342	1010558
SPOA0315	YP_165142.1	ZP_05080585.1	0	Phaeobacter sp. Y4I	wrong	10	LYTIVDEAPELASASFLPIIRKFVSAADITVGTPDISLAGRIIATFPENLTADQRQSDDL	1	MYTIVDEAPELASASFLPIIRKFAAAAGVSVGTKDISLAGRILAVFPENLTEEQRQSDDL	RBY4I_3787	isocitrate dehydrogenase, NADP-dependent	9	728	737	+	2575190	2577403
SPOA0404	YP_165231.1	ZP_01155787.1	1e-119	Oceanicola granulosus HTCC2516	ok	1	MSAADTTHFLCTIEDGIARIALDRPERKNPLTFDSYAELRDWFRDLHYNDDIKAVVFASN	1	MTRADTTHFRCTIEAGIARIRLDRPERKNPLTFDSYAELRDWFRALPYADDVHAVVLLPN	OG2516_18570	enoyl-CoA hydratase	0	267	267	-	1178833	1178030
SPOA0404	YP_165231.1	ZP_02148183.1	1e-134	Phaeobacter gallaeciensis 2.10	ok	1	MSAADTTHFLCTIEDGIARIALDRPERKNPLTFDSYAELRDWFRDLHYNDDIKAVVFASN	1	MISTDTKYFLCSIEDGIATVALDRPERKNPLSFDSYAELRDWFRDLHYDDDVKAVVFAPN	RG210_13156	enoyl-CoA hydratase	0	267	267	+	624531	625334
SPOA0404	YP_165231.1	ZP_02145052.1	1e-134	Phaeobacter gallaeciensis BS107	ok	1	MSAADTTHFLCTIEDGIARIALDRPERKNPLTFDSYAELRDWFRDLHYNDDIKAVVFASN	1	MISTDTKYFLCSIEDGIATVALDRPERKNPLSFDSYAELRDWFRDLHYDDDVKAVVFAPN	RGBS107_18928	enoyl-CoA hydratase	0	267	267	-	1601533	1600730
SPOA0404	YP_165231.1	ZP_05078757.1	1e-134	Phaeobacter sp. Y4I	ok	1	MSAADTTHFLCTIEDGIARIALDRPERKNPLTFDSYAELRDWFRDLHYNDDIKAVVFASN	1	MLNTDPKHFLCRIEDGVATVSLDRPERKNPLTFDSYAELRDWFRDLHYDDTVKAVVFASN	RBY4I_1953	enoyl-CoA hydratase	0	267	267	-	2246459	2245656
SPOA0404	YP_165231.1	ZP_01055216.1	1e-133	Roseobacter sp. MED193	ok	1	MSAADTTHFLCTIEDGIARIALDRPERKNPLTFDSYAELRDWFRDLHYNDDIKAVVFASN	1	MTQIDTKHFLCRVEDGIATVFLDRPERKNPLTFESYGELRDWFRDLHYDDTVKAVVFASN	MED193_20979	enoyl-CoA hydratase	0	267	267	+	926504	927307
SPOA0404	YP_165231.1	ZP_01755832.1	1e-131	Roseobacter sp. SK209-2-6	ok	1	MSAADTTHFLCTIEDGIARIALDRPERKNPLTFDSYAELRDWFRDLHYNDDIKAVVFASN	1	MSTPKPEHFLLHVEDGIATVSLNRPERKNPLTFDSYAELRDWFRDLHYDDSIKAVVFASN	RSK20926_15686	enoyl-CoA hydratase	0	267	267	+	3270926	3271729
SPOA0404	YP_165231.1	ZP_05089838.1	1e-134	Ruegeria sp. R11	ok	1	MSAADTTHFLCTIEDGIARIALDRPERKNPLTFDSYAELRDWFRDLHYNDDIKAVVFASN	1	MISTDTKHFLCRIEDGIATVSLDRPERKNPLTFDSYAEMRDWFRDLHYDDDVKAVVFAPN	RR11_2290	enoyl-CoA hydratase	0	267	267	+	242827	243630
SPOA0404	YP_165231.1	YP_614234.1	1e-122	Ruegeria sp. TM1040	ok	1	MSAADTTHFLCTIEDGIARIALDRPERKNPLTFDSYAELRDWFRDLHYNDDIKAVVFASN	1	MSLDETTHFNCTIEGGIARISLNRPERKNPLTFESYAELRDWFRALPYSDEVHAVVIVPN	TM1040_2240	enoyl-CoA hydratase	0	267	267	-	2354950	2354147
SPOA0404	YP_165231.1	ZP_05740402.1	1e-122	RuegeriaTrich CH4B	ok	1	MSAADTTHFLCTIEDGIARIALDRPERKNPLTFDSYAELRDWFRDLHYNDDIKAVVFASN	1	MSLHDTTHFNCTIEGGIARISLNRPERKNPLTFDSYAELRDWFRALPYSDEVHAVVIVPN	SCH4B_1428	enoyl-CoA hydratase	0	267	267	+	1343017	1343820
SPOA0406	YP_165233.1	ZP_01001618.1	1e-50	Oceanicola batsensis HTCC2597	ok	1	MMLEGAHAVVTGGGTGTGAAIAEALAHAGAKVTVLGRREAPLREVAKQHKFIGWVTCDVT	1	MMLTGKHAIVTGGGTGIGLAIARALVAEGAQVTITGRRLEVLQEVAEDGMFPA--VMDVT	OB2597_00050	D-beta-hydroxybutyrate dehydrogenase	0	250	250	-	4372996	4372244
SPOA0406	YP_165233.1	ZP_01155789.1	2e-77	Oceanicola granulosus HTCC2516	ok	1	MMLEGAHAVVTGGGTGTGAAIAEALAHAGAKVTVLGRREAPLREVAKQHKFIGWVTCDVT	1	MSLAERHILVTGGGTGVGAATAHAFAGAGARVTIMGRTEATLREQG-----LPFVLGDVT	OG2516_18580	D-beta-hydroxybutyrate dehydrogenase, putative	0	247	247	-	1180040	1179297
SPOA0406	YP_165233.1	ZP_05077837.1	1e-84	Phaeobacter sp. Y4I	ok	1	MMLEGAHAVVTGGGTGTGAAIAEALAHAGAKVTVLGRREAPLREVAKQHKFIGWVTCDVT	1	MSVDGRHAVISGGGSGVGAELAARFAAGGARVTILGRRMEPLQEVADRTGAFP-AMCDVT	RBY4I_1026	D-beta-hydroxybutyrate dehydrogenase	0	251	251	-	2247663	2246908
SPOA0406	YP_165233.1	YP_683506.1	2e-47	Roseobacter denitrificans OCh 114	ok	1	MMLEGAHAVVTGGGTGTGAAIAEALAHAGAKVTVLGRREAPLREVAKQHKFIGWVTCDVT	1	MTLANAHALVTGGGTGIGLAIAKDLAAAGAQVTITGRRQEVLDAVAAQTPGLHGMAMDVR	RD1_3321	oxidoreductase, putative	0	252	252	+	3186971	3187729
SPOA0406	YP_165233.1	ZP_02139544.1	1e-48	Roseobacter litoralis Och 149	ok	1	MMLEGAHAVVTGGGTGTGAAIAEALAHAGAKVTVLGRREAPLREVAKQHKFIGWVTCDVT	1	MTLANAHAIVTGGGTGIGLAIAKDLAAAGAQVTITGRRQEVLDAVAADTAGLHAMAMDVR	RLO149_01567	oxidoreductase, putative	0	252	252	+	792825	793583
SPOA0406	YP_165233.1	ZP_01055214.1	1e-75	Roseobacter sp. MED193	ok	1	MMLEGAHAVVTGGGTGTGAAIAEALAHAGAKVTVLGRREAPLREVAKQHKFIGWVTCDVT	1	MNFQGKHVVITGGGSGLGAELARQFAAKEAHVTILGRRMEALQEVADETGALP-LSCDVT	MED193_20969	D-beta-hydroxybutyrate dehydrogenase, putative	0	251	251	+	925294	926049
SPOA0406	YP_165233.1	ZP_01755830.1	1e-82	Roseobacter sp. SK209-2-6	ok	1	MMLEGAHAVVTGGGTGTGAAIAEALAHAGAKVTVLGRREAPLREVAKQHKFIGWVTCDVT	1	MSIDGKHVVISGGGSGVGAELARCFAAQGAKVSILGRRMEPLKEVAAETGALPFA-CDVT	RSK20926_15676	D-beta-hydroxybutyrate dehydrogenase, putative	0	251	251	+	3269716	3270471
SPOA0406	YP_165233.1	ZP_01036086.1	8e-52	Roseovarius sp. 217	ok	1	MMLEGAHAVVTGGGTGTGAAIAEALAHAGAKVTVLGRREAPLREVAKQHKFIGWVTCDVT	1	MTIAGKHALVTGGGSGIGLAIARALAGAGAEVTITGRRAAVLDEVAGAGLYP--LSMDVT	ROS217_03725	D-beta-hydroxybutyrate dehydrogenase	0	250	250	+	2285482	2286234
SPOA0406	YP_165233.1	ZP_01747423.1	9e-91	Sagittula stellata E-37	ok	1	MMLEGAHAVVTGGGTGTGAAIAEALAHAGAKVTVLGRREAPLREVAKQHKFIGWVTCDVT	1	MSVEGKHIVVTGGGTGVGAETARTLAEAGAKVTIMGRSEAPLAEQGLPYQL-----CDVT	SSE37_00200	short-chain dehydrogenase/reductase SDR	0	247	247	-	3732371	3731628
SPOA0406	YP_165233.1	ZP_00955170.1	7e-50	Sulfitobacter sp. EE-36	ok	1	MMLEGAHAVVTGGGTGTGAAIAEALAHAGAKVTVLGRREAPLREVAKQHKFIGWVTCDVT	1	MDLQGKHALITGGGTGIGLDIARDLAARGAHVTITGRRQEVLDEVAGDN--MTGMAMDVR	EE36_16752	D-beta-hydroxybutyrate dehydrogenase	0	250	250	+	1620787	1621539
SPOA0406	YP_165233.1	ZP_00962669.1	2e-49	Sulfitobacter sp. NAS-14.1	ok	1	MMLEGAHAVVTGGGTGTGAAIAEALAHAGAKVTVLGRREAPLREVAKQHKFIGWVTCDVT	1	MDLQGKHALITGGGTGIGLDIARDLAARGAHVTITGRRQEVLDEVAGDN--MTGMAMDVR	NAS141_06973	D-beta-hydroxybutyrate dehydrogenase	0	250	250	+	1730734	1731486
SPOA0406	YP_165233.1	ZP_01879327.1	1e-50	Roseovarius sp. TM1035	wrong	1	MMLEGAHAVVTGGGTGTGAAIAEALAHAGAKVTVLGRREAPLREVAKQHKFIGWVTCDVT	33	MTIAGKHALVTGGGSGIGLAIARALAEAGAEVTITGRRAGVLEAVSGAG--LHPIVMDVT	RTM1035_13543	D-beta-hydroxybutyrate dehydrogenase	-32	282	250	+	1614668	1615420
SPOA0412	YP_165239.1	ZP_05781309.1	1e-30	Citriecella sp. SE45	ok	1	MQYHSPDSFAQAARLAAEAEGITRFLAGGTDVLVQLRADIVTPDTLIDIKKIPGTHDITR	1	MSLHRPETLDDALSLMGGGGAVA--LGGGTDLYPALR-DGVPPSEMVDLTRVAGLRGITR	CSE45_2403	xanthine dehydrogenase family protein, medium subunit	0	280	280	-	2986965	2986123
SPOA0412	YP_165239.1	ZP_02150647.1	1e-114	Phaeobacter gallaeciensis 2.10	ok	1	MQYHSPDSFAQAARLAAEAEGITRFLAGGTDVLVQLRADIVTPDTLIDIKKIPGTHDITR	1	MEYHRPSSFAEAAELAASAKGVTRVLAGGTDVLVQMRADIVTPDTLIDIKSIEGARDIRQ	RG210_15984	xanthine dehydrogenase family protein, medium subunit	0	288	288	-	3226342	3225476
SPOA0412	YP_165239.1	ZP_02143910.1	1e-114	Phaeobacter gallaeciensis BS107	ok	1	MQYHSPDSFAQAARLAAEAEGITRFLAGGTDVLVQLRADIVTPDTLIDIKKIPGTHDITR	1	MEYHRPSSFAEAAELAASAKGVTRVLAGGTDVLVQMRADIVTPDTLIDIKSIEGARDIRQ	RGBS107_15206	xanthine dehydrogenase family protein, medium subunit	0	288	288	+	428260	429126
SPOA0412	YP_165239.1	ZP_05123680.1	1e-132	Rhodobacteraceae KLH11	ok	1	MQYHSPDSFAQAARLAAEAEGITRFLAGGTDVLVQLRADIVTPDTLIDIKKIPGTHDITR	1	MDYHSPASFAEASALAANASGITRFLAGGTDVLVQLRSDLVTPDTLIDIKKINGVSDITR	RKLH11_2154	xanthine dehydrogenase family protein, medium subunit	0	288	288	+	1815212	1816078
SPOA0412	YP_165239.1	ZP_01740564.1	1e-116	Rhodobacterales bacterium HTCC2150	ok	1	MQYHSPDSFAQAARLAAEAEGITRFLAGGTDVLVQLRADIVTPDTLIDIKKIPGTHDITR	1	MRYHTPQSFEAASEIAANATGLTRFLAGGTDVLVQLRADIVCPDDLIDIKQIAGVQDITQ	RB2150_12836	xanthine dehydrogenase family protein, medium subunit	0	287	287	-	472484	471621
SPOA0412	YP_165239.1	ZP_00960511.1	1e-93	Roseovarius nubinhibens ISM	ok	1	MQYHSPDSFAQAARLAAEAEGITRFLAGGTDVLVQLRADIVTPDTLIDIKKIPGTHDITR	1	MQFVTAQSTAEAARLLAESGGAARVLAGGTDLLVQMKSGMVEPATIIDIKKIPGMMEITE	ISM_14490	xanthine dehydrogenase family protein, medium subunit	0	287	287	-	2389052	2388189
SPOA0412	YP_165239.1	ZP_01033937.1	2e-91	Roseovarius sp. 217	ok	1	MQYHSPDSFAQAARLAAEAEGITRFLAGGTDVLVQLRADIVTPDTLIDIKKIPGTHDITR	1	MRYEAPQDVEAAVRILAAEQG-AYVLAGGTDLLVKLRSEMVEPDVIVDIKRIAGMKAVMP	ROS217_18867	carbon-monoxide dehydrogenase medium chain	0	287	287	+	77415	78278
SPOA0412	YP_165239.1	ZP_05785279.1	1e-130	Ruegeria lacuscaerulensis ITI-1157	ok	1	MQYHSPDSFAQAARLAAEAEGITRFLAGGTDVLVQLRADIVTPDTLIDIKKIPGTHDITR	1	MQYHRPASFAEASDLAAHATGITRFLAGGTDVLVQLRSEIVTPDTLIDIKAIDGVRDITR	SL1157_0408	xanthine dehydrogenase family protein, medium subunit	0	288	288	-	696192	695326
SPOA0412	YP_165239.1	ZP_01748237.1	1e-116	Sagittula stellata E-37	ok	1	MQYHSPDSFAQAARLAAEAEGITRFLAGGTDVLVQLRADIVTPDTLIDIKKIPGTHDITR	1	MRYHSPTSFTDAAGIAAGASGLTRFLAGGTDVLVQMRAGMVQPDDLIDLKKIPGVGDITR	SSE37_05797	xanthine dehydrogenase family protein, medium subunit	0	288	288	+	4601529	4602395
SPOA0412	YP_165239.1	ZP_01879421.1	3e-93	Roseovarius sp. TM1035	wrong	1	MQYHSPDSFAQAARLAAEAEGITRFLAGGTDVLVQLRADIVTPDTLIDIKKIPGTHDITR	4	MRYEAPQDVEAAVRLLAAEQG-AYVLAGGTDLLVKLRSEMVEPELVVDIKRIAGMKAITA	RTM1035_07529	xanthine dehydrogenase family protein, medium subunit	-3	290	287	+	1708680	1709543
SPOA0412	YP_165239.1	ZP_01441330.1	1e-86	Pelagibaca bermudensis HTCC2601	wrong	1	MQYHSPDSFAQAARLAAEAEGITRFLAGGTDVLVQLRADIVTPDTLIDIKKIPGTHDITR	32	MQYVSATSIEQAVGLLAAEQGAAHVLAGGTDLVVQMSAGLRAPELVVDIKAIPEVVSITE	R2601_03793	carbon-monoxide dehydrogenase medium chain	-31	316	285	-	289491	288634
SPOA0412	YP_165239.1	ZP_01902078.1	8e-90	Roseobacter sp. AzwK-3b	wrong	26	LAGGTDVLVQLRADIVTPDTLIDIKKIPGTHDITRNGDGSWTLGVAVPGAELGEHAGLVA	2	LAGGTDLLVRMRSGFAEPDSILDIKRIDELRRISRDA-GGWRIGAALSGAEMGEHAELVA	RAZWK3B_09591	xanthine dehydrogenase family protein, medium subunit	24	263	287	-	1147852	1146989
SPOA0425	YP_165252.1	ZP_01014893.1	1e-162	Maritimibacter alkaliphilus HTCC2654	ok	1	MATPAYIYDALRTPRSRGKASGALYEVKPIQLAAGLLREMQARHDMDTSRVGDVILGCTA	1	MAETAYIYDAIRTPRSKGKADGTLHEVKPIHLVTTLLNEMTARHDFDTGLVDDVMLGCVA	RB2654_01850	acetyl-CoA acetyltransferase	0	402	402	-	3473655	3472447
SPOA0425	YP_165252.1	ZP_00999886.1	1e-164	Oceanicola batsensis HTCC2597	ok	1	MATPAYIYDALRTPRSRGKASGALYEVKPIQLAAGLLREMQARHDMDTSRVGDVILGCTA	1	MAEAAYIYDAIRTPRSRGKADGTLHEVKPINLVTTLLGEMQQRHDLDTSRVDDVMLGCVA	OB2597_15970	acetyl-CoA acetyltransferase	0	402	402	-	2466502	2465294
SPOA0432	YP_165259.1	ZP_05779753.1	1e-54	Citriecella sp. SE45	ok	1	MAASVFDSAHLARLFPAGDAGRLFTDGAELRAMLLVEGMLAKAQGALGLIPVESAGAIHR	1	MTATPFDSAHLHRLFSPGDLGRLFSDSAEIRAGMIVLGTLAKVQGAAGLIPGVSAQAIHR	CSE45_4194	3-carboxy-cis,cis-muconate cycloisomerase	0	314	314	+	378244	379188
SPOA0432	YP_165259.1	YP_509604.1	1e-118	Jannaschia sp. CCS1	ok	1	MAASVFDSAHLARLFPAGDAGRLFTDGAELRAMLLVEGMLAKAQGALGLIPVESAGAIHR	1	MSTSVFDSTIHRDLFSDAEVARLLSDSAEVRAMMLVLGALAKVQGAAGVIPEISGAFLHR	Jann_1662	fumarate lyase	0	438	438	-	1647137	1645821
SPOA0432	YP_165259.1	ZP_01156082.1	1e-128	Oceanicola granulosus HTCC2516	ok	1	MAASVFDSAHLARLFPAGDAGRLFTDGAELRAMLLVEGMLAKAQGALGLIPVESAGAIHR	1	MAASLFDSAIYRDLVTDRDTAQLFSDTAEVRAMLLVEGALARAQGALGLIPETAAAAIHR	OG2516_06646	3-carboxy-cis,cis-muconate cycloisomerase	0	447	447	-	1496755	1495412
SPOA0432	YP_165259.1	ZP_01445262.1	5e-52	Pelagibaca bermudensis HTCC2601	ok	1	MAASVFDSAHLARLFPAGDAGRLFTDGAELRAMLLVEGMLAKAQGALGLIPVESAGAIHR	1	MTATPFDSAHLHKLFAAGEIGKLFSDSAEIRAMMIVLGTLAKVQGAAGVIPETAAKAIHR	R2601_12625	3-carboxy-cis,cis-muconate cycloisomerase	0	317	317	+	4315538	4316491
SPOA0432	YP_165259.1	ZP_02149123.1	1e-146	Phaeobacter gallaeciensis 2.10	ok	1	MAASVFDSAHLARLFPAGDAGRLFTDGAELRAMLLVEGMLAKAQGALGLIPVESAGAIHR	1	MAASLFDSQLYASLFSAGDISRLFSDSAEIRAMLLVEGALAKAQGKLGLIPEDSAAAIGR	RG210_04170	3-carboxy-cis,cis-muconate cycloisomerase	0	449	449	+	1598666	1600015
SPOA0432	YP_165259.1	ZP_02146439.1	1e-146	Phaeobacter gallaeciensis BS107	ok	1	MAASVFDSAHLARLFPAGDAGRLFTDGAELRAMLLVEGMLAKAQGALGLIPVESAGAIHR	1	MAASLFDSQLYASLFSAGDVSRLFSDSAEIRAMLLVEGALAKAQGKLGLIPEDSAAAIGR	RGBS107_09311	3-carboxy-cis,cis-muconate cycloisomerase	0	449	449	-	3020606	3019257
SPOA0432	YP_165259.1	ZP_05079698.1	1e-164	Phaeobacter sp. Y4I	ok	1	MAASVFDSAHLARLFPAGDAGRLFTDGAELRAMLLVEGMLAKAQGALGLIPVESAGAIHR	1	MAGSVFDSQVYGGLFGCGEASRLFSDSAEVRAMLLVEGALAKAQGDAGVIPKESAAAIAR	RBY4I_2896	3-carboxy-cis,cis-muconate cycloisomerase	0	445	445	+	2872939	2874276
SPOA0432	YP_165259.1	ZP_05124785.1	4e-46	Rhodobacteraceae KLH11	ok	1	MAASVFDSAHLARLFPAGDAGRLFTDGAELRAMLLVEGMLAKAQGALGLIPVESAGAIHR	1	MSVDIFSHPWLGALIGDDILAQAIGADAQLDAMLDVEAAYPKALAQCNLCQKDLADRAVH	RKLH11_3314	3-carboxy-cis,cis-muconate cycloisomerase	0	355	355	+	3769675	3770742
SPOA0432	YP_165259.1	ZP_01743455.1	1e-121	Rhodobacterales bacterium HTCC2150	ok	1	MAASVFDSAHLARLFPAGDAGRLFTDGAELRAMLLVEGMLAKAQGALGLIPVESAGAIHR	1	MSTSPFESAIFSELFRDAEVGKLFTDSAEIRAMLLVEGALAKAQGALGVIPETAAAAING	RB2150_15630	3-carboxy-cis,cis-muconate cycloisomerase	0	447	447	-	3255862	3254519
SPOA0432	YP_165259.1	YP_684077.1	1e-139	Roseobacter denitrificans OCh 114	ok	1	MAASVFDSAHLARLFPAGDAGRLFTDGAELRAMLLVEGMLAKAQGALGLIPVESAGAIHR	1	MAASVFDSPLYSKLFPVGETGRLFSDSAAIRAMLLVEGALAKAQGKLGIIPETSAAAIHR	RD1_3935	3-carboxy-cis,cis-muconate cycloisomerase, putative	0	443	443	+	3796060	3797391
SPOA0432	YP_165259.1	ZP_02141986.1	1e-137	Roseobacter litoralis Och 149	ok	1	MAASVFDSAHLARLFPAGDAGRLFTDGAELRAMLLVEGMLAKAQGALGLIPVESAGAIHR	1	MAASVFDSPLYSKLFPVGETGRLFSDTAAIRAMLLVEGALAKAQGTLGIIPETSAAAIHR	RLO149_14008	3-carboxy-cis,cis-muconate cycloisomerase, putative	0	443	443	-	3176665	3175334
SPOA0432	YP_165259.1	ZP_05099426.1	1e-146	Roseobacter sp. GAI101	ok	1	MAASVFDSAHLARLFPAGDAGRLFTDGAELRAMLLVEGMLAKAQGALGLIPVESAGAIHR	1	MAASVFDSPLYAQLFPTGDAGRLFSDTAAIRAMLLVEGALAKVQGALGVIPEMSAAAIHR	RGAI101_877	3-carboxy-cis,cis-muconate cycloisomerase	0	441	441	-	3516570	3515245
SPOA0432	YP_165259.1	ZP_01054577.1	1e-163	Roseobacter sp. MED193	ok	1	MAASVFDSAHLARLFPAGDAGRLFTDGAELRAMLLVEGMLAKAQGALGLIPVESAGAIHR	1	MAGSVFDSQIYGDLFTSGDVGRLFTDTAEARAMLLVEGALARAQGAAGVIPEDSAAAIGR	MED193_17784	3-carboxy-cis,cis-muconate cycloisomerase	0	445	445	-	271569	270232
SPOA0432	YP_165259.1	ZP_01752659.1	1e-159	Roseobacter sp. SK209-2-6	ok	1	MAASVFDSAHLARLFPAGDAGRLFTDGAELRAMLLVEGMLAKAQGALGLIPVESAGAIHR	1	MAASVFDSQIYGALFKPGELGRLFTDTAETRAMLLVEGALAKAQGDLGIIPLESAQAIGR	RSK20926_10854	3-carboxy-cis,cis-muconate cycloisomerase	0	445	445	-	119406	118069
SPOA0432	YP_165259.1	ZP_05090808.1	1e-144	Ruegeria sp. R11	ok	1	MAASVFDSAHLARLFPAGDAGRLFTDGAELRAMLLVEGMLAKAQGALGLIPVESAGAIHR	1	MAASLFDSQLYANLFKTGDVSRLFSDSAEIRAMLLVEGALAKAQGAMGLIPEDSAAAIGR	RR11_3263	3-carboxy-cis,cis-muconate cycloisomerase	0	442	442	+	2213878	2215206
SPOA0432	YP_165259.1	ZP_01746857.1	1e-144	Sagittula stellata E-37	ok	1	MAASVFDSAHLARLFPAGDAGRLFTDGAELRAMLLVEGMLAKAQGALGLIPVESAGAIHR	1	MPATPFDSAHLSGLFPTGETARLFSDSAEVRAMMLVEGALAQVQGAAGVIPETAAAAIHR	SSE37_21460	3-carboxy-cis,cis-muconate cycloisomerase	0	441	441	-	3146727	3145402
SPOA0432	YP_165259.1	ZP_00953734.1	1e-147	Sulfitobacter sp. EE-36	ok	1	MAASVFDSAHLARLFPAGDAGRLFTDGAELRAMLLVEGMLAKAQGALGLIPVESAGAIHR	1	MAASVFDSPLFAQLFNTGDAGRLFSDSAAIRAMLLVEGALAKVQGSLGIIPEMSAAAIHR	EE36_03548	3-carboxy-cis,cis-muconate cycloisomerase	0	441	441	+	143077	144402
SPOA0432	YP_165259.1	ZP_00948279.1	1e-145	Sulfitobacter sp. NAS-14.1	ok	1	MAASVFDSAHLARLFPAGDAGRLFTDGAELRAMLLVEGMLAKAQGALGLIPVESAGAIHR	1	MAASVFDSPLFAQLFNTGDAGRLFSDSAAIRAMLLVEGALAKVQGSLGVIPEMSAAAIHR	NAS141_08476	3-carboxy-cis,cis-muconate cycloisomerase	0	441	441	+	87280	88605
SPOA0432	YP_165259.1	ZP_01000956.1	1e-145	Oceanicola batsensis HTCC2597	wrong	1	MAASVFDSAHLARLFPAGDAGRLFTDGAELRAMLLVEGMLAKAQGALGLIPVESAGAIHR	3	MAGSVHDSQIYHKLFDAGEASKLFTDSAEVRAMLIVEGALAKAQGELGIIPELSAKAIHR	OB2597_14671	3-carboxy-cis,cis-muconate cycloisomerase	-2	444	442	-	3644190	3642862
SPOA0434	YP_165261.1	ZP_05779352.1	1e-105	Citriecella sp. SE45	ok	1	MQIADLGDIKLHFRVDGDPDGAPVVFINSLGTDLRLWDPILPHLPAGLRLIRYDKRGHGL	1	MHMADLGDIRLHYRIDGPEHGAPVVFAHALGTDLRVWDRVVALLPPGLRILRHDMRGHGL	CSE45_4192	3-oxoadipate enol-lactonase	0	263	263	+	376673	377464
SPOA0434	YP_165261.1	YP_509605.1	3e-98	Jannaschia sp. CCS1	ok	1	MQIADLGDIKLHFRVDGDPDGAPVVFINSLGTDLRLWDPILPHLPAGLRLIRYDKRGHGL	1	MDVLTFDDVALHVQVEGPEDGPAVVFANSLGTDLRLWDRVLPLLPSGLRIIRYDKRGHGL	Jann_1663	3-oxoadipate enol-lactonase	0	263	263	-	1647925	1647134
SPOA0434	YP_165261.1	ZP_01015347.1	1e-94	Maritimibacter alkaliphilus HTCC2654	ok	1	MQIADLGDIKLHFRVDGDPDGAPVVFINSLGTDLRLWDPILPHLPAGLRLIRYDKRGHGL	1	MQIARLADIRVHYDDRGPKDGPTVLFANSLGTDFRLWDRVVARLPDHLRLIRYDKRGHGL	RB2654_17971	3-oxoadipate enol-lactone hydrolase	0	264	264	+	3928800	3929594
SPOA0434	YP_165261.1	ZP_02155335.1	1e-111	Oceanibulbus indolifex HEL-45	ok	1	MQIADLGDIKLHFRVDGDPDGAPVVFINSLGTDLRLWDPILPHLPAGLRLIRYDKRGHGL	1	MQIFDTGEVQLHYRVDGPDDGAPVVFANSLGTDMRLWDPILSLLAPGLRIIRFDKRGHGL	OIHEL45_00025	3-oxoadipate enol-lactonase, putative	0	267	267	+	3853432	3854235
SPOA0434	YP_165261.1	ZP_01000961.1	1e-111	Oceanicola batsensis HTCC2597	ok	1	MQIADLGDIKLHFRVDGDPDGAPVVFINSLGTDLRLWDPILPHLPAGLRLIRYDKRGHGL	1	MHIADLEGLAIHYRDDGDPDGAPIVFANSLGTDLRLWDKVLPLLPQGFRYIRYDKRGHGL	OB2597_14696	3-oxoadipate enol-lactone hydrolase	0	262	262	-	3647381	3646593
SPOA0434	YP_165261.1	ZP_01445260.1	1e-105	Pelagibaca bermudensis HTCC2601	ok	1	MQIADLGDIKLHFRVDGDPDGAPVVFINSLGTDLRLWDPILPHLPAGLRLIRYDKRGHGL	1	MQMADLGDIRLHYRIDGPEDGAPVVFSNALGTDLRIWDRVVARLPEGLRILRYDTRGHGL	R2601_12615	3-oxoadipate enol-lactone hydrolase	0	262	262	+	4313969	4314757
SPOA0434	YP_165261.1	ZP_02149122.1	1e-101	Phaeobacter gallaeciensis 2.10	ok	1	MQIADLGDIKLHFRVDGDPDGAPVVFINSLGTDLRLWDPILPHLPAGLRLIRYDKRGHGL	1	MPFADLGDVQLHYQLDGTADGPPLVFANSLGTDLHVWDLVVERLPKELRIIRYDLRGHGG	RG210_04165	3-oxoadipate enol-lactone hydrolase	0	262	262	+	1597695	1598483
SPOA0434	YP_165261.1	ZP_02146440.1	1e-101	Phaeobacter gallaeciensis BS107	ok	1	MQIADLGDIKLHFRVDGDPDGAPVVFINSLGTDLRLWDPILPHLPAGLRLIRYDKRGHGL	1	MPFVDLGDVQLHYQLDGTADGPPLVFANSLGTDLHVWDLVVERLPKELRIIRYDLRGHGG	RGBS107_09316	3-oxoadipate enol-lactone hydrolase	0	262	262	-	3021577	3020789
SPOA0434	YP_165261.1	ZP_05079465.1	1e-122	Phaeobacter sp. Y4I	ok	1	MQIADLGDIKLHFRVDGDPDGAPVVFINSLGTDLRLWDPILPHLPAGLRLIRYDKRGHGL	1	MQIADLGDVQLHYRVDGDPDGAPIVFANSLGTDLRVWDVVVDRLPAGLRIIRYDKRGHGL	RBY4I_2662	3-oxoadipate enol-lactonase	0	263	263	+	2871445	2872236
SPOA0434	YP_165261.1	ZP_05122214.1	1e-117	Rhodobacteraceae KLH11	ok	1	MQIADLGDIKLHFRVDGDPDGAPVVFINSLGTDLRLWDPILPHLPAGLRLIRYDKRGHGL	1	MHIAELKDVRIHYRIDGDPEGAPVVFANSLGTDMRLWDPVLPLLPKGLRIIRYDKRGHGL	RKLH11_680	3-oxoadipate enol-lactonase	0	262	262	+	443115	443903
SPOA0434	YP_165261.1	ZP_01743460.1	1e-102	Rhodobacterales bacterium HTCC2150	ok	1	MQIADLGDIKLHFRVDGDPDGAPVVFINSLGTDLRLWDPILPHLPAGLRLIRYDKRGHGL	1	MPVVDLNGLRVHYREDGNSTGPTLVFGNSLGTDFRIWDQVVDLLPKSLRIIRYDKRGHGL	RB2150_15655	3-oxoadipate enol-lactone hydrolase	0	262	262	-	3259224	3258436
SPOA0434	YP_165261.1	ZP_05075693.1	1e-101	Rhodobacterales HTCC2083	ok	1	MQIADLGDIKLHFRVDGDPDGAPVVFINSLGTDLRLWDPILPHLPA-GLRLIRYDKRGHG	1	MSIFDTGDTLLHWREDGDPNGAPVVFSNSLGTDLRLWDPVLERLPKDGLRYIRYDTRGHG	RB2083_2868	3-oxoadipate enol-lactonase	0	266	266	+	2010641	2011441
SPOA0434	YP_165261.1	YP_684075.1	1e-112	Roseobacter denitrificans OCh 114	ok	1	MQIADLGDIKLHFRVDGDPDGAPVVFINSLGTDLRLWDPILPHLPAGLRLIRYDKRGHGL	1	MKMAQLGDIAVHYRVDGPEDGPPVVFANSLGTDMRLWDPVLPFLPSGLRIIRYDKRGHGL	RD1_3932	3-oxoadipate enol-lactonase, putative	0	267	267	+	3794550	3795353
SPOA0434	YP_165261.1	ZP_01902666.1	1e-110	Roseobacter sp. AzwK-3b	ok	1	MQIADLGDIKLHFRVDGDPDGAPVVFINSLGTDLRLWDPILPHLPAGLRLIRYDKRGHGL	1	MTLADLGDLRLHYREDGDPAGAPVVFANALGTDLRLWDAVVPRLPEGLRIIRYDKRGHGL	RAZWK3B_19081	3-oxoadipate enol-lactone hydrolase	0	263	263	+	1724034	1724825
SPOA0434	YP_165261.1	ZP_05101909.1	1e-111	Roseobacter sp. GAI101	ok	1	MQIADLGDIKLHFRVDGDPDGAPVVFINSLGTDLRLWDPILPHLPAGLRLIRYDKRGHGL	1	MKLFDTGDVRLHYRVDGPDDGAPVVFANSLGTDMRLWDPILPLLPEGLRIIRFDKRGHGL	RGAI101_3367	3-oxoadipate enol-lactonase	0	262	262	-	3518065	3517277
SPOA0434	YP_165261.1	ZP_01054579.1	1e-119	Roseobacter sp. MED193	ok	1	MQIADLGDIKLHFRVDGDPDGAPVVFINSLGTDLRLWDPILPHLPAGLRLIRYDKRGHGL	1	MQIADLGDVQLHYRIDGDPNGAPIVFANSLGTDLRVWDAVVDRLPAGLKIIRYDKRGHGL	MED193_17794	3-oxoadipate enol-lactone hydrolase	0	263	263	-	273064	272273
SPOA0434	YP_165261.1	ZP_01752660.1	1e-122	Roseobacter sp. SK209-2-6	ok	1	MQIADLGDIKLHFRVDGDPDGAPVVFINSLGTDLRLWDPILPHLPAGLRLIRYDKRGHGL	1	MQIADLGDVQLHYRIDGDPDGAPIVFANSLGTDLRVWDQVVERLPAGLKIIRFDKRGHGL	RSK20926_10859	3-oxoadipate enol-lactone hydrolase	0	263	263	-	120240	119449
SPOA0434	YP_165261.1	ZP_01037401.1	4e-89	Roseovarius sp. 217	ok	1	MQIADLGDIKLHFRVDGDPDGAPVVFINSLGTDLRLWDPILPHLPAGLRLIRYDKRGHGL	1	MAFLDLDDVTLHYLDEGDPEGAPIVFAHALGTGTFLWDAVVPLLPPGLRIIRYDARGHGQ	ROS217_15470	3-oxoadipate enol-lactone hydrolase	0	266	266	-	3571807	3571007
SPOA0434	YP_165261.1	ZP_05785161.1	1e-116	Ruegeria lacuscaerulensis ITI-1157	ok	1	MQIADLGDIKLHFRVDGDPDGAPVVFINSLGTDLRLWDPILPHLPAGLRLIRYDKRGHGL	1	MHIADFGEVKLHYREDGDPQGAPVVFANSLGTDMRLWDPILPLLPDGLRIIRYDKRGHGL	SL1157_0287	3-oxoadipate enol-lactonase	0	262	262	+	569239	570027
SPOA0434	YP_165261.1	ZP_05088486.1	1e-102	Ruegeria sp. R11	ok	1	MQIADLGDIKLHFRVDGDPDGAPVVFINSLGTDLRLWDPILPHLPAGLRLIRYDKRGHGL	1	MQIADLGDVQLNYREDGSPSGRPIVFANSLGTDLHLWDEVVDRLPKDLRIVRYDLRGHGR	RR11_935	3-oxoadipate enol-lactonase	0	263	263	+	2212375	2213166
SPOA0434	YP_165261.1	YP_611798.1	3e-87	Ruegeria sp. TM1040	ok	1	MQIADLGDIKLHFRVDGDPDGAPVVFINSLGTDLRLWDPILPHLPAGLRLIRYDKRGHGL	1	MPLADLGDVQLNYRLIGPEDAPAVVFAHALGTDQTIWDKVLQRLPQNIRVLTFDLRGHGG	TM1040_3567	3-oxoadipate enol-lactonase	0	264	264	-	608818	608024
SPOA0434	YP_165261.1	ZP_05739401.1	2e-91	RuegeriaTrich CH4B	ok	1	MQIADLGDIKLHFRVDGDPDGAPVVFINSLGTDLRLWDPILPHLPAGLRLIRYDKRGHGL	1	MPIADLGDVQLNYTLRGPTDAPAVVFAHALGTDQSIWDAVINALPENLRILTFDMRGHGA	SCH4B_0569	3-oxoadipate enol-lactonase	0	263	263	+	486596	487387
SPOA0434	YP_165261.1	ZP_01746859.1	2e-96	Sagittula stellata E-37	ok	1	MQIADLGDIKLHFRVDGDPDGAPVVFINSLGTDLRLWDPILPHLPAGLRLIRYDKRGHGL	1	MQTVQLGDTRIHYALTGPEDGTPVVFANSLGTDFRLWDKILPMLPDTLRILRFDKRGHGL	SSE37_21470	3-oxoadipate enol-lactone hydrolase	0	261	261	-	3148315	3147530
SPOA0434	YP_165261.1	ZP_00953732.1	1e-113	Sulfitobacter sp. EE-36	ok	1	MQIADLGDIKLHFRVDGDPDGAPVVFINSLGTDLRLWDPILPHLPAGLRLIRYDKRGHGL	1	MKIFDTGDVRLHYRVDGPEDGAPVVFANSLGTDLRLWDPILPLLPKGLRIIRFDKRGHGL	EE36_03538	3-oxoadipate enol-lactone hydrolase	0	262	262	+	141582	142370
SPOA0434	YP_165261.1	ZP_00948277.1	1e-115	Sulfitobacter sp. NAS-14.1	ok	1	MQIADLGDIKLHFRVDGDPDGAPVVFINSLGTDLRLWDPILPHLPAGLRLIRYDKRGHGL	1	MKIFDTGDVRLHYRVDGPEDGAPVVFANSLGTDLRLWDPILPLLPKGLRIIRFDKRGHGL	NAS141_08466	3-oxoadipate enol-lactone hydrolase	0	262	262	+	85785	86573
SPOA0434	YP_165261.1	ZP_02141988.1	1e-113	Roseobacter litoralis Och 149	wrong	1	MQIADLGDIKLHFRVDGDPDGAPVVFINSLGTDLRLWDPILPHLPAGLRLIRYDKRGHGL	20	MKMARLGDISVHYRVDGPDDGPPVVFANSLGTDMRLWDPILPLLPSGLRIIRYDKRGHGL	RLO149_14018	3-oxoadipate enol-lactonase, putative	-19	286	267	-	3178175	3177372
SPOA0435	YP_165262.1	YP_509602.1	1e-113	Jannaschia sp. CCS1	ok	1	MSTLELIEAAAERLSGHVRRTPLLSSPFLDEIAGRRVLVKPECLQHTGSFKFRGAWSAIS	1	MITIDDIEASASRAEGVVRRTPLLSSPFIDEIAGRRVLLKAEVLQHTGSFKFRGGWSALT	Jann_1660	pyridoxal-5'-phosphate-dependent enzyme, beta subunit	0	324	324	+	1643489	1644463
SPOA0435	YP_165262.1	ZP_02149120.1	1e-125	Phaeobacter gallaeciensis 2.10	ok	1	MSTLELIEAAAERLSGHVRRTPLLSSPFLDEIAGRRVLVKPECLQHTGSFKFRGAWSAIS	1	MTSFAAIAAAADRLSGHARETPLLSSPFLDEIAGRRVLIKAECLQHTGSFKFRGGWAALS	RG210_04155	Threonine dehydratase	0	324	324	+	1595386	1596360
SPOA0435	YP_165262.1	ZP_02146442.1	1e-125	Phaeobacter gallaeciensis BS107	ok	1	MSTLELIEAAAERLSGHVRRTPLLSSPFLDEIAGRRVLVKPECLQHTGSFKFRGAWSAIS	1	MTSFAAIAAAADRLSGHARETPLLSSPFLDEIAGRRVLIKAECLQHTGSFKFRGGWAALS	RGBS107_09326	Pyridoxal-5'-phosphate-dependent enzyme, beta subunit	0	324	324	-	3023887	3022913
SPOA0435	YP_165262.1	ZP_05078687.1	1e-137	Phaeobacter sp. Y4I	ok	1	MSTLELIEAAAERLSGHVRRTPLLSSPFLDEIAGRRVLVKPECLQHTGSFKFRGAWSAIS	1	MTSIAMIDAAAERLKGHARVTPLLSSPFLDEIAGRRVLVKAECLQHTGSFKFRGGWSAVS	RBY4I_1883	pyridoxal-5'-phosphate-dependent enzyme, beta subunit	0	325	325	+	2869097	2870074
SPOA0435	YP_165262.1	ZP_01447692.1	1e-101	Rhodobacterales bacterium HTCC2255	ok	1	MSTLELIEAAAERLSGHVRRTPLLSSPFLDEIAGRRVLVKPECLQHTGSFKFRGAWSAIS	1	MSNFKMIMEAYDRIAPHTINTPLLSSHSLNKIAQRKIWVKAECLQHTGSFKYRGGWSAIS	OM2255_10975	threonine dehydratase	0	325	325	-	1335934	1334957
SPOA0435	YP_165262.1	ZP_01902663.1	1e-136	Roseobacter sp. AzwK-3b	ok	1	MSTLELIEAAAERLSGHVRRTPLLSSPFLDEIAGRRVLVKPECLQHTGSFKFRGAWSAIS	1	MSDIAMIRAAAARLEGHVRRTPLLSSPFLDEIAGRRVLVKPECLQHTGSFKYRGGRAAVS	RAZWK3B_19066	pyridoxal-phosphate dependent enzyme	0	327	327	+	1721920	1722903
SPOA0435	YP_165262.1	ZP_01054581.1	1e-133	Roseobacter sp. MED193	ok	1	MSTLELIEAAAERLSGHVRRTPLLSSPFLDEIAGRRVLVKPECLQHTGSFKFRGAWSAIS	1	MSSFEMIQAAAKRLQGHARLTPMLSSPFLDEIAGRRLLVKAECLQHTGSFKFRGGWAAIS	MED193_17804	Threonine dehydratase	0	325	325	-	275370	274393
SPOA0435	YP_165262.1	ZP_01752662.1	1e-132	Roseobacter sp. SK209-2-6	ok	1	MSTLELIEAAAERLSGHVRRTPLLSSPFLDEIAGRRVLVKPECLQHTGSFKFRGAWSAIS	1	MSSIEQIRQAARRLKGHARKTPLLSSPFLDEIAGRRLLVKAECLQHTGSFKFRGGWSAVS	RSK20926_10869	Threonine dehydratase	0	325	325	-	122548	121571
SPOA0435	YP_165262.1	ZP_00958322.1	1e-131	Roseovarius nubinhibens ISM	ok	1	MSTLELIEAAAERLSGHVRRTPLLSSPFLDEIAGRRVLVKPECLQHTGSFKFRGAWSAIS	1	MTSIDMIRAAATRINGHARRTPLLSSPFLDEIAGRRVLIKPECLQQTGSFKYRGARSAIS	ISM_00805	Threonine dehydratase	0	326	326	+	154564	155544
SPOA0435	YP_165262.1	ZP_01037402.1	1e-134	Roseovarius sp. 217	ok	1	MSTLELIEAAAERLSGHVRRTPLLSSPFLDEIAGRRVLVKPECLQHTGSFKFRGAWSAIS	1	MTDITMIRAAASRLAGHARRTPLLSSPFLDEIAGRRVFVKPECLQHTGSFKYRGARSAVS	ROS217_15475	Threonine dehydratase	0	324	324	-	3572791	3571817
SPOA0435	YP_165262.1	ZP_01879256.1	1e-132	Roseovarius sp. TM1035	ok	1	MSTLELIEAAAERLSGHVRRTPLLSSPFLDEIAGRRVLVKPECLQHTGSFKFRGAWSAIS	1	MTDITMIRAAATRLAGHARRTPLLSSPFLDEIAGRRVFVKPECLQHTGSFKYRGARSAVS	RTM1035_13188	Threonine dehydratase	0	325	325	+	1548184	1549161
SPOA0435	YP_165262.1	ZP_05785160.1	1e-149	Ruegeria lacuscaerulensis ITI-1157	ok	1	MSTLELIEAAAERLSGHVRRTPLLSSPFLDEIAGRRVLVKPECLQHTGSFKFRGAWSAIS	1	MSTIDLIEAAADRLSGHVRKTPLLTSPFLDQIAGRRVLVKPECLQHTGSFKFRGAWSAIS	SL1157_0286	threo-3-hydroxyaspartate ammonia-lyase	0	324	324	+	568192	569166
SPOA0435	YP_165262.1	ZP_05090742.1	1e-124	Ruegeria sp. R11	ok	1	MSTLELIEAAAERLSGHVRRTPLLSSPFLDEIAGRRVLVKPECLQHTGSFKFRGAWSAIS	1	MSTFAAISKAADRLAGHARCTPLLSSPFLDDIAGRQVLVKAECLQHTGSFKFRGGWAALS	RR11_3197	threonine dehydratase catabolic	0	324	324	+	2211301	2212275
SPOA0435	YP_165262.1	YP_611799.1	1e-134	Ruegeria sp. TM1040	ok	1	MSTLELIEAAAERLSGHVRRTPLLSSPFLDEIAGRRVLVKPECLQHTGSFKFRGAWSAIS	1	MTSLAMIEAAAARLKGHARYTPLLSSPFLDEIAGRRVFVKAECLQHTGSFKFRGGWAALS	TM1040_3568	pyridoxal-5'-phosphate-dependent enzyme, beta subunit	0	325	325	-	609945	608968
SPOA0435	YP_165262.1	ZP_05739364.1	1e-134	RuegeriaTrich CH4B	ok	1	MSTLELIEAAAERLSGHVRRTPLLSSPFLDEIAGRRVLVKPECLQHTGSFKFRGAWSAIS	1	MTSLALIEAAAERLKGHARRTPLLSSPFLDDVAGRRVFVKAECLQHTGSFKFRGGWAALS	SCH4B_0568	pyridoxal-5'-phosphate-dependent enzyme, beta subunit	0	325	325	+	485494	486471
SPOA0435	YP_165262.1	ZP_05122208.1	1e-145	Rhodobacteraceae KLH11	wrong	6	LIEAAAERLSGHVRRTPLLSSPFLDEIAGRRVLVKPECLQHTGSFKFRGAWSAISALDPE	1	MIEAAAERLKGHVRETPLLSSPFLDEIAGRRVLVKPECLQHTGSFKFRGAWSAISALDAG	RKLH11_674	threo-3-hydroxyaspartate ammonia-lyase	5	319	324	+	442066	443040
SPOA0436	YP_165263.1	ZP_05779704.1	7e-79	Citriecella sp. SE45	ok	1	MAAFTTTDGLRLFYEDEGTGQPLLCLAGLTRCSRDFEFLRPHVTDLRLIRLDYRGRGQSD	1	MPRFTTSDGLSLHYTDEGEGLPLLCLAGLTRDGRDFDYVAPHLKGVRLIRLDYRGRGQSD	CSE45_4188	poly	0	273	273	-	375173	374352
SPOA0436	YP_165263.1	YP_001534035.1	5e-79	Dinoroseobacter shibae DFL 12	ok	1	MAAFTTTDGLRLFYEDEGTGQPLLCLAGLTRCSRDFEFLRPHVTDLRLIRLDYRGRGQSD	1	MPQITAPDGTRLHYTDEGAGIPLLCLSGLTRTTRDFDYALPHLTGARVIRMDFRGRGQSD	Dshi_2701	putative hydrolase / acyltransferase	0	274	274	+	2861681	2862505
SPOA0436	YP_165263.1	YP_509601.1	3e-65	Jannaschia sp. CCS1	ok	1	MAAFTTTDGLRLFYEDEGTGQPLLCLAGLTRCSRDFEFLRPHVTD-LRLIRLDYRGRGQS	1	MAFVTAADGVRLAYDDQGEGVALLCLPGLTRNVDDFEPVLDHYRDRARVIRMDFRGRGAS	Jann_1659	alpha/beta hydrolase	0	277	277	+	1642659	1643492
SPOA0436	YP_165263.1	ZP_01004415.1	1e-72	Loktanella vestfoldensis SKA53	ok	1	MAAFTTTDGLRLFYEDEGTGQPLLCLAGLTRCSRDFEFLRPHVTDLRLIRLDYRGRGQSD	1	MPRFTTPDGLSLHYTDTGNGLPVMALAGLTRNGADFDHVAPHLP-VRLIRPDYRGRGQSD	SKA53_01079	predicted hydrolase or acyltransferase	0	272	272	-	2734510	2733692
SPOA0436	YP_165263.1	ZP_02154892.1	2e-75	Oceanibulbus indolifex HEL-45	ok	1	MAAFTTTDGLRLFYEDEGTGQPLLCLAGLTRCSRDFEFLRPHVTDLRLIRLDYRGRGQSD	1	MARFTTSDGLSLHYTDEGDGLPILCLAGLTRTGADFDYLAPHLPGHRLIRMDYRGRGRSD	OIHEL45_01135	hydrolase, putative	0	273	273	+	3428492	3429313
SPOA0436	YP_165263.1	ZP_01000965.1	7e-78	Oceanicola batsensis HTCC2597	ok	1	MAAFTTTDGLRLFYEDEGTGQPLLCLAGLTRCSRDFEFLRPHVTDLRLIRLDYRGRGQSD	1	MPHFTAPDGTRLYYEDAGAGVPVLCLSGLTRNARDFDFVAPHLPDARLIRMDYRGRGLSD	OB2597_14716	predicted hydrolase or acyltransferase	0	272	272	-	3650840	3650022
SPOA0436	YP_165263.1	ZP_01157609.1	7e-95	Oceanicola granulosus HTCC2516	ok	1	MAAFTTTDGLRLFYEDEGTGQPLLCLAGLTRCSRDFEFLRPHVTDLRLIRLDYRGRGQSD	1	MGSFTTSDGLRLHYEDEGDGQPVLCLAGLTRNGADFRYLAPHLADTRLIRLDYRGRGQSE	OG2516_14728	hydrolase, alpha/beta fold family protein	0	274	274	-	3144056	3143232
SPOA0436	YP_165263.1	ZP_05063499.1	2e-64	Octadecabacter antarcticus 238	ok	1	MAAFTTTDGLRLFYEDEGTGQPLLCLAGLTRCSRDFEFLRPHVTD---LRLIRLDYRGRG	1	MGTFTAADGSQLYYTDEGFGLPILALAGLTRNTGDFDHVAPHLLKSEAVRLIRMDYRGRG	OA238_661	hydrolase or acyltransferase	0	275	275	+	405714	406541
SPOA0436	YP_165263.1	ZP_05050166.1	3e-64	Octadecabacter antarcticus 307	ok	1	MAAFTTTDGLRLFYEDEGTGQPLLCLAGLTRCSRDFEFLRPHVTD---LRLIRLDYRGRG	1	MATFSAADGTQLYYTDEGFGLPILALAGLTRNTGDFDHIAPHLLKNEAVRLIRMDYRGRG	OA307_1542	hydrolase, alpha/beta fold family, putative	0	275	275	+	2104927	2105754
SPOA0436	YP_165263.1	ZP_01445257.1	4e-75	Pelagibaca bermudensis HTCC2601	ok	1	MAAFTTTDGLRLFYEDEGTGQPLLCLAGLTRCSRDFEFLRPHVTDLRLIRLDYRGRGQSD	1	MPHFTTSDGLSLHYTEEGAGLPLLCLSGLTRDGRDFDYVAPHLEQVRLIRMDYRGRGQSE	R2601_12600	predicted hydrolase or acyltransferase	0	273	273	-	4312295	4311474
SPOA0436	YP_165263.1	ZP_05079942.1	2e-93	Phaeobacter sp. Y4I	ok	1	MAAFTTTDGLRLFYEDEGTGQPLLCLAGLTRCSRDFEFLRPHVTDLRLIRLDYRGRGQSD	1	MAFFETSDGLRLYYTDSGTGLPLLCLAGLTRDSRDFRYFAPHAGPYRMITLDARGRGQSA	RBY4I_3141	alpha/beta hydrolase fold	0	276	276	+	2868270	2869100
SPOA0436	YP_165263.1	ZP_05124509.1	1e-114	Rhodobacteraceae KLH11	ok	1	MAAFTTTDGLRLFYEDEGTGQPLLCLAGLTRCSRDFEFLRPHVTDLRLIRLDYRGRGQSD	1	MAYFTASDGKRLYFEDTGDGQPLLCLAGLTRNSRDFAFVAPHLADLRLITMDYRGRGQSD	RKLH11_2987	hydrolase, alpha/beta fold family	0	275	275	+	441242	442069
SPOA0436	YP_165263.1	ZP_05075069.1	2e-74	Rhodobacterales HTCC2083	ok	1	MAAFTTTDGLRLFYEDEGTGQPLLCLAGLTRCSRDFEFLRPHVTDLRLIRLDYRGRGQSD	1	MSRFNTSDGLSLFYEIEGSGLPLLCLSGLTRDSRDFDYVLPHLKGCQVIRLDYRGRGKSD	RB2083_2244	alpha/beta hydrolase fold	0	275	275	+	2007634	2008461
SPOA0436	YP_165263.1	YP_684073.1	2e-78	Roseobacter denitrificans OCh 114	ok	1	MAAFTTTDGLRLFYEDEGTGQPLLCLAGLTRCSRDFEFLRPHVTDLRLIRLDYRGRGQSD	1	MPHFTTSDGLSLYYTDEGDGLPILCLSGLTRTSKDFSYVTPHLSGARLIKLDYRGRGNSD	RD1_3930	hydrolase, putative	0	274	274	+	3792705	3793529
SPOA0436	YP_165263.1	ZP_01902662.1	7e-90	Roseobacter sp. AzwK-3b	ok	1	MAAFTTTDGLRLFYEDEGT--GQPLLCLAGLTRCSRDFEFLRPHVTDLRLIRLDYRGRGQ	1	MARFTTSDGLSLYYEDEGDRGAQAALCLAGLTRNARDFDFVAPHLRDCRLIRMDYRGRGL	RAZWK3B_19061	hydrolase, alpha/beta fold family protein	0	279	279	+	1721084	1721923
SPOA0436	YP_165263.1	ZP_01750745.1	3e-71	Roseobacter sp. CCS2	ok	1	MAAFTTTDGLRLFYEDEGTGQPLLCLAGLTRCSRDFEFLRPHVTDLRLIRLDYRGRGQSD	1	MPSYQSADGLNLHYTDEGDGIPVIALAGLTRNGADFDHVAPHLP-VRLIRPDYRGRGQSD	RCCS2_14019	predicted hydrolase or acyltransferase	0	272	272	-	1796018	1795200
SPOA0436	YP_165263.1	ZP_05098794.1	2e-78	Roseobacter sp. GAI101	ok	1	MAAFTTTDGLRLFYEDEGTGQPLLCLAGLTRCSRDFEFLRPHVTDLRLIRLDYRGRGQSD	1	MPHFTSSDGLNLYYTDEGAGLPILCLAGLTRTTADFDYVTPHLAGNRLIKMDYRGRGQSD	RGAI101_241	hydrolase or acyltransferase	0	274	274	-	3519879	3519055
SPOA0436	YP_165263.1	ZP_01054582.1	6e-85	Roseobacter sp. MED193	ok	1	MAAFTTTDGLRLFYEDEG--TGQPLLCLAGLTRCSRDFEFLRPHVTDLRLIRLDYRGRGQ	1	MSFFTTSDGLSLFYQESGAPTGTPLICLAGLTRESRDFRYFIPHAQQYRVITLDARGRGE	MED193_17809	hydrolase, alpha/beta fold family protein	0	277	277	-	276203	275370
SPOA0436	YP_165263.1	ZP_01752663.1	7e-85	Roseobacter sp. SK209-2-6	ok	1	MAAFTTTDGLRLFYEDEG--TGQPLLCLAGLTRCSRDFEFLRPHVTDLRLIRLDYRGRGQ	1	MSSFSSSDGLSLHFEDCGDRAGQPLICLAGLTRAGSDFRYFLPQASHLRLILLDARGRGQ	RSK20926_10874	hydrolase, alpha/beta fold family protein	0	277	277	-	123381	122548
SPOA0436	YP_165263.1	ZP_00958321.1	2e-90	Roseovarius nubinhibens ISM	ok	1	MAAFTTTDGLRLFYEDEGTGQPLLCLAGLTRCSRDFEFLRPHVTDLRLIRLDYRGRGQSD	1	MPRFAARDGLMLHYEDEGDGLPLLCLAGLTRNSGDFEFLLPHLAGCRVIRMDYRGRGQSD	ISM_00800	hydrolase, alpha/beta fold family protein	0	277	277	+	153734	154567
SPOA0436	YP_165263.1	ZP_01037403.1	7e-94	Roseovarius sp. 217	ok	1	MAAFTTTDGLRLFYEDEGTGQPLLCLAGLTRCSRDFEFLRPHVTDLRLIRLDYRGRGQSD	1	MGRFTTSDGVSLYYTDEGTGAPILCLAGLTRNSADFSFVAPHLAGNRLICMDYRGRGQSE	ROS217_15480	hydrolase, alpha/beta fold family protein	0	277	277	-	3573621	3572788
SPOA0436	YP_165263.1	ZP_01879255.1	2e-92	Roseovarius sp. TM1035	ok	1	MAAFTTTDGLRLFYEDEGTGQPLLCLAGLTRCSRDFEFLRPHVTDLRLIRLDYRGRGQSD	1	MGRFSTSDGVSLYYSDEGAGAPILCLAGLTRNSADFSFVAPHLAGYRVICMDYRGRGQSD	RTM1035_13183	hydrolase, alpha/beta fold family protein	0	277	277	+	1547354	1548187
SPOA0436	YP_165263.1	ZP_05785159.1	1e-114	Ruegeria lacuscaerulensis ITI-1157	ok	1	MAAFTTTDGLRLFYEDEGTGQPLLCLAGLTRCSRDFEFLRPHVTDLRLIRLDYRGRGQSD	1	MPRFATADGLNLYYADTGQGQPLLCLAGLTRNSLDFSFLAPHVADLRMIALDYRGRGQSD	SL1157_0285	hydrolase, alpha/beta fold family	0	275	275	+	567368	568195
SPOA0436	YP_165263.1	YP_611800.1	1e-72	Ruegeria sp. TM1040	ok	1	MAAFTTTDGLRLFYEDEGT--GQPLLCLAGLTRCSRDFEFLRPHVTDLRLIRLDYRGRGQ	1	MSRFETSDGLSLYFEEHGSADGIPLICLPGLTRDGQDFRYALPHLGDYRVILMDLRGRGR	TM1040_3569	alpha/beta hydrolase fold	0	282	282	-	610790	609942
SPOA0436	YP_165263.1	ZP_05739247.1	2e-76	RuegeriaTrich CH4B	ok	1	MAAFTTTDGLRLFYEDEGT--GQPLLCLAGLTRCSRDFEFLRPHVTDLRLIRLDYRGRGQ	1	MSRFDTSDGLSLYYETHGDPKGPPLICLPGLTRDGQDFRYALPHLTDYRVILLDLRGRGR	SCH4B_0567	alpha/beta hydrolase fold-containing protein	0	282	282	+	484649	485497
SPOA0436	YP_165263.1	ZP_01746863.1	2e-72	Sagittula stellata E-37	ok	1	MAAFTTTDGLRLFYEDEGTGQPLLCLAGLTRCSRDFEFLRPHVTDLRLIRLDYRGRGQSD	1	MATFTTSDGVEIFYRDEGEGVPLLCLAGLTRDGRDFDFVAPHLEGVRLIRPDYRGRGQSG	SSE37_21490	predicted hydrolase or acyltransferase	0	273	273	+	3151126	3151947
SPOA0436	YP_165263.1	ZP_00953730.1	1e-75	Sulfitobacter sp. EE-36	ok	1	MAAFTTTDGLRLFYEDEGTGQPLLCLAGLTRCSRDFEFLRPHVTDLRLIRLDYRGRGQSD	1	MAHFTTSDGLTLYFTDEGASLPILCLAGLTRTTADFDYVTPHLKGVRLIKMDYRGRGQSD	EE36_03528	hydrolase or acyltransferase	0	274	274	+	139768	140592
SPOA0436	YP_165263.1	ZP_00948275.1	1e-76	Sulfitobacter sp. NAS-14.1	ok	1	MAAFTTTDGLRLFYEDEGTGQPLLCLAGLTRCSRDFEFLRPHVTDLRLIRLDYRGRGQSD	1	MAHFTTSDGLSLYFTDEGAGLPILCLAGLTRTTADFDYVTPHLKGVRLIKMDYRGRGQSD	NAS141_08456	predicted hydrolase or acyltransferase	0	274	274	+	83971	84795
SPOA0436	YP_165263.1	ZP_05342060.1	5e-70	Thalassiobium R2A62	ok	1	MAAFTTTDGLRLFYEDEGTGQPLLCLAGLTRCSRDFEFLRPHVTDLRLIRLDYRGRGQSD	1	MPHFTAPDGARIYYDDTGQGAPILMLSGLTRNSSDFDYVMPHLTRNRLIRMDYRGRGQSD	TR2A62_1643	hydrolase or acyltransferase	0	271	271	+	1526269	1527084
SPOA0436	YP_165263.1	ZP_02141990.1	6e-77	Roseobacter litoralis Och 149	wrong	1	MAAFTTTDGLRLFYEDEGTGQPLLCLAGLTRCSRDFEFLRPHVTDLRLIRLDYRGRGQSD	2	MPKFTTSDGLSLYYTDDGDGLPILCLSGLTRTSKDFSYVTPHLSGTRLIKLDYRGRGNSD	RLO149_14028	hydrolase, putative	-1	275	274	-	3180020	3179196
SPOA0437	YP_165264.1	ZP_05779454.1	6e-83	Citriecella sp. SE45	ok	1	MPITTCIFDAYGTLFDVAAAARQAADEPENAALRPHWQALASHWRLKQLQYSWLRAITGA	1	MTITHCIFDAYGTLFDVAAAARDAAREPGQDALAGVWQALAEDWRRKQLEYSWLGAITGD	CSE45_4189	haloacid dehalogenase, type II	0	225	225	-	375850	375173
SPOA0437	YP_165264.1	YP_001534034.1	3e-94	Dinoroseobacter shibae DFL 12	ok	1	MPITTCIFDAYGTLFDVAAAARQAADEPENAALRPHWQALASHWRLKQLQYSWLRAITGA	1	MPITTCIFDAYGTLFDVSAAAREAAAEPGRAAFATRWPQIARDWRLKQLQYTWLRAITGD	Dshi_2700	(S)-2-haloacid dehalogenase	0	229	229	+	2860992	2861681
SPOA0437	YP_165264.1	ZP_01004416.1	6e-83	Loktanella vestfoldensis SKA53	ok	1	MPITTCIFDAYGTLFDVAAAARQAADEPENAALRPHWQALASHWRLKQLQYSWLRAITGA	1	MPITTCVFDAYGTLFDVNAAAAQAADDPDFPRLADLWPAVARDWRRKQLEYTWLRAVADR	SKA53_01084	haloacid dehalogenase, type II	0	225	225	-	2735187	2734510
SPOA0437	YP_165264.1	ZP_02154891.1	2e-99	Oceanibulbus indolifex HEL-45	ok	1	MPITTCIFDAYGTLFDVAAAARQAADEPENAALRPHWQALASHWRLKQLQYSWLRAITGA	1	MPITTCVFDAYGTLFDVAAAAREAAKEPAFAAIADTWPQLAEHWRLKQLQYSWLRAVTGA	OIHEL45_01130	haloacid dehalogenase, type II	0	228	228	+	3427806	3428492
SPOA0437	YP_165264.1	ZP_01157610.1	3e-82	Oceanicola granulosus HTCC2516	ok	1	MPITTCIFDAYGTLFDVAAAARQAADEPENAALRPHWQALASHWRLKQLQYSWLRAITGA	1	MTTKACIFDAYGTLFDVTAAARTAAEEPGGARLAEAWPALARDWRAKQLSYTWLRAVAGR	OG2516_14733	haloacid dehalogenase, type II	0	225	225	-	3144733	3144056
SPOA0437	YP_165264.1	ZP_05064794.1	1e-75	Octadecabacter antarcticus 238	ok	1	MPITTCIFDAYGTLFDVAAAARQAADEPENAALRPHWQALASHWRLKQLQYSWLRAITGA	1	MTITTCIFDAYGTLFDVGAAAREVAKEPGQAQLAAVWGTLSKDWRTKQLEYSWLRAISGT	OA238_1965	haloacid dehalogenase, type II	0	225	225	+	405037	405714
SPOA0437	YP_165264.1	ZP_05051573.1	5e-75	Octadecabacter antarcticus 307	ok	1	MPITTCIFDAYGTLFDVAAAARQAADEPENAALRPHWQALASHWRLKQLQYSWLRAITGA	1	MTITTCIFDAYGTLFDVGAAARNVALEPGQAQLAAVWGTLSTDWRTKQLEYSWLRAISGT	OA307_2949	haloacid dehalogenase, type II	0	225	225	+	2104250	2104927
SPOA0437	YP_165264.1	ZP_01445258.1	3e-83	Pelagibaca bermudensis HTCC2601	ok	1	MPITTCIFDAYGTLFDVAAAARQAADEPENAALRPHWQALASHWRLKQLQYSWLRAITGA	1	MTITTCIFDAYGTLFDVASAARRKAEQPGQGALAEVWAGLAEDWRRKQLEYSWLRAITGE	R2601_12605	haloacid dehalogenase, type II	0	225	225	-	4312972	4312295
SPOA0437	YP_165264.1	ZP_02149118.1	1e-100	Phaeobacter gallaeciensis 2.10	ok	1	MPITTCIFDAYGTLFDVAAAARQAADEPENAALRPHWQALASHWRLKQLQYSWLRAITGA	1	MAITTCIFDAYGTLFDVTAAARQAAQEPEFPHLIDHWAELANHWRLKQLQYTWLRAITDA	RG210_04145	haloacid dehalogenase, type II	0	228	228	+	1593832	1594518
SPOA0437	YP_165264.1	ZP_02146444.1	1e-100	Phaeobacter gallaeciensis BS107	ok	1	MPITTCIFDAYGTLFDVAAAARQAADEPENAALRPHWQALASHWRLKQLQYSWLRAITGA	1	MAITTCIFDAYGTLFDVTAAARQAAQEPEFPHLIDHWAELANHWRLKQLQYTWLRAITNA	RGBS107_09336	haloacid dehalogenase, type II	0	228	228	-	3025441	3024755
SPOA0437	YP_165264.1	ZP_05078561.1	1e-109	Phaeobacter sp. Y4I	ok	1	MPITTCIFDAYGTLFDVAAAARQAADEPENAALRPHWQALASHWRLKQLQYSWLRAITGA	1	MPITTCIFDAYGTLFDVAAAARQAASEPQFPHLRDSWAELASHWRLKQLQYTWLRAITGA	RBY4I_1756	haloacid dehalogenase, type II	0	228	228	+	2867575	2868261
SPOA0437	YP_165264.1	ZP_01743464.1	4e-92	Rhodobacterales bacterium HTCC2150	ok	1	MPITTCIFDAYGTLFDVAAAARQAADEPENAALRPHWQALASHWRLKQLQYSWLRAITGA	1	MSIKVCVFDAYGTLFDVAAAAREAANEPGREAFLPHWAKVANDWRLKQLQYTWLRAVSDA	RB2150_15675	haloacid dehalogenase, type II	0	228	228	-	3262984	3262298
SPOA0437	YP_165264.1	ZP_05076818.1	2e-84	Rhodobacterales HTCC2083	ok	1	MPITTCIFDAYGTLFDVAAAARQAADEPENAALRPHWQALASHWRLKQLQYSWLRAITGA	1	MTIKICVFDAYGTLFDVGAAARIAAGEEGREALAAKAGELAEFWRQKQLQYTWLRAVSGN	RB2083_3993	haloacid dehalogenase, type II	0	228	228	+	2006948	2007634
SPOA0437	YP_165264.1	YP_684072.1	6e-92	Roseobacter denitrificans OCh 114	ok	1	MPITTCIFDAYGTLFDVAAAARQAADEPENAALRPHWQALASHWRLKQLQYSWLRAITGA	1	MAIKTCVFDAYGTLFDVAAAARQAACEPDFNHISDSWPVLAENWRQKQLQYTWLRAVVGA	RD1_3929	(S)-2-haloacid dehalogenase	0	228	228	+	3792019	3792705
SPOA0437	YP_165264.1	ZP_02141991.1	3e-92	Roseobacter litoralis Och 149	ok	1	MPITTCIFDAYGTLFDVAAAARQAADEPENAALRPHWQALASHWRLKQLQYSWLRAITGA	1	MAIKTCVFDAYGTLFDVAAAARQAASEPDFNHIADSWPVLAENWRQKQLQYTWLRAVVGA	RLO149_14033	(S)-2-haloacid dehalogenase	0	228	228	-	3180706	3180020
SPOA0437	YP_165264.1	ZP_01902661.1	3e-92	Roseobacter sp. AzwK-3b	ok	1	MPITTCIFDAYGTLFDVAAAARQAADEPENAALRPHWQALASHWRLKQLQYSWLRAITGA	1	MAITTCIFDAYGTLFDVAAAARIAANEPGRETFATHWPKIAADWRLKQLQYTWLRAVMDQ	RAZWK3B_19056	haloacid dehalogenase, type II	0	228	228	+	1720395	1721081
SPOA0437	YP_165264.1	ZP_01054583.1	1e-106	Roseobacter sp. MED193	ok	1	MPITTCIFDAYGTLFDVAAAARQAADEPENAALRPHWQALASHWRLKQLQYSWLRAITGA	1	MPITTCVFDAYGTLFDVTAAARQAATEPEFPLLQDNWATLANHWRLKQLQYTWLRAITDA	MED193_17814	haloacid dehalogenase, type II	0	228	228	-	276904	276218
SPOA0437	YP_165264.1	ZP_00958320.1	6e-98	Roseovarius nubinhibens ISM	ok	1	MPITTCIFDAYGTLFDVAAAARQAADEPENAALRPHWQALASHWRLKQLQYSWLRAITGA	1	MPITTCIFDAYGTLFDVAAAARIAAQEPGREAFAALWPQIARDWRLKQLQYTWLRAVTGD	ISM_00795	haloacid dehalogenase, type II	0	228	228	+	153048	153734
SPOA0437	YP_165264.1	ZP_01037404.1	1e-101	Roseovarius sp. 217	ok	1	MPITTCIFDAYGTLFDVAAAARQAADEPENAALRPHWQALASHWRLKQLQYSWLRAITGA	1	MPITTCIFDAYGTLFDVAAAARNAATEPGRERFAKHWPAIAEKWRLKQLQYTWLRAVMGQ	ROS217_15485	haloacid dehalogenase, type II	0	228	228	-	3574307	3573621
SPOA0437	YP_165264.1	ZP_01879254.1	1e-100	Roseovarius sp. TM1035	ok	1	MPITTCIFDAYGTLFDVAAAARQAADEPENAALRPHWQALASHWRLKQLQYSWLRAITGA	1	MPITTCIFDAYGTLFDVAAAARNAASEPGREVFARHWPAIAEKWRLKQLQYTWLRAVMGQ	RTM1035_13178	haloacid dehalogenase, type II	0	228	228	+	1546668	1547354
SPOA0437	YP_165264.1	ZP_05785158.1	1e-101	Ruegeria lacuscaerulensis ITI-1157	ok	1	MPITTCIFDAYGTLFDVAAAARQAADEPENAALRPHWQALASHWRLKQLQYSWLRAITGA	1	MAITTCVFDAYGTLFDVTAAARLAAAEPGFEALQAKWPELANHWRLKQLQYTWLRAVTDA	SL1157_0284	haloacid dehalogenase, type II	0	228	228	+	566682	567368
SPOA0437	YP_165264.1	ZP_05088949.1	1e-106	Ruegeria sp. R11	ok	1	MPITTCIFDAYGTLFDVAAAARQAADEPENAALRPHWQALASHWRLKQLQYSWLRAITGA	1	MAITTCIFDAYGTLFDVAAAARQAAQEPEFPHLIDNWATLANHWRLKQLQYTWLRAITGA	RR11_1401	haloacid dehalogenase, type II	0	228	228	+	2209739	2210425
SPOA0437	YP_165264.1	YP_611801.1	2e-95	Ruegeria sp. TM1040	ok	1	MPITTCIFDAYGTLFDVAAAARQAADEPENAALRPHWQALASHWRLKQLQYSWLRAITGA	1	MTIKTCIFDAYGTLFDVSAAARQAATEPAFAQIADSWATLAQDWRQKQLQYTWLRAVTGA	TM1040_3570	haloacid dehalogenase, type II	0	229	229	-	611502	610813
SPOA0437	YP_165264.1	ZP_05739557.1	8e-98	RuegeriaTrich CH4B	ok	1	MPITTCIFDAYGTLFDVAAAARQAADEPENAALRPHWQALASHWRLKQLQYSWLRAITGA	1	MTIKTCIFDAYGTLFDVGAAARQAATEPDFPQLAESWSTLAQNWRLKQLQYTWLRAISGA	SCH4B_0566	haloacid dehalogenase, type II	0	229	229	+	483935	484624
SPOA0437	YP_165264.1	ZP_00953729.1	1e-99	Sulfitobacter sp. EE-36	ok	1	MPITTCIFDAYGTLFDVAAAARQAADEPENAALRPHWQALASHWRLKQLQYSWLRAITGA	1	MAITTCVFDAYGTLFDVAAAARQAASEPDFAAIKDSWPQVAEHWRQKQLGYSWLRAVTGA	EE36_03523	haloacid dehalogenase, type II	0	228	228	+	139082	139768
SPOA0437	YP_165264.1	ZP_00948274.1	7e-98	Sulfitobacter sp. NAS-14.1	ok	1	MPITTCIFDAYGTLFDVAAAARQAADEPENAALRPHWQALASHWRLKQLQYSWLRAITGA	1	MAITTCVFDAYGTLFDVAAAARQAASEPDFAAIKDSWPQVAEHWRQKQLGYSWLRAVTGA	NAS141_08451	haloacid dehalogenase, type II	0	228	228	+	83285	83971
SPOA0437	YP_165264.1	ZP_01750746.1	7e-88	Roseobacter sp. CCS2	wrong	1	MPITTCIFDAYGTLFDVAAAARQAADEPENAALRPHWQALASHWRLKQLQYSWLRAITGA	3	MPITTVVFDAYGTLFDVNAAAMQAAKDPAHTDLAAVWPAVARDWRLKQLQYTWLRAVAGQ	RCCS2_14024	haloacid dehalogenase, type II	-2	227	225	-	1796695	1796018
SPOA0437	YP_165264.1	ZP_01015385.1	3e-94	Maritimibacter alkaliphilus HTCC2654	wrong	1	MPITTCIFDAYGTLFDVAAAARQAADEPENAALRPHWQALASHWRLKQLQYSWLRAITGA	12	MAITTCIFDAYGTLFDVSAAAREAAEEPGNEALAKVWPTLAADWRTKQLQYTWLRAVTGE	RB2654_18161	haloacid dehalogenase, type II	-11	240	229	-	3971150	3970461
SPOA0437	YP_165264.1	ZP_05123047.1	1e-102	Rhodobacteraceae KLH11	wrong	1	MPITTCIFDAYGTLFDVAAAARQAADEPENAALRPHWQALASHWRLKQLQYSWLRAITGA	12	MAITTCVFDAYGTLFDVAAAARQAAAEPGYEALAEKWPELASHWRLKQLQYTWLRAVSDA	RKLH11_1515	haloacid dehalogenase, type II	-11	239	228	+	440556	441242
SPOA0437	YP_165264.1	ZP_01752664.1	1e-102	Roseobacter sp. SK209-2-6	wrong	1	MPITTCIFDAYGTLFDVAAAARQAADEPENAALRPHWQALASHWRLKQLQYSWLRAITGA	25	MPITTCVFDAYGTLFDVAAAARQAAAEPQFPHLRDNWAQLAEHWRLKQLQYTWLRAITGA	RSK20926_10879	haloacid dehalogenase, type II	-24	254	230	-	124093	123401
SPOA0437	YP_165264.1	ZP_05101305.1	1e-97	Roseobacter sp. GAI101	wrong	1	MPITTCIFDAYGTLFDVAAAARQAADEPENAALRPHWQALASHWRLKQLQYSWLRAITGA	45	MPITTCVFDAYGTLFDVAAAARQAASEPDFAALKDSWPQVADHWRQKQLGYSWLRAVTHA	RGAI101_2760	haloacid dehalogenase, type II	-44	272	228	-	3520565	3519879
SPOA0444	YP_165271.1	YP_001532353.1	3e-92	Dinoroseobacter shibae DFL 12	ok	1	MAQYPSSFDKEDLLKCARGELFGPGNAQLPAPPMLMMDRITEVSADGGAHGKGHIRAEFD	1	MAQFPTQFDKDDLLKCARGELFGPGNAQLPAPPMLMMDRITEVSGDAGAHGKGHIVAEFD	Dshi_1010	beta-hydroxyacyl-(acyl-carrier-protein) dehydratase FabA	0	169	169	-	1044867	1044358
SPOA0444	YP_165271.1	YP_509595.1	6e-91	Jannaschia sp. CCS1	ok	1	MAQYPSSFDKEDLLKCARGELFGPGNAQLPAPPMLMMDRITEVSADGGAHGKGHIRAEFD	1	MSDYPTSFDREDLLRCARGELFGEGNAQLPEPPMLMMDRITDISGDGGEHGKGHVRAEFD	Jann_1653	3-hydroxydecanoyl-(acyl carrier protein) dehydratase	0	169	169	+	1638081	1638590
SPOA0444	YP_165271.1	ZP_01002578.1	6e-93	Loktanella vestfoldensis SKA53	ok	1	MAQYPSSFDKEDLLKCARGELFGPGNAQLPAPPMLMMDRITEVSADGGAHGKGHIRAEFD	1	MADFPTSFDKEALLQCARGELFGPGNAQLPAPPMLMMDRITEISGDGGLHGKGHVVAEFD	SKA53_01121	beta-hydroxyacyl-(acyl-carrier-protein) dehydratase FabA	0	169	169	-	934122	933613
SPOA0444	YP_165271.1	ZP_01015872.1	1e-92	Maritimibacter alkaliphilus HTCC2654	ok	1	MAQYPSSFDKEDLLKCARGELFGPGNAQLPAPPMLMMDRITEVSADGGAHGKGHIRAEFD	1	MAEYPTSFDKDDLLKCARGELFGEGNAQLPAPPMLMMDRITDISGDGGKHGKGHVVAEFD	RB2654_18268	3-hydroxydecanoyl-ACP dehydratase	0	169	169	+	4450075	4450584
SPOA0444	YP_165271.1	ZP_02154884.1	2e-96	Oceanibulbus indolifex HEL-45	ok	1	MAQYPSSFDKEDLLKCARGELFGPGNAQLPAPPMLMMDRITEVSADGGAHGKGHIRAEFD	1	MADYPTSFDKEDLLKCARGELFGPGNAQLPAPPMLMMDRITDVSADGGAHGKGHITAEFD	OIHEL45_01095	3-hydroxydecanoyl-ACP dehydratase	0	169	169	+	3420946	3421455
SPOA0444	YP_165271.1	ZP_01000968.1	2e-92	Oceanicola batsensis HTCC2597	ok	1	MAQYPSSFDKEDLLKCARGELFGPGNAQLPAPPMLMMDRITEVSADGGAHGKGHIRAEFD	1	MAEYPTSFDRDDLLKCARGELFGPGNAQLPEPPMLMMDRITDISADGGAHGKGHVRAEFD	OB2597_14731	3-hydroxydecanoyl-ACP dehydratase	0	169	169	+	3652236	3652745
SPOA0444	YP_165271.1	ZP_01157614.1	6e-92	Oceanicola granulosus HTCC2516	ok	1	MAQYPSSFDKEDLLKCARGELFGPGNAQLPAPPMLMMDRITEVSADGGAHGKGHIRAEFD	1	MADHPTSFDKDDLLKCARGELFGPGNAQLPEPPMLMMDRITDISGDGGAHGKGHVVAEFD	OG2516_14753	3-hydroxydecanoyl-ACP dehydratase	0	169	169	-	3148030	3147521
SPOA0444	YP_165271.1	ZP_05064232.1	1e-92	Octadecabacter antarcticus 238	ok	1	MAQYPSSFDKEDLLKCARGELFGPGNAQLPAPPMLMMDRITEVSADGGAHGKGHIRAEFD	1	MSQYPTSFDRDDLLKCAKGELFGEGNAQLPEPPMLMMDRITEISGDGGAHGKGHVIAEFD	OA238_1399	beta-hydroxyacyl-(acyl-carrier-protein) dehydratase FabA	0	169	169	+	396174	396683
SPOA0444	YP_165271.1	ZP_05052161.1	4e-93	Octadecabacter antarcticus 307	ok	1	MAQYPSSFDKEDLLKCARGELFGPGNAQLPAPPMLMMDRITEVSADGGAHGKGHIRAEFD	1	MSQYPTSFDRDDLLKCARGELFGEGNAQLPEPPMLMMDRITEISGDGGAHGKGHVIAEFD	OA307_3537	beta-hydroxyacyl-(acyl-carrier-protein) dehydratase FabA	0	169	169	+	2098327	2098836
SPOA0444	YP_165271.1	ZP_01445552.1	1e-94	Pelagibaca bermudensis HTCC2601	ok	1	MAQYPSSFDKEDLLKCARGELFGPGNAQLPAPPMLMMDRITEVSADGGAHGKGHIRAEFD	1	MADYPTSFGKEDLLKCSRGELFGEGNAQLPAPPMLMMDRITDISADGGAHGKGHVLAEFD	R2601_08796	3-hydroxydecanoyl-ACP dehydratase	0	169	169	+	4593930	4594439
SPOA0444	YP_165271.1	ZP_02149113.1	2e-96	Phaeobacter gallaeciensis 2.10	ok	1	MAQYPSSFDKEDLLKCARGELFGPGNAQLPAPPMLMMDRITEVSADGGAHGKGHIRAEFD	1	MADYPSSFDKDDLLKCARGELFGPGNAQLPAPPMLMMDRITDVSADGGAHGKGHITAEFD	RG210_04120	3-hydroxydecanoyl-ACP dehydratase	0	169	169	+	1589399	1589908
SPOA0444	YP_165271.1	ZP_02146449.1	2e-96	Phaeobacter gallaeciensis BS107	ok	1	MAQYPSSFDKEDLLKCARGELFGPGNAQLPAPPMLMMDRITEVSADGGAHGKGHIRAEFD	1	MADYPSSFDKDDLLKCARGELFGPGNAQLPAPPMLMMDRITDVSADGGAHGKGHITAEFD	RGBS107_09361	3-hydroxydecanoyl-ACP dehydratase	0	169	169	-	3029874	3029365
SPOA0444	YP_165271.1	ZP_05079330.1	3e-95	Phaeobacter sp. Y4I	ok	1	MAQYPSSFDKEDLLKCARGELFGPGNAQLPAPPMLMMDRITEVSADGGAHGKGHIRAEFD	1	MADYPSSFDKDDLLKCARGELFGPGNAQLPAPPMLMMDRITEISGDGGEHGKGHVIAEFD	RBY4I_2527	beta-hydroxyacyl-(acyl-carrier-protein) dehydratase FabA	0	169	169	+	2863901	2864410
SPOA0444	YP_165271.1	ZP_05123893.1	3e-92	Rhodobacteraceae KLH11	ok	1	MAQYPSSFDKEDLLKCARGELFGPGNAQLPAPPMLMMDRITEVSADGGAHGKGHIRAEFD	1	MAQFPSSFDKDDLLKCARGELFGPGNAQLPAPPMLMMDRITDISADGGAHGKGHVLAEFD	RKLH11_2367	beta-hydroxyacyl-(acyl-carrier-protein) dehydratase FabA	0	169	169	+	437176	437685
SPOA0444	YP_165271.1	ZP_01447696.1	1e-74	Rhodobacterales bacterium HTCC2255	ok	1	MAQYPSSFDKEDLLKCARGELFGPGNAQLPAPPMLMMDRITEVSADGGAHGKGHIRAEFD	1	MTERPTSYNYEDLLKCSRGELFGAANAQLPAPPMLMMDRITELSTDGGEFGKGHVVAEFD	OM2255_10995	3-hydroxydecanoyl-ACP dehydratase	0	170	170	-	1339230	1338718
SPOA0444	YP_165271.1	ZP_05074418.1	1e-91	Rhodobacterales HTCC2083	ok	1	MAQYPSSFDKEDLLKCARGELFGPGNAQLPAPPMLMMDRITEVSADGGAHGKGHIRAEFD	1	MSDFPSSFDKDDLLKCARGELFGEGNAQLPAPPMLMMDRITDCSGDGGAHGKGHIVAEFD	RB2083_1593	beta-hydroxyacyl-(acyl-carrier-protein) dehydratase FabA	0	169	169	-	2005316	2004807
SPOA0444	YP_165271.1	YP_684066.2	2e-89	Roseobacter denitrificans OCh 114	ok	1	MAQYPSSFDKEDLLKCARGELFGPGNAQLPAPPMLMMDRITEVSADGGAHGKGHIRAEFD	1	MAQYPTSFDKEGLLKCARGELFGPGNAQLPEPPMLMMDRITEISDDAGANGKGHVVAEFD	RD1_3923	3-hydroxydecanoyl-(acyl carrier protein) dehydratase	0	169	169	+	3788036	3788545
SPOA0444	YP_165271.1	ZP_02141996.1	5e-90	Roseobacter litoralis Och 149	ok	1	MAQYPSSFDKEDLLKCARGELFGPGNAQLPAPPMLMMDRITEVSADGGAHGKGHIRAEFD	1	MAQYPTSFDKEALLKCARGELFGPGNAQLPEPPMLMMDRITDISEDAGANGKGHVVAEFD	RLO149_14058	3-hydroxydecanoyl-ACP dehydratase	0	169	169	-	3184620	3184111
SPOA0444	YP_165271.1	ZP_01902656.1	6e-92	Roseobacter sp. AzwK-3b	ok	1	MAQYPSSFDKEDLLKCARGELFGPGNAQLPAPPMLMMDRITEVSADGGAHGKGHIRAEFD	1	MADYPSRFDRDDLLKCARGELFGPGNAQLPEPPMLMMDRITDISADGGAHGKGHVVAEFD	RAZWK3B_19031	beta-hydroxyacyl-(acyl-carrier-protein) dehydratase FabA	0	169	169	-	1717300	1716791
SPOA0444	YP_165271.1	ZP_01750751.1	1e-91	Roseobacter sp. CCS2	ok	1	MAQYPSSFDKEDLLKCARGELFGPGNAQLPAPPMLMMDRITEVSADGGAHGKGHIRAEFD	1	MADYPTSFDKDDLLKCSRGELFGEGNAQLPAPPMLMMDRITDISGDAGEHGKGHVVAEFD	RCCS2_14049	3-hydroxydecanoyl-ACP dehydratase	0	169	169	-	1800574	1800065
SPOA0444	YP_165271.1	ZP_05099692.1	3e-94	Roseobacter sp. GAI101	ok	1	MAQYPSSFDKEDLLKCARGELFGPGNAQLPAPPMLMMDRITEVSADGGAHGKGHIRAEFD	1	MADYPTSFDKEALLQCAAGELFGPGNAQLPAPPMLMMDRITDVSADGGAHGKGHITAEFD	RGAI101_1144	beta-hydroxyacyl-(acyl-carrier-protein) dehydratase FabA	0	169	169	-	3525172	3524663
SPOA0444	YP_165271.1	ZP_01054589.1	1e-92	Roseobacter sp. MED193	ok	1	MAQYPSSFDKEDLLKCARGELFGPGNAQLPAPPMLMMDRITEVSADGGAHGKGHIRAEFD	1	MADYPSSFDKDDLLKCARGELFGPGNAQLPAPPMLMMDRITEVSADGGAHGKGHIVAEFD	MED193_17844	3-hydroxydecanoyl-ACP dehydratase	0	169	169	-	282102	281593
SPOA0444	YP_165271.1	ZP_01752676.1	5e-93	Roseobacter sp. SK209-2-6	ok	1	MAQYPSSFDKEDLLKCARGELFGPGNAQLPAPPMLMMDRITEVSADGGAHGKGHIRAEFD	1	MADYPSSFDKDDLLKCARGELFGPGNAQLPAPPMLMMDRITEISGDGGAHGKGHVLAEFD	RSK20926_10939	3-hydroxydecanoyl-ACP dehydratase	0	169	169	-	131805	131296
SPOA0444	YP_165271.1	ZP_00958317.1	5e-93	Roseovarius nubinhibens ISM	ok	1	MAQYPSSFDKEDLLKCARGELFGPGNAQLPAPPMLMMDRITEVSADGGAHGKGHIRAEFD	1	MADYPSSFDKDDLLKCARGELFGPGNAQLPEPPMLMMDRITDISADRGDHGKGHVVAEFD	ISM_00780	3-hydroxydecanoyl-ACP dehydratase	0	169	169	-	151304	150795
SPOA0444	YP_165271.1	ZP_01037408.1	1e-91	Roseovarius sp. 217	ok	1	MAQYPSSFDKEDLLKCARGELFGPGNAQLPAPPMLMMDRITEVSADGGAHGKGHIRAEFD	1	MADYPSSFDRDDLLKCARGELFGPGNAQLPEPPMLMMDRITEISGDGGAHGKGHVVAEFD	ROS217_15505	3-hydroxydecanoyl-ACP dehydratase	0	169	169	+	3576914	3577423
SPOA0444	YP_165271.1	ZP_01879249.1	1e-91	Roseovarius sp. TM1035	ok	1	MAQYPSSFDKEDLLKCARGELFGPGNAQLPAPPMLMMDRITEVSADGGAHGKGHIRAEFD	1	MADYPSSFDRDDLLKCARGELFGPGNAQLPEPPMLMMDRITEISGDGGAHGKGHVVAEFD	RTM1035_13153	3-hydroxydecanoyl-ACP dehydratase	0	169	169	-	1543437	1542928
SPOA0444	YP_165271.1	ZP_05785153.1	4e-95	Ruegeria lacuscaerulensis ITI-1157	ok	1	MAQYPSSFDKEDLLKCARGELFGPGNAQLPAPPMLMMDRITEVSADGGAHGKGHIRAEFD	1	MAQFPSSFDKDDLLKCARGELFGPGNAQLPAPPMLMMDRITEVSADGGAHGKGHVVAEFD	SL1157_0279	beta-hydroxyacyl-(acyl-carrier-protein) dehydratase FabA	0	169	169	+	563275	563784
SPOA0444	YP_165271.1	ZP_05088999.1	9e-98	Ruegeria sp. R11	ok	1	MAQYPSSFDKEDLLKCARGELFGPGNAQLPAPPMLMMDRITEVSADGGAHGKGHIRAEFD	1	MADYPSSFDKDDLLKCARGELFGPGNAQLPAPPMLMMDRITEVSADGGAHGKGHIMAEFD	RR11_1451	beta-hydroxyacyl-(acyl-carrier-protein) dehydratase FabA	0	169	169	+	2206103	2206612
SPOA0444	YP_165271.1	YP_612177.1	3e-97	Ruegeria sp. TM1040	ok	1	MAQYPSSFDKEDLLKCARGELFGPGNAQLPAPPMLMMDRITEVSADGGAHGKGHIRAEFD	1	MAQYPNSFDKEDLLKCARGELFGPGNAQLPAPPMLMMDRITEVSADGGEHGKGHILAEFD	TM1040_0182	3-hydroxydecanoyl-(acyl carrier protein) dehydratase	0	169	169	-	202057	201548
SPOA0444	YP_165271.1	ZP_05739552.1	5e-96	RuegeriaTrich CH4B	ok	1	MAQYPSSFDKEDLLKCARGELFGPGNAQLPAPPMLMMDRITEVSADGGAHGKGHIRAEFD	1	MTQYPSSFDKEDLLKCARGELFGPGNAQLPAPPMLMMDRITEVSADGGEHGKGHILAEFD	SCH4B_0875	beta-hydroxyacyl-(acyl-carrier-protein) dehydratase FabA	0	169	169	-	796631	796122
SPOA0444	YP_165271.1	ZP_01746731.1	2e-91	Sagittula stellata E-37	ok	1	MAQYPSSFDKEDLLKCARGELFGPGNAQLPAPPMLMMDRITEVSADGGAHGKGHIRAEFD	1	MADYPTSFGKEDLLKCARGELFGEGNAQLPEPPMLMMDRITDISGEGGLHGKGHVVAEFD	SSE37_13953	3-hydroxydecanoyl-ACP dehydratase	0	169	169	-	3007726	3007217
SPOA0444	YP_165271.1	ZP_00953724.1	2e-95	Sulfitobacter sp. EE-36	ok	1	MAQYPSSFDKEDLLKCARGELFGPGNAQLPAPPMLMMDRITEVSADGGAHGKGHIRAEFD	1	MADYPTSFDKEALLKCARGELFGEGNAQLPAPPMLMMDRITDVSADGGAHGKGHITAEFD	EE36_03498	3-hydroxydecanoyl-ACP dehydratase	0	169	169	+	134446	134955
SPOA0444	YP_165271.1	ZP_00948269.1	6e-95	Sulfitobacter sp. NAS-14.1	ok	1	MAQYPSSFDKEDLLKCARGELFGPGNAQLPAPPMLMMDRITEVSADGGAHGKGHIRAEFD	1	MADYPTSFDKEALLKCARGELFGEGNAQLPAPPMLMMDRITDVSADGGAHGKGHITAEFD	NAS141_08426	3-hydroxydecanoyl-ACP dehydratase	0	169	169	+	78602	79111
SPOA0444	YP_165271.1	ZP_05341895.1	3e-94	Thalassiobium R2A62	ok	1	MAQYPSSFDKEDLLKCARGELFGPGNAQLPAPPMLMMDRITEVSADGGAHGKGHIRAEFD	1	MANYPSSFDKADLLKCAAGELFGEGNAQLPAPPMLMMDRITDVSADGGAHGKGHITAEFD	TR2A62_1635	beta-hydroxyacyl-(acyl-carrier-protein) dehydratase FabA	0	169	169	+	1520726	1521235
SPOA0444	YP_165271.1	ZP_05782259.1	2e-94	Citriecella sp. SE45	wrong	1	MAQYPSSFDKEDLLKCARGELFGPGNAQLPAPPMLMMDRITEVSADGGAHGKGHIRAEFD	3	MADYPTSFGKEDLLKCARGELFGPGNAQLPAPPMLMMDRITEVSGDGGLHGKGHVLAEFD	CSE45_2817	beta-hydroxyacyl-(acyl-carrier-protein) dehydratase FabA	-2	171	169	+	3419130	3419639
SPOA0444	YP_165271.1	ZP_01743467.1	7e-69	Rhodobacterales bacterium HTCC2150	wrong	1	MAQYPSSFDKEDLLKCARGELFGPGNAQLPAPPMLMMDRITEVSADGGAHGKGHIRAEFD	21	MADFPTSFDKDGLIECASGKLFGEGNPQLPMPPMLMMDRVTEISGDAGLHGKGHVVAEFD	RB2150_15690	3-hydroxydecanoyl-ACP dehydratase	-20	188	168	-	3265608	3265102
SPO0025	YP_165298.1	ZP_01002262.1	2e-56	Loktanella vestfoldensis SKA53	ok	1	MTDPIDSLMAALARTGPGSSDFDLNPGTILPEGRRLRPAGVLVPVTLAHGAPRVILTKRS	1	MPDLYHRLTDALAREGRASSDFDLNLDIALPQVQ-LTPAAVLFAVRAE--TETVILTKRS	SKA53_11783	hydrolase, NUDIX family	0	194	194	-	612234	611650
SPO0025	YP_165298.1	ZP_02152451.1	2e-75	Oceanibulbus indolifex HEL-45	ok	1	MTDPIDSLMAALARTGPGSSDFDLNPGTILPEGRRLRPAGVLVPVTLAHGAPRVILTKRS	1	MSDRFQSFREALAQTGVESSDFDLNPEVTLPEGRSLRPAGVLAPVIDTGNRLELILTKRS	OIHEL45_05870	hydrolase, putative	0	198	198	-	950440	949844
SPO0025	YP_165298.1	ZP_02150022.1	2e-78	Phaeobacter gallaeciensis 2.10	ok	1	MTDPIDSLMAALARTGPGSSDFDLNPGTILPEGRRLRPAGVLVPVTLAHGAPRVILTKRS	1	MPDLRAQLTAALGAKGEGSSDFDLNPDVVLPADRKLRPAGVLVAISTAAGAPRVILTKRS	RG210_07104	hydrolase, NUDIX family protein	0	198	198	+	2562781	2563377
SPO0025	YP_165298.1	ZP_02145384.1	1e-79	Phaeobacter gallaeciensis BS107	ok	1	MTDPIDSLMAALARTGPGSSDFDLNPGTILPEGRRLRPAGVLVPVTLAHGAPRVILTKRS	1	MPDLRAQLTAALGTKGEGSSDFDLNPDVVLPADRKLRPAGVLVAISTAAGAPRVILTKRS	RGBS107_06139	hydrolase, NUDIX family protein	0	198	198	-	1948610	1948014
SPO0025	YP_165298.1	ZP_05076763.1	4e-65	Rhodobacterales HTCC2083	ok	1	MTDPIDSLMAALARTGPGSSDFDLNPGTILPEGRRLRPAGVLVPVTLAHGAPRVILTKRS	1	MSKTIDHIREKLAASGAPSSDYDLNPEIVLPAERKLRSAAVLVPLMRAQGEWQIVLTMRS	RB2083_3938	nudix hydrolase 15	0	199	199	-	1205574	1204975
SPO0025	YP_165298.1	YP_680812.1	3e-70	Roseobacter denitrificans OCh 114	ok	1	MTDPIDSLMAALARTGPGSSDFDLNPGTILPEGRRLRPAGVLVPVTLAHGAPRVILTKRS	1	MTD-LARIRHALTRPGRPSSDFDLNKDVVLPPARKLRPAGVLAAVFEARKGLHLILTKRS	RD1_0410	hydrolase, putative	0	196	196	-	401235	400645
SPO0025	YP_165298.1	ZP_01750176.1	9e-60	Roseobacter sp. CCS2	ok	1	MTDPIDSLMAALARTGPGSSDFDLNPGTILPEGRRLRPAGVLVPVTLAHGAPRVILTKRS	1	MPDLRTKLEDALARPGGASSDFDLNDDVQVPE-RDLTPAAVLIGIRAE--TETVILTKRS	RCCS2_09719	hydrolase, NUDIX family protein	0	194	194	+	1235100	1235684
SPO0025	YP_165298.1	ZP_01055364.1	9e-78	Roseobacter sp. MED193	ok	1	MTDPIDSLMAALARTGPGSSDFDLNPGTILPEGRRLRPAGVLVPVTLAHGAPRVILTKRS	1	MTDLRQTLTAALAQQGMGSSDFDLNPDLAVPKDRRLRPAGVLVAISLVEEVPRVILTKRS	MED193_13967	hydrolase, NUDIX family protein	0	197	197	+	1077564	1078157
SPO0025	YP_165298.1	ZP_01754181.1	1e-77	Roseobacter sp. SK209-2-6	ok	1	MTDPIDSLMAALARTGPGSSDFDLNPGTILPEGRRLRPAGVLVPVTLAHGAPRVILTKRS	1	MSDLRQRLQRALARAGEGSSDFDLNPGTVLPEGRRLRPAGVLAAISLTEDEPRLILTKRS	RSK20926_08427	hydrolase, NUDIX family protein	0	198	198	-	1619278	1618682
SPO0025	YP_165298.1	ZP_01038003.1	5e-67	Roseovarius sp. 217	ok	1	MTDPIDSLMAALARTGPGSSDFDLNPGTILPEGRRLRPAGVLVPVTLAHGAPRVILTKRS	1	MTDPLDRVLLALRAERAPSSDYDLNPGVVLPEGRKLRSAAVLVPIFEA----RVILTKRS	ROS217_09807	putative phosphohydrolase (mutT/nudix family protein)	0	195	195	+	4187140	4187727
SPO0025	YP_165298.1	ZP_05088146.1	5e-79	Ruegeria sp. R11	ok	1	MTDPIDSLMAALARTGPGSSDFDLNPGTILPEGRRLRPAGVLVPVTLAHGAPRVILTKRS	1	MPDLEQQLTAALGAVGDGSSDFDLNPDVTLPADRKLRPAGVLVAVSTYQEAPQVILTKRS	RR11_595	hydrolase, nudix family	0	198	198	+	2782507	2783103
SPO0025	YP_165298.1	ZP_01901443.1	3e-71	Roseobacter sp. AzwK-3b	wrong	1	MTDPIDSLMAALARTGPGSSDFDLNPGTILPEGRRLRPAGVLVPVTLAHGAPRVILTKRS	3	MRDPLDPVYAALGNTGIASSDYDLNADIALPEGRKLRPAGVLVPIFCGGSEARLFLTKRS	RAZWK3B_02935	hydrolase, putative	-2	201	199	+	513268	513867
SPO0025	YP_165298.1	ZP_05102115.1	1e-71	Roseobacter sp. GAI101	wrong	15	TGPGSSDFDLNPGTILPEGRRLRPAGVLVPVTLAHGAPRVILTKRSSALKHHPGQIAFPG	2	TGVSSSDFDLNKDVVLPADRKLRPAGVLAPIIEKNGRLELILTKRSSSLKHHPGQIAFPG	RGAI101_3574	nudix hydrolase 15	13	184	197	+	2690922	2691515
SPO0038	YP_165311.1	ZP_05782649.1	8e-88	Citriecella sp. SE45	ok	1	MSVLIAIPARYASTRYPGKPLVSLTGASGTEMTLIERSWRAAMAVSGADRVVVATDDDRI	1	MSAVIFIPARYASSRYPGKPLVELTGATGEARSLIRRAWDAALSVEGVAAVYVLTDDDRI	CSE45_5462	3-deoxy-manno-octulosonate cytidylyltransferase	0	262	262	+	3508777	3509565
SPO0038	YP_165311.1	YP_001534909.1	1e-116	Dinoroseobacter shibae DFL 12	ok	1	MSVLIAIPARYASTRYPGKPLVSLTGASGTEMTLIERSWRAAMAVSGADRVVVATDDDRI	1	MSVLVVIPARYPSVRYPGKPLVELRGATGVARSLIRRSWDAAMAAEGVDRVVVATDDDRI	Dshi_3575	3-deoxy-D-manno-octulosonate cytidylyltransferase	0	266	266	+	3765117	3765917
SPO0038	YP_165311.1	YP_508158.1	3e-98	Jannaschia sp. CCS1	ok	1	MSVLIAIPARYASTRYPGKPLVSLTGASGTEMTLIERSWRAAMAVSGADRVVVATDDDRI	1	MSVACVIPARYASARFPGKPLAMLTGATGEKVSLIERSWRAAQNVSGLDAVYVATDDERI	Jann_0216	3-deoxy-manno-octulosonate cytidylyltransferase	0	265	265	+	210834	211631
SPO0038	YP_165311.1	ZP_01011644.1	4e-83	Maritimibacter alkaliphilus HTCC2654	ok	1	MSVLIAIPARYASTRYPGKPLVSLTGASGTEMTLIERSWRAAMAVSGADRVVVATDDDRI	1	MKTVILIPARYASTRYPGKPLVTVRQPDGSHKSLIQMSWEAACSVPGVDAVYVATDDARI	RB2654_20248	3-deoxy-manno-octulosonate cytidylyltransferase	0	266	266	-	395723	394923
SPO0038	YP_165311.1	ZP_02152413.1	1e-122	Oceanibulbus indolifex HEL-45	ok	1	MSVLIAIPARYASTRYPGKPLVSLTGASGTEMTLIERSWRAAMAVSGADRVVVATDDDRI	1	MSVLIVIPARYASTRYPGKPLVALTGASGKKQTLIERSWRAACAVSGVDRVVVATDDARI	OIHEL45_05680	3-deoxy-manno-octulosonate cytidylyltransferase	0	266	266	-	911539	910739
SPO0038	YP_165311.1	ZP_00999541.1	3e-92	Oceanicola batsensis HTCC2597	ok	1	MSVLIAIPARYASTRYPGKPLVSLTGASGTEMTLIERSWRAAMAVSGADRVVVATDDDRI	1	MTAVVFIPARYASTRYPGKPLVELTGATGEKKSLIRRSWEAAKAVEGIDAVYVLTDDDRI	OB2597_13263	3-deoxy-manno-octulosonate cytidylyltransferase	0	263	263	+	2099528	2100319
SPO0038	YP_165311.1	ZP_01154890.1	1e-110	Oceanicola granulosus HTCC2516	ok	1	MSVLIAIPARYASTRYPGKPLVSLTGASGTEMTLIERSWRAAMAVSGADRVVVATDDDRI	1	MATLIVIPARYPSQRYPGKPLVPLTGATGESRTLIERSWRAALEVGGDARVVVATDDGRI	OG2516_11071	3-deoxy-manno-octulosonate cytidylyltransferase	0	266	266	-	191361	190561
SPO0038	YP_165311.1	ZP_05063139.1	1e-114	Octadecabacter antarcticus 238	ok	1	MSVLIAIPARYASTRYPGKPLVSLTGASGTEMTLIERSWRAAMAVSGADRVVVATDDDRI	1	MKVLVVIPARYASTRYPGKPLVELRGATGEARSLIQRSWDAAQGVTGVDRVAVATDDDRI	OA238_299	3-deoxy-D-manno-octulosonate cytidylyltransferase	0	266	266	-	1832342	1831542
SPO0038	YP_165311.1	ZP_05052814.1	1e-115	Octadecabacter antarcticus 307	ok	1	MSVLIAIPARYASTRYPGKPLVSLTGASGTEMTLIERSWRAAMAVSGADRVVVATDDDRI	1	MGVLVIIPARYASTRYPGKPLVELRGATGESKSLIRRSWAAAQGVTGVDRVVVATDDDRI	OA307_4190	3-deoxy-D-manno-octulosonate cytidylyltransferase	0	266	266	-	2762861	2762061
SPO0038	YP_165311.1	ZP_02151259.1	1e-121	Phaeobacter gallaeciensis 2.10	ok	1	MSVLIAIPARYASTRYPGKPLVSLTGASGTEMTLIERSWRAAMAVSGADRVVVATDDDRI	1	MSVLIVIPARYASTRYPGKPLVALTGASGESQTLIERSWRAAMAVNGVDRVVVATDDERI	RG210_07320	3-deoxy-manno-octulosonate cytidylyltransferase	0	266	266	+	3918018	3918818
SPO0038	YP_165311.1	ZP_02145346.1	1e-121	Phaeobacter gallaeciensis BS107	ok	1	MSVLIAIPARYASTRYPGKPLVSLTGASGTEMTLIERSWRAAMAVSGADRVVVATDDDRI	1	MSVLIVIPARYASTRYPGKPLVALTGASGESQTLIERSWRAAMAVNGVDRVVVATDDERI	RGBS107_05949	3-deoxy-manno-octulosonate cytidylyltransferase	0	266	266	-	1907343	1906543
SPO0038	YP_165311.1	ZP_05078290.1	1e-117	Phaeobacter sp. Y4I	ok	1	MSVLIAIPARYASTRYPGKPLVSLTGASGTEMTLIERSWRAAMAVSGADRVVVATDDDRI	1	MSVLIVIPARYASTRYPGKPLVPLTGATGEKRTLVERSWRAACSVQGVDRVVVATDDDRI	RBY4I_1481	3-deoxy-D-manno-octulosonate cytidylyltransferase	0	266	266	+	3684919	3685719
SPO0038	YP_165311.1	ZP_05122025.1	1e-133	Rhodobacteraceae KLH11	ok	1	MSVLIAIPARYASTRYPGKPLVSLTGASGTEMTLIERSWRAAMAVSGADRVVVATDDDRI	1	MSVLIAIPARYASSRYPGKPLVPLTGANGTSMTLIERSWRAAISVSGVDRVVVATDDDRI	RKLH11_490	3-deoxy-D-manno-octulosonate cytidylyltransferase	0	266	266	+	1173086	1173886
SPO0038	YP_165311.1	ZP_01740488.1	1e-118	Rhodobacterales bacterium HTCC2150	ok	1	MSVLIAIPARYASTRYPGKPLVSLTGASGTEMTLIERSWRAAMAVSGADRVVVATDDDRI	1	MSVLIVIPARYASTRYPGKPLVSLTGSIGKSQTLIERSWLAASQVVGVNRVVVATDDERI	RB2150_12456	3-deoxy-manno-octulosonate cytidylyltransferase	0	266	266	+	393733	394533
SPO0038	YP_165311.1	ZP_01447401.1	9e-89	Rhodobacterales bacterium HTCC2255	ok	1	MSVLIAIPARYASTRYPGKPLVSLTGASGTEMTLIERSWRAAMAVSGADRVVVATDDDRI	1	MKVLIVVPARYESSRFPGKPLIELTGADGKTKSLVQRSWEAAKSVRNVD-VIVATDDSRI	OM2255_09491	3-deoxy-manno-octulosonate cytidylyltransferase	0	260	260	+	1055921	1056703
SPO0038	YP_165311.1	YP_680781.1	1e-122	Roseobacter denitrificans OCh 114	ok	1	MSVLIAIPARYASTRYPGKPLVSLTGASGTEMTLIERSWRAAMAVSGADRVVVATDDDRI	1	MSVLIAIPARYASSRYPGKPLVGLRGASGQTLSLIERSWRAAMEVSGIDRVVVATDDTRI	RD1_0375	3-deoxy-manno-octulosonate cytidylyltransferase	0	266	266	-	367708	366908
SPO0038	YP_165311.1	ZP_02140462.1	1e-123	Roseobacter litoralis Och 149	ok	1	MSVLIAIPARYASTRYPGKPLVSLTGASGTEMTLIERSWRAAMAVSGADRVVVATDDDRI	1	MSVLIAIPARYASSRYPGKPLVGLRGASGETLSLIERSWRAAMDVSGIDRVVVATDDTRI	RLO149_10170	3-deoxy-manno-octulosonate cytidylyltransferase	0	266	266	+	1707550	1708350
SPO0038	YP_165311.1	ZP_01901480.1	1e-112	Roseobacter sp. AzwK-3b	ok	1	MSVLIAIPARYASTRYPGKPLVSLTGASGTEMTLIERSWRAAMAVSGADRVVVATDDDRI	1	MRALIVIPARYASSRYPGKPLVELTGASGAKKSLIQRSWEAACKVGGNHRVVVATDDDRI	RAZWK3B_03120	3-deoxy-manno-octulosonate cytidylyltransferase	0	266	266	+	549570	550370
SPO0038	YP_165311.1	ZP_01750216.1	1e-107	Roseobacter sp. CCS2	ok	1	MSVLIAIPARYASTRYPGKPLVSLTGASGTEMTLIERSWRAAMAVSGADRVVVATDDDRI	1	MSVLIVIPARYASTRYPGKPLVTLRGASGAAKSLIRRSWDAACDVAGIEKVVIATDDTRI	RCCS2_09919	3-deoxy-D-manno-octulosonate cytidylyltransferase	0	266	266	+	1277906	1278706
SPO0038	YP_165311.1	ZP_05100995.1	1e-118	Roseobacter sp. GAI101	ok	1	MSVLIAIPARYASTRYPGKPLVSLTGASGTEMTLIERSWRAAMAVSGADRVVVATDDDRI	1	MSVLIVIPARYASTRYPAKPLALLKGSGGTSRSLIERSWLAACEVQGVDRVVVATDDDRI	RGAI101_2448	3-deoxy-D-manno-octulosonate cytidylyltransferase	0	266	266	-	2550272	2549472
SPO0038	YP_165311.1	ZP_01055400.1	1e-121	Roseobacter sp. MED193	ok	1	MSVLIAIPARYASTRYPGKPLVSLTGASGTEMTLIERSWRAAMAVSGADRVVVATDDDRI	1	MSVLIVIPARYASTRYPGKPLVELTGAKGDKRTLIERSWRAACAVQGVDRVVVATDDDRI	MED193_14147	3-deoxy-manno-octulosonate cytidylyltransferase	0	266	266	+	1120158	1120958
SPO0038	YP_165311.1	ZP_01754139.1	1e-117	Roseobacter sp. SK209-2-6	ok	1	MSVLIAIPARYASTRYPGKPLVSLTGASGTEMTLIERSWRAAMAVSGADRVVVATDDDRI	1	MSVLLVIPARYASSRYPGKPLAELTGATGEKRTLIERSWRAACKVQGIDRVVVATDDDRI	RSK20926_08217	3-deoxy-manno-octulosonate cytidylyltransferase	0	266	266	-	1574948	1574148
SPO0038	YP_165311.1	ZP_00959567.1	1e-114	Roseovarius nubinhibens ISM	ok	1	MSVLIAIPARYASTRYPGKPLVSLTGASGTEMTLIERSWRAAMAVSGADRVVVATDDDRI	1	MSVLLAIPARYASTRYPGKPLATLTGATGEAKSLVQRSWEAACEVKGVDRVVVATDDDRI	ISM_07030	3-deoxy-manno-octulosonate cytidylyltransferase	0	266	266	-	1438484	1437684
SPO0038	YP_165311.1	ZP_01881222.1	1e-117	Roseovarius sp. TM1035	ok	1	MSVLIAIPARYASTRYPGKPLVSLTGASGTEMTLIERSWRAAMAVSGADRVVVATDDDRI	1	MSVVIVIPARYASTRYPGKPLVALTGATGEAKSLIQRSWEAASQVQGVDRVVVATDDDRI	RTM1035_17920	3-deoxy-manno-octulosonate cytidylyltransferase	0	266	266	+	3565662	3566462
SPO0038	YP_165311.1	ZP_05785973.1	1e-132	Ruegeria lacuscaerulensis ITI-1157	ok	1	MSVLIAIPARYASTRYPGKPLVSLTGASGTEMTLIERSWRAAMAVSGADRVVVATDDDRI	1	MSVLIAIPARYASTRYPGKPLVPLTGATGKPMTLIERSWRAAMSVSGVDRVVVATDDDRI	SL1157_1124	3-deoxy-manno-octulosonate cytidylyltransferase	0	266	266	-	1380593	1379793
SPO0038	YP_165311.1	ZP_05089905.1	1e-124	Ruegeria sp. R11	ok	1	MSVLIAIPARYASTRYPGKPLVSLTGASGTEMTLIERSWRAAMAVSGADRVVVATDDDRI	1	MSVLIVIPARYASTRYPGKPLVSLTGADGDSLTLIERSWRAAMAVTGVDRVVVATDDDRI	RR11_2357	3-deoxy-D-manno-octulosonate cytidylyltransferase	0	266	266	+	2823694	2824494
SPO0038	YP_165311.1	YP_612009.1	1e-118	Ruegeria sp. TM1040	ok	1	MSVLIAIPARYASTRYPGKPLVSLTGASGTEMTLIERSWRAAMAVSGADRVVVATDDDRI	1	MSVLIVIPARYASTRFPGKPLAELTGATGKTRSLIERSWRAACAVNGVDRVVVATDDDRI	TM1040_0014	3-deoxy-manno-octulosonate cytidylyltransferase	0	266	266	+	15072	15872
SPO0038	YP_165311.1	ZP_05741800.1	1e-121	RuegeriaTrich CH4B	ok	1	MSVLIAIPARYASTRYPGKPLVSLTGASGTEMTLIERSWRAAMAVSGADRVVVATDDDRI	1	MSVLIVIPARYASTRYPGKPLAELTGATGQTRTLIERSWRAACDVDGVDRVVVATDDDRI	SCH4B_3376	3-deoxy-D-manno-octulosonate cytidylyltransferase	0	266	266	+	3276000	3276800
SPO0038	YP_165311.1	ZP_00954385.1	1e-122	Sulfitobacter sp. EE-36	ok	1	MSVLIAIPARYASTRYPGKPLVSLTGASGTEMTLIERSWRAAMAVSGADRVVVATDDDRI	1	MSVLIVIPARYASTRYPAKPLALLTGASGTARSLIERSWRAACEVQGVDKVVVATDDDRI	EE36_06803	3-deoxy-manno-octulosonate cytidylyltransferase	0	266	266	-	782831	782031
SPO0038	YP_165311.1	ZP_00948929.1	1e-122	Sulfitobacter sp. NAS-14.1	ok	1	MSVLIAIPARYASTRYPGKPLVSLTGASGTEMTLIERSWRAAMAVSGADRVVVATDDDRI	1	MSVLIVIPARYASTRYPAKPLALLTGASGTARSLIERSWRAACEVQGVDKVVVATDDDRI	NAS141_11726	3-deoxy-manno-octulosonate cytidylyltransferase	0	266	266	-	728904	728104
SPO0038	YP_165311.1	ZP_05343105.1	1e-114	Thalassiobium R2A62	ok	1	MSVLIAIPARYASTRYPGKPLVSLTGASGTEMTLIERSWRAAMAVSGADRVVVATDDDRI	1	MSVLIVIPARFASTRYPGKPLVELRGASGEAKSLIRRSWDAAQQVSGIDRVVVATDDVRI	TR2A62_2532	3-deoxy-manno-octulosonate cytidylyltransferase	0	266	266	-	2388581	2387781
SPO0038	YP_165311.1	ZP_01002225.1	1e-108	Loktanella vestfoldensis SKA53	wrong	1	MSVLIAIPARYASTRYPGKPLVSLTGASGTEMTLIERSWRAAMAVSGADRVVVATDDDRI	2	MPVLIVIPARYASTRYPGKPLVSLTGATGVAKSLIRRSWDAAMAVDGVDDVVVATDDGRI	SKA53_11598	3-deoxy-manno-octulosonate cytidylyltransferase	-1	267	266	-	572786	571986
SPO0038	YP_165311.1	ZP_01036908.1	1e-115	Roseovarius sp. 217	wrong	1	MSVLIAIPARYASTRYPGKPLVSLTGASGTEMTLIERSWRAAMAVSGADRVVVATDDDRI	4	MSVAIVIPARFASTRYPGKPLVSLTGATGEAKSLIRRSWEAACQVQGVDRVVVATDDDRI	ROS217_10937	3-deoxy-manno-octulosonate cytidylyltransferase	-3	269	266	-	3098414	3097614
SPO0039	YP_165312.1	ZP_05783016.1	1e-118	Citriecella sp. SE45	ok	1	MTYEELIPVIRRLALEAGDVIMSIYNADDFGVKVKSDSSPVTEADEAADALISAGLRAAF	1	MNYETLVAVMRRLALEAGDKIMEIYNSDDFEVKSKSDQSPVTEADEAADALISAGLREAF	CSE45_3585	3'(2'),5'-bisphosphate nucleotidase	0	265	265	+	4268429	4269226
SPO0039	YP_165312.1	YP_001534908.1	1e-118	Dinoroseobacter shibae DFL 12	ok	1	MTYEELIPVIRRLALEAGDVIMSIYNADDFGVKVKSDSSPVTEADEAADALISAGLRAAF	1	MDFETVMPVLRRLSLEAGDAIMEIYTSDDFDVRAKPDDSPVTAADEAADALISAGLKAAF	Dshi_3574	3'(2'),5'-bisphosphate nucleotidase	0	265	265	+	3764320	3765117
SPO0039	YP_165312.1	YP_508157.1	1e-107	Jannaschia sp. CCS1	ok	1	MTYEELIPVIRRLALEAGDVIMSIYNADDFGVKVKSDSSPVTEADEAADALISAGLRAAF	1	MDHEKIVAVMRTAALEAGDAIMEVYGAEDFDVKVKSDDSPVTEADEAADAIISRHLRAAF	Jann_0215	3'(2'),5'-bisphosphate nucleotidase	0	265	265	+	210040	210837
SPO0039	YP_165312.1	ZP_01002226.1	1e-106	Loktanella vestfoldensis SKA53	ok	1	MTYEELIPVIRRLALEAGDVIMSIYNADDFGVKVKSDSSPVTEADEAADALISAGLRAAF	1	MDYELLTSVMRRAALEAGDAIMQVYAAADFDVRAKSDDSPVTAADLAADAVISAALRAAF	SKA53_11603	3'-Phosphadenosine 5'-phosphosulfate 3'-phosphatase	0	265	265	-	573583	572786
SPO0039	YP_165312.1	ZP_02152414.1	1e-111	Oceanibulbus indolifex HEL-45	ok	1	MTYEELIPVIRRLALEAGDVIMSIYNADDFGVKVKSDSSPVTEADEAADALISAGLRAAF	1	MDYENLVVEMRRLALEAGDKIMEIYGQDDFEVKSKSDDSPVTAADEAADAIISEGLRAAF	OIHEL45_05685	3'(2'),5'-bisphosphate nucleotidase	0	265	265	-	912336	911539
SPO0039	YP_165312.1	ZP_00998893.1	1e-114	Oceanicola batsensis HTCC2597	ok	1	MTYEELIPVIRRLALEAGDVIMSIYNADDFGVKVKSDSSPVTEADEAADALISAGLRAAF	1	MDYAKLETVMRRLALEAGDRIMEIYNSDDFGVKTKSDASPVTEADEAADALISAGLREAF	OB2597_11816	3'(2'),5'-bisphosphate nucleotidase	0	265	265	+	1438061	1438858
SPO0039	YP_165312.1	ZP_01154891.1	1e-116	Oceanicola granulosus HTCC2516	ok	1	MTYEELIPVIRRLALEAGDVIMSIYNADDFGVKVKSDSSPVTEADEAADALISAGLRAAF	1	MDYDKLTVVMRRLALEAGDKIMEIYDGPEFEVMTKSDDSPVTAADEAADAHISAGLRAAF	OG2516_11076	3'-Phosphadenosine 5'-phosphosulfate 3'-phosphatase	0	265	265	-	192161	191364
SPO0039	YP_165312.1	ZP_05067756.1	1e-114	Octadecabacter antarcticus 238	ok	1	MTYEELIPVIRRLALEAGDVIMSIYNADDFGVKVKSDSSPVTEADEAADALISAGLRAAF	1	MDFDKLTEVIRKLSLEAGDIIMDIYNSDDFDVRSKSDDSPVTAADEAADAHISAGLRAAF	OA238_4948	3'(2'),5'-bisphosphate nucleotidase	0	265	265	-	1833139	1832342
SPO0039	YP_165312.1	ZP_05051272.1	1e-113	Octadecabacter antarcticus 307	ok	1	MTYEELIPVIRRLALEAGDVIMSIYNADDFGVKVKSDSSPVTEADEAADALISAGLRAAF	1	MDFDKLSEVMRELSLEAGDIIMNIYNSDDFDVRSKSDDSPVTAADEAADVHISAGLRAAF	OA307_2648	3'(2'),5'-bisphosphate nucleotidase	0	265	265	-	2763658	2762861
SPO0039	YP_165312.1	ZP_02145347.1	1e-126	Phaeobacter gallaeciensis BS107	ok	1	MTYEELIPVIRRLALEAGDVIMSIYNADDFGVKVKSDSSPVTEADEAADALISAGLRAAF	1	MTYDDLIPVIRRLAIEAGEKIMEIYNSDEFEVKVKSDESPVTAADEAADALISAGLRAAF	RGBS107_05954	3'(2'),5'-bisphosphate nucleotidase	0	265	265	-	1908140	1907343
SPO0039	YP_165312.1	ZP_05077210.1	1e-130	Phaeobacter sp. Y4I	ok	1	MTYEELIPVIRRLALEAGDVIMSIYNADDFGVKVKSDSSPVTEADEAADALISAGLRAAF	1	MTYEDLVPVIRRLAIEAGAKIMEIYNSDDFGVKVKSDESPVTEADEAADALISAGLRAAF	RBY4I_396	3'(2'),5'-bisphosphate nucleotidase	0	265	265	+	3684122	3684919
SPO0039	YP_165312.1	ZP_01740487.1	1e-110	Rhodobacterales bacterium HTCC2150	ok	1	MTYEELIPVIRRLALEAGDVIMSIYNADDFGVKVKSDSSPVTEADEAADALISAGLRAAF	1	MDFDLMTKVFRDLALAGGTKIMEIYDRDDFEIKSKSDDSPVTEADEAADEIISAGIRAAF	RB2150_12451	3'(2'),5'-bisphosphate nucleotidase	0	264	264	+	392937	393731
SPO0039	YP_165312.1	ZP_01447400.1	2e-95	Rhodobacterales bacterium HTCC2255	ok	1	MTYEELIPVIRRLALEAGDVIMSIYNADDFGVKVKSDSSPVTEADEAADALISAGLRAAF	1	MHNDQICFVFRKLAIEAGSVIMDIYNQNNFEIKIKNDDSPVTIADEAADKIIYKGLQKAF	OM2255_09486	3'-Phosphadenosine 5'-phosphosulfate 3'-phosphatase	0	265	265	+	1055121	1055918
SPO0039	YP_165312.1	ZP_01901479.1	1e-117	Roseobacter sp. AzwK-3b	ok	1	MTYEELIPVIRRLALEAGDVIMSIYNADDFGVKVKSDSSPVTEADEAADALISAGLRAAF	1	MDHDKLVTVMRRLALEAGDRIMEIYNSDDFDVKVKSDDSPVTEADEAADALISEGLRKAF	RAZWK3B_03115	3'-Phosphadenosine 5'-phosphosulfate 3'-phosphatase	0	265	265	+	548773	549570
SPO0039	YP_165312.1	ZP_01750215.1	1e-109	Roseobacter sp. CCS2	ok	1	MTYEELIPVIRRLALEAGDVIMSIYNADDFGVKVKSDSSPVTEADEAADALISAGLRAAF	1	MDFVKLTIVMRELALQAGDKIMEIYGSDDFEVRSKSDESPVTIADEAADAIISAGLRAAF	RCCS2_09914	3'(2'),5'-bisphosphate nucleotidase	0	265	265	+	1277109	1277906
SPO0039	YP_165312.1	ZP_05099042.1	1e-112	Roseobacter sp. GAI101	ok	1	MTYEELIPVIRRLALEAGDVIMSIYNADDFGVKVKSDSSPVTEADEAADALISAGLRAAF	1	MDYQRLVTVMRRLSLEAGDKIMEIYGSDDFEVKTKTDESPVTIADEAADKIISDGLRAAF	RGAI101_492	3'(2'),5'-bisphosphate nucleotidase	0	265	265	-	2551069	2550272
SPO0039	YP_165312.1	ZP_01754140.1	1e-125	Roseobacter sp. SK209-2-6	ok	1	MTYEELIPVIRRLALEAGDVIMSIYNADDFGVKVKSDSSPVTEADEAADALISAGLRAAF	1	MTYEELVPVIRRLAIEAGAKIMEIYNSDDFAVKVKSDDSPVTEADEAADALISAGLRAVF	RSK20926_08222	3'(2'),5'-bisphosphate nucleotidase	0	265	265	-	1575745	1574948
SPO0039	YP_165312.1	ZP_01881221.1	1e-120	Roseovarius sp. TM1035	ok	1	MTYEELIPVIRRLALEAGDVIMSIYNADDFGVKVKSDSSPVTEADEAADALISAGLRAAF	1	MEYDKLISVMRALALDAGAKIMEIYEADDFAVKVKSDASPVTEADEAADAIISAGLRAAF	RTM1035_17915	3'(2'),5'-bisphosphate nucleotidase	0	265	265	+	3564863	3565660
SPO0039	YP_165312.1	ZP_05785974.1	1e-133	Ruegeria lacuscaerulensis ITI-1157	ok	1	MTYEELIPVIRRLALEAGDVIMSIYNADDFGVKVKSDSSPVTEADEAADALISAGLRAAF	1	MTYDDLIPVIRRLALEAGDRIMEIYDADDFDVKVKSDSSPVTEADEAADALISAGLRAAF	SL1157_1125	3'(2'),5'-bisphosphate nucleotidase	0	265	265	-	1381390	1380593
SPO0039	YP_165312.1	ZP_05087738.1	1e-127	Ruegeria sp. R11	ok	1	MTYEELIPVIRRLALEAGDVIMSIYNADDFGVKVKSDSSPVTEADEAADALISAGLRAAF	1	MTYDDLIPVMRRLAIEAGAKIMEIYNSDEFEVKVKSDESPVTEADEAADALISAGLRAAF	RR11_187	3'(2'),5'-bisphosphate nucleotidase	0	265	265	+	2822897	2823694
SPO0039	YP_165312.1	YP_612008.1	1e-121	Ruegeria sp. TM1040	ok	1	MTYEELIPVIRRLALEAGDVIMSIYNADDFGVKVKSDSSPVTEADEAADALISAGLRAAF	1	MNYDDLVVVMRRLALEAGDKIMEIYNSDDFDVKQKSDDSPVTVADEAADALISAGLRSAF	TM1040_0013	3'(2'),5'-bisphosphate nucleotidase	0	265	265	+	14274	15071
SPO0039	YP_165312.1	ZP_05741517.1	1e-119	RuegeriaTrich CH4B	ok	1	MTYEELIPVIRRLALEAGDVIMSIYNADDFGVKVKSDSSPVTEADEAADALISAGLRAAF	1	MNYDDLVVVMRRLALEAGDKIMEIYNADDFEVKQKSDDSPVTAADEAADALISAGLRAAF	SCH4B_3375	3'(2'),5'-bisphosphate nucleotidase	0	265	265	+	3275202	3275999
SPO0039	YP_165312.1	ZP_01748667.1	1e-114	Sagittula stellata E-37	ok	1	MTYEELIPVIRRLALEAGDVIMSIYNADDFGVKVKSDSSPVTEADEAADALISAGLRAAF	1	MNYSELMNVMRRLALEAGDKIMEIYDSPDFEVKTKSDASPVTEADEAADALISAGLREVF	SSE37_18397	3'-Phosphadenosine 5'-phosphosulfate 3'-phosphatase	0	265	265	-	5047304	5046507
SPO0039	YP_165312.1	ZP_00954386.1	1e-115	Sulfitobacter sp. EE-36	ok	1	MTYEELIPVIRRLALEAGDVIMSIYNADDFGVKVKSDSSPVTEADEAADALISAGLRAAF	1	MDYEQLVTVMRRLSIEAGDKIMEIYGADDFEVKTKSDESPVTIADEAADKIISDGLRAAF	EE36_06808	3'(2'),5'-bisphosphate nucleotidase	0	265	265	-	783628	782831
SPO0039	YP_165312.1	ZP_00948930.1	1e-114	Sulfitobacter sp. NAS-14.1	ok	1	MTYEELIPVIRRLALEAGDVIMSIYNADDFGVKVKSDSSPVTEADEAADALISAGLRAAF	1	MDYEQLVTVMRRLSIEAGDKIMEIYGANDFEVKTKSDESPVTIADEAADKIISDGLRAAF	NAS141_11731	3'(2'),5'-bisphosphate nucleotidase	0	265	265	-	729701	728904
SPO0039	YP_165312.1	ZP_05342944.1	1e-109	Thalassiobium R2A62	ok	1	MTYEELIPVIRRLALEAGDVIMSIYNADDFGVKVKSDSSPVTEADEAADALISAGLRAAF	1	MDFQALTQVMRTLSLEAGDKIMEIYEADDFDVKVKSDDSPVTAADEAADAIISAGLRAAF	TR2A62_2533	3'(2'),5'-bisphosphate nucleotidase	0	265	265	-	2389378	2388581
SPO0039	YP_165312.1	ZP_01055399.1	1e-125	Roseobacter sp. MED193	wrong	1	MTYEELIPVIRRLALEAGDVIMSIYNADDFGVKVKSDSSPVTEADEAADALISAGLRAAF	4	VTYEELIPVIRRLAIEAGGKIMEIYNSDDFDVKVKSDDSPVTAADEAADALISAGLRSAF	MED193_14142	3'(2'),5'-bisphosphate nucleotidase	-3	268	265	+	1119361	1120158
SPO0039	YP_165312.1	ZP_01036909.1	1e-120	Roseovarius sp. 217	wrong	1	MTYEELIPVIRRLALEAGDVIMSIYNADDFGVKVKSDSSPVTEADEAADALISAGLRAAF	11	LEYDRLISVMRKLALEAGERIMEIYEADDFAVKVKSDASPVTEADEAADALISAGLRAAF	ROS217_10942	3'(2'),5'-bisphosphate nucleotidase	-10	275	265	-	3099213	3098416
SPO0039	YP_165312.1	ZP_05122444.1	1e-130	Rhodobacteraceae KLH11	wrong	1	MTYEELIPVIRRLALEAGDVIMSIYNADDFGVKVKSDSSPVTEADEAADALISAGLRAAF	26	VTYDALIPVIRRLALEAGDKIMQIYEADDFDVKVKSDASPVTEADEAADALISAGLRAAF	RKLH11_912	3'(2'),5'-bisphosphate nucleotidase	-25	290	265	+	1172289	1173086
SPO0039	YP_165312.1	ZP_05074012.1	1e-116	Rhodobacterales HTCC2083	wrong	1	MTYEELIPVIRRLALEAGDVIMSIYNADDFGVKVKSDSSPVTEADEAADALISAGLRAAF	33	MDYKQLEETMRRLSLAAGDVIMDIYGRDDFDVKSKSDDSPVTAADEAADALISAGLRAAF	RB2083_1187	3'(2'),5'-bisphosphate nucleotidase	-32	297	265	-	1168855	1168058
SPO0039	YP_165312.1	ZP_01012503.1	1e-113	Maritimibacter alkaliphilus HTCC2654	wrong	10	IRRLALEAGDVIMSIYNADDFGVKVKSDSSPVTEADEAADALISAGLRAAFPDILLVTEE	1	MRRLAIEAGDRIMEIYDADDFEVRSKSDDSPVTEADEAADALISAGLKKAFPDVLVVTEE	RB2654_13294	3'-Phosphadenosine 5'-phosphosulfate 3'-phosphatase	9	256	265	-	1249578	1248781
SPO0039	YP_165312.1	ZP_01443328.1	1e-115	Pelagibaca bermudensis HTCC2601	wrong	10	IRRLALEAGDVIMSIYNADDFGVKVKSDSSPVTEADEAADALISAGLRAAFPDILLVTEE	1	MRRLALEAGDKIMEIYESDDFEVKSKSDASPVTEADEAADALISAGLRDAFPDVALVTEE	R2601_15562	3'(2'),5'-bisphosphate nucleotidase	9	256	265	-	2279724	2278927
SPO0039	YP_165312.1	ZP_00959568.1	1e-122	Roseovarius nubinhibens ISM	wrong	10	IRRLALEAGDVIMSIYNADDFGVKVKSDSSPVTEADEAADALISAGLRAAFPDILLVTEE	1	MRRLALEAGDKIMEIYQADDFEIKSKSDDSPVTAADEAADAIISAGLRAAFPDVTLVTEE	ISM_07035	3'(2'),5'-bisphosphate nucleotidase	9	256	265	-	1439281	1438484
SPO0039	YP_165312.1	ZP_02151258.1	1e-119	Phaeobacter gallaeciensis 2.10	wrong	13	LALEAGDVIMSIYNADDFGVKVKSDSSPVTEADEAADALISAGLRAAFPDILLVTEEQAA	1	MAIEAGEKIMEIYNSDEFEVKVKSDESPVTAADEAADALISAGLRAAFPDVMLVTEEQAD	RG210_07315	3'(2'),5'-bisphosphate nucleotidase	12	253	265	+	3917221	3918018
SPO0043	YP_165316.1	ZP_05783491.1	0	Citriecella sp. SE45	ok	1	MGKVIGIDLGTTNSCVAIMDGAQPKVIENSEGARTTPSIVAFTDEERLVGQPAKRQAVTN	1	MGKVIGIDLGTTNSCVAIMDGSQARVIENSEGARTTPSIVAFADDERLVGQPAKRQAVTN	CSE45_3581	chaperone protein DnaK	0	642	642	-	4265756	4263828
SPO0043	YP_165316.1	YP_001534905.1	0	Dinoroseobacter shibae DFL 12	ok	1	MGKVIGIDLGTTNSCVAIMDGAQPKVIENSEGARTTPSIVAFTDEERLVGQPAKRQAVTN	1	MGKVIGIDLGTTNSCVAIMDGSQPRVIENSEGARTTPSIVGYTDDERLVGQPAKRQAVTN	Dshi_3571	chaperone protein dnaK	0	639	639	-	3762513	3760594
SPO0043	YP_165316.1	YP_508154.1	0	Jannaschia sp. CCS1	ok	1	MGKVIGIDLGTTNSCVAIMDGAQPKVIENSEGARTTPSIVAFTDEERLVGQPAKRQAVTN	1	MAKVIGIDLGTTNSCVAIMDGSQPRVIENAEGARTTPSIVAFTDDERLAGQSAKRQAVTN	Jann_0212	molecular chaperone DnaK	0	639	639	-	208285	206366
SPO0043	YP_165316.1	ZP_01002231.1	0	Loktanella vestfoldensis SKA53	ok	1	MGKVIGIDLGTTNSCVAIMDGAQPKVIENSEGARTTPSIVAFTDEERLVGQPAKRQAVTN	1	MAKVIGIDLGTTNSCIAIMDGSKPRVIENAEGARTTPSIVAFTDDERLVGQPAKRQAVTN	SKA53_11628	chaperone protein DnaK	0	634	634	+	577586	579490
SPO0043	YP_165316.1	ZP_01012508.1	0	Maritimibacter alkaliphilus HTCC2654	ok	1	MGKVIGIDLGTTNSCVAIMDGAQPKVIENSEGARTTPSIVAFTDEERLVGQPAKRQAVTN	1	MGKVIGIDLGTTNSCVAIMDGSQPRVIENAEGARTTPSIVAFKDEERLVGQPAKRQAVTN	RB2654_13319	chaperone protein DnaK	0	636	636	+	1251937	1253847
SPO0043	YP_165316.1	ZP_02152418.1	0	Oceanibulbus indolifex HEL-45	ok	1	MGKVIGIDLGTTNSCVAIMDGAQPKVIENSEGARTTPSIVAFTDEERLVGQPAKRQAVTN	1	MSKVIGIDLGTTNSCIAIMDGSQPRVIENAEGARTTPSIVAFTDDERLVGQPAKRQAVTN	OIHEL45_05705	chaperone protein DnaK, putative	0	639	639	+	914744	916663
SPO0043	YP_165316.1	ZP_00998888.1	0	Oceanicola batsensis HTCC2597	ok	1	MGKVIGIDLGTTNSCVAIMDGAQPKVIENSEGARTTPSIVAFTDEERLVGQPAKRQAVTN	1	MSKVIGIDLGTTNSCVAIMDGSQPKVIENSEGARTTPSIVAFTDEERLVGQSAKRQAVTN	OB2597_11791	chaperone protein DnaK	0	636	636	-	1435601	1433691
SPO0043	YP_165316.1	ZP_01154896.1	0	Oceanicola granulosus HTCC2516	ok	1	MGKVIGIDLGTTNSCVAIMDGAQPKVIENSEGARTTPSIVAFTDEERLVGQPAKRQAVTN	1	MAKVIGIDLGTTNSCVAIMDGSQPRVIENSEGARTTPSIVAFTENERLVGQPAKRQAVTN	OG2516_11101	Heat shock protein (Hsp70, DnaK	0	640	640	+	194508	196430
SPO0043	YP_165316.1	ZP_05053340.1	0	Octadecabacter antarcticus 307	ok	1	MGKVIGIDLGTTNSCVAIMDGAQPKVIENSEGARTTPSIVAFTDEERLVGQPAKRQAVTN	1	MAKVIGIDLGTTNSCVAIMDGSQPRVIENAEGARTTPSIVAFTDDERLVGQPAKRQAVTN	OA307_4716	chaperone protein DnaK	0	633	633	+	2766615	2768516
SPO0043	YP_165316.1	ZP_01441543.1	0	Pelagibaca bermudensis HTCC2601	ok	1	MGKVIGIDLGTTNSCVAIMDGAQPKVIENSEGARTTPSIVAFTDEERLVGQPAKRQAVTN	1	MGKVIGIDLGTTNSCVAIMDGSQARVIENAEGTRTTPSIVAFADDERLVGQPAKRQAVTN	R2601_14090	chaperone protein DnaK	0	642	642	+	390284	392212
SPO0043	YP_165316.1	ZP_02151255.1	0	Phaeobacter gallaeciensis 2.10	ok	1	MGKVIGIDLGTTNSCVAIMDGAQPKVIENSEGARTTPSIVAFTDEERLVGQPAKRQAVTN	1	MSKVIGIDLGTTNSCVAIMDGSQPRVIENAEGARTTPSIVAFTDDERLVGQPAKRQAVTN	RG210_07300	chaperone protein DnaK	0	639	639	-	3915428	3913509
SPO0043	YP_165316.1	ZP_02145350.1	0	Phaeobacter gallaeciensis BS107	ok	1	MGKVIGIDLGTTNSCVAIMDGAQPKVIENSEGARTTPSIVAFTDEERLVGQPAKRQAVTN	1	MSKVIGIDLGTTNSCVAIMDGSQPRVIENAEGARTTPSIVAFTDDERLVGQPAKRQAVTN	RGBS107_05969	Chaperone DnaK	0	639	639	+	1909934	1911853
SPO0043	YP_165316.1	ZP_05080728.1	0	Phaeobacter sp. Y4I	ok	1	MGKVIGIDLGTTNSCVAIMDGAQPKVIENSEGARTTPSIVAFTDEERLVGQPAKRQAVTN	1	MSKVIGIDLGTTNSCVAIMDGSQPRVIENAEGARTTPSIVAFTDEERLVGQPAKRQAVTN	RBY4I_3930	chaperone protein DnaK	0	640	640	-	3681651	3679729
SPO0043	YP_165316.1	ZP_05123327.1	0	Rhodobacteraceae KLH11	ok	1	MGKVIGIDLGTTNSCVAIMDGAQPKVIENSEGARTTPSIVAFTDEERLVGQPAKRQAVTN	1	MGKVIGIDLGTTNSCVAIMDGSQPKVIENAEGARTTPSIVAFTEDERLVGQPAKRQAVTN	RKLH11_1798	chaperone protein DnaK	0	635	635	-	1170525	1168618
SPO0043	YP_165316.1	ZP_01740484.1	0	Rhodobacterales bacterium HTCC2150	ok	1	MGKVIGIDLGTTNSCVAIMDGAQPKVIENSEGARTTPSIVAFTDEERLVGQPAKRQAVTN	1	MAKVIGIDLGTTNSCVAIMDGSAARVIENAEGARTTPSIVGYTDDERLVGQAAKRQAVTN	RB2150_12436	Chaperone DnaK	0	643	643	-	391128	389197
SPO0043	YP_165316.1	ZP_01447398.1	0	Rhodobacterales bacterium HTCC2255	ok	1	MGKVIGIDLGTTNSCVAIMDGAQPKVIENSEGARTTPSIVAFTDEERLVGQPAKRQAVTN	1	MAKVIGIDLGTTNSCVAIMDGSQPKIVENAEGARTTPSLVAFKNDERLVGQAAKRQAVTN	OM2255_09476	Heat shock protein (Hsp70, DnaK	0	640	640	-	1054249	1052327
SPO0043	YP_165316.1	ZP_05076561.1	0	Rhodobacterales HTCC2083	ok	1	MGKVIGIDLGTTNSCVAIMDGAQPKVIENSEGARTTPSIVAFTDEERLVGQPAKRQAVTN	1	MAKVIGIDLGTTNSCVSIMDGSQPRVIENAEGARTTPSIVAFTDDERLVGQPAKRQAVTN	RB2083_3736	chaperone protein DnaK	0	636	636	+	1171241	1173151
SPO0043	YP_165316.1	YP_680784.1	0	Roseobacter denitrificans OCh 114	ok	1	MGKVIGIDLGTTNSCVAIMDGAQPKVIENSEGARTTPSIVAFTDEERLVGQPAKRQAVTN	1	MSKVIGIDLGTTNSCIAIMDGSQPRVVENAEGARTTPSIVAFTDDERLVGQPAKRQAVTN	RD1_0378	molecular chaperone DnaK	0	636	636	+	369654	371564
SPO0043	YP_165316.1	ZP_02140459.1	0	Roseobacter litoralis Och 149	ok	1	MGKVIGIDLGTTNSCVAIMDGAQPKVIENSEGARTTPSIVAFTDEERLVGQPAKRQAVTN	1	MSKVIGIDLGTTNSCIAIMDGSQPRVIENAEGARTTPSIVAFTDDERLVGQPAKRQAVTN	RLO149_10155	chaperone protein DnaK, putative	0	636	636	-	1705684	1703774
SPO0043	YP_165316.1	ZP_01901476.1	0	Roseobacter sp. AzwK-3b	ok	1	MGKVIGIDLGTTNSCVAIMDGAQPKVIENSEGARTTPSIVAFTDEERLVGQPAKRQAVTN	1	MSKVIGIDLGTTNSCIAIMDGSQARVIENSEGARTTPSIVAFTENERLVGQPAKRQAVTN	RAZWK3B_03100	Chaperone DnaK	0	638	638	-	546980	545064
SPO0043	YP_165316.1	ZP_01750213.1	0	Roseobacter sp. CCS2	ok	1	MGKVIGIDLGTTNSCVAIMDGAQPKVIENSEGARTTPSIVAFTDEERLVGQPAKRQAVTN	1	MAKVIGIDLGTTNSCIAIMDGAKPRVVENAEGARTTPSIVAFTDDERLVGQPAKRQAVTN	RCCS2_09904	chaperone protein DnaK, putative	0	634	634	-	1275961	1274057
SPO0043	YP_165316.1	ZP_05098874.1	0	Roseobacter sp. GAI101	ok	1	MGKVIGIDLGTTNSCVAIMDGAQPKVIENSEGARTTPSIVAFTDEERLVGQPAKRQAVTN	1	MAKVIGIDLGTTNSCIAIMDGSQPRVIENAEGARTTPSIVAFTDDERLVGQPAKRQAVTN	RGAI101_323	chaperone protein DnaK	0	635	635	+	2552823	2554730
SPO0043	YP_165316.1	ZP_01055396.1	0	Roseobacter sp. MED193	ok	1	MGKVIGIDLGTTNSCVAIMDGAQPKVIENSEGARTTPSIVAFTDEERLVGQPAKRQAVTN	1	MSKVIGIDLGTTNSCIAIMDGSQPRVVENAEGARTTPSIVAFTDDERLVGQAAKRQAVTN	MED193_14127	chaperone protein DnaK	0	639	639	-	1117560	1115641
SPO0043	YP_165316.1	ZP_01754144.1	0	Roseobacter sp. SK209-2-6	ok	1	MGKVIGIDLGTTNSCVAIMDGAQPKVIENSEGARTTPSIVAFTDEERLVGQPAKRQAVTN	1	MSKVIGIDLGTTNSCVAIMDGSQPRVIENAEGARTTPSIVAFTDEERLVGQPAKRQAVTN	RSK20926_08242	chaperone protein DnaK	0	640	640	+	1577782	1579704
SPO0043	YP_165316.1	ZP_01036806.1	0	Roseovarius sp. 217	ok	1	MGKVIGIDLGTTNSCVAIMDGAQPKVIENSEGARTTPSIVAFTDEERLVGQPAKRQAVTN	1	MAKVIGIDLGTTNSCVAIMDGSQARVIENSEGARTTPSIVAFTETERLVGQPAKRQAVTN	ROS217_10427	chaperone protein DnaK	0	635	635	-	2993284	2991377
SPO0043	YP_165316.1	ZP_01879931.1	0	Roseovarius sp. TM1035	ok	1	MGKVIGIDLGTTNSCVAIMDGAQPKVIENSEGARTTPSIVAFTDEERLVGQPAKRQAVTN	1	MAKVIGIDLGTTNSCVAIMDGSQARVIENSEGARTTPSIVAFTETERLVGQPAKRQAVTN	RTM1035_19496	Chaperone DnaK	0	635	635	-	2228665	2226758
SPO0043	YP_165316.1	ZP_05785977.1	0	Ruegeria lacuscaerulensis ITI-1157	ok	1	MGKVIGIDLGTTNSCVAIMDGAQPKVIENSEGARTTPSIVAFTDEERLVGQPAKRQAVTN	1	MGKVIGIDLGTTNSCVAIMDGAQPKVIENAEGARTTPSIVAFTENERLVGQPAKRQAVTN	SL1157_1128	chaperone protein DnaK	0	635	635	+	1383148	1385055
SPO0043	YP_165316.1	ZP_05091204.1	0	Ruegeria sp. R11	ok	1	MGKVIGIDLGTTNSCVAIMDGAQPKVIENSEGARTTPSIVAFTDEERLVGQPAKRQAVTN	1	MSKVIGIDLGTTNSCVAIMDGSQPRVIENAEGARTTPSIVAFTDEERLVGQPAKRQAVTN	RR11_3659	chaperone protein DnaK	0	639	639	-	2821105	2819186
SPO0043	YP_165316.1	YP_612005.1	0	Ruegeria sp. TM1040	ok	1	MGKVIGIDLGTTNSCVAIMDGAQPKVIENSEGARTTPSIVAFTDEERLVGQPAKRQAVTN	1	MSKVIGIDLGTTNSCVAIMDGSQPRVIENAEGARTTPSIVAFTDEERLVGQPAKRQAVTN	TM1040_0010	molecular chaperone DnaK	0	642	642	-	12505	10577
SPO0043	YP_165316.1	ZP_05741076.1	0	RuegeriaTrich CH4B	ok	1	MGKVIGIDLGTTNSCVAIMDGAQPKVIENSEGARTTPSIVAFTDEERLVGQPAKRQAVTN	1	MSKVIGIDLGTTNSCVAIMDGSQPRVIENAEGARTTPSIVAFTDEERLVGQPAKRQAVTN	SCH4B_3372	chaperone protein DnaK	0	641	641	-	3273431	3271506
SPO0043	YP_165316.1	ZP_01748672.1	0	Sagittula stellata E-37	ok	1	MGKVIGIDLGTTNSCVAIMDGAQPKVIENSEGARTTPSIVAFTDEERLVGQPAKRQAVTN	1	MGKVIGIDLGTTNSCVAIMDGSQARVIENAEGARTTPSIVGFTEDERLVGQPAKRQAVTN	SSE37_18422	chaperone protein DnaK	0	641	641	+	5049863	5051788
SPO0043	YP_165316.1	ZP_00954389.1	0	Sulfitobacter sp. EE-36	ok	1	MGKVIGIDLGTTNSCVAIMDGAQPKVIENSEGARTTPSIVAFTDEERLVGQPAKRQAVTN	1	MAKVIGIDLGTTNSCIAIMDGSQPRVIENAEGARTTPSIVAFTDDERLVGQPAKRQAVTN	EE36_06823	chaperone protein DnaK	0	635	635	+	785379	787286
SPO0043	YP_165316.1	ZP_00948933.1	0	Sulfitobacter sp. NAS-14.1	ok	1	MGKVIGIDLGTTNSCVAIMDGAQPKVIENSEGARTTPSIVAFTDEERLVGQPAKRQAVTN	1	MAKVIGIDLGTTNSCIAIMDGSQPRVIENAEGARTTPSIVAFTDDERLVGQPAKRQAVTN	NAS141_11746	chaperone protein DnaK	0	635	635	+	731452	733359
SPO0043	YP_165316.1	ZP_05342160.1	0	Thalassiobium R2A62	ok	1	MGKVIGIDLGTTNSCVAIMDGAQPKVIENSEGARTTPSIVAFTDEERLVGQPAKRQAVTN	1	MAKVIGIDLGTTNSCIAIMDGSQPRVIENAEGARTTPSIVAFTDDERLVGQPAKRQAVTN	TR2A62_2537	chaperone protein DnaK	0	636	636	+	2391749	2393659
SPO0043	YP_165316.1	ZP_00959852.1	0	Roseovarius nubinhibens ISM	wrong	1	MGKVIGIDLGTTNSCVAIMDGAQPKVIENSEGARTTPSIVAFTDEERLVGQPAKRQAVTN	9	MSKVIGIDLGTTNSCVAIMDGSQARVIENSEGARTTPSIVAFTDSERLVGQPAKRQAVTN	ISM_08455	chaperone protein DnaK	-8	647	639	+	1743095	1745014
SPO0043	YP_165316.1	ZP_05065425.1	0	Octadecabacter antarcticus 238	wrong	19	MDGAQPKVIENSEGARTTPSIVAFTDEERLVGQPAKRQAVTNPSNTIFGVKRLIGRRVDD	1	MDGSQPRVIENAEGARTTPSIVAFTDDERLVGQPAKRQAVTNPENTIFGVKRLVGRRNDD	OA238_2601	chaperone protein DnaK	18	615	633	-	1931021	1929120
SPO0046	YP_165319.1	YP_001532260.1	1e-119	Dinoroseobacter shibae DFL 12	ok	1	MTLWSVIGAGVAGLTVATEMVARGARVQVFDPGGPPGPHGCSWWAGGMLAPWCEYENAEE	1	MTPIAILGAGIAGLCVATELAARGAQVTLHDPAGPPGAHHCSWWAGGMLAPWCEYENAEE	Dshi_0914	glycine oxidase ThiO	0	325	325	-	936790	935813
SPO0046	YP_165319.1	ZP_00999256.1	1e-104	Oceanicola batsensis HTCC2597	ok	1	MTLWSVIGAGVAGLTVATEMVARGARVQVFDPGGPPGPHGCSWWAGGMLAPWCEYENAEE	1	MTRAQVLGAGVAGLCVATELVARGCEVTVHDPAPRPGPHGCSWWAGGMLAPLCEGETAEE	OB2597_02762	thiamine biosynthesis oxidoreductase ThiO	0	325	325	-	1807245	1806268
SPO0046	YP_165319.1	ZP_05123297.1	1e-155	Rhodobacteraceae KLH11	ok	1	MTLWSVIGAGVAGLTVATEMVARGARVQVFDPGGPPGPHGCSWWAGGMLAPWCEYENAEE	1	MTVWSVIGAGVAGLAVASELVARGAQVQLFDPAGPPGPHGCSWWAGGMLAPWCEYENAEE	RKLH11_1768	glycine oxidase ThiO	0	325	325	-	1166273	1165296
SPO0046	YP_165319.1	ZP_05785980.1	1e-163	Ruegeria lacuscaerulensis ITI-1157	ok	1	MTLWSVIGAGVAGLTVATEMVARGARVQVFDPGGPPGPHGCSWWAGGMLAPWCEYENAEE	1	MTVWSVIGAGVAGLAVASELVARGAQVQVFDPGGPPGPHGCSWWAGGMLAPWCEYENAEE	SL1157_1132	glycine oxidase ThiO	0	325	325	+	1387345	1388322
SPO0046	YP_165319.1	YP_611879.1	1e-147	Ruegeria sp. TM1040	ok	1	MTLWSVIGAGVAGLTVATEMVARGARVQVFDPGGPPGPHGCSWWAGGMLAPWCEYENAEE	1	MMLYSVIGAGVAGLAVATELVARGARVQVFDPAGPPGAHGCSWWAGGMLAPWCEYENAEE	TM1040_3650	glycine oxidase ThiO	0	324	324	+	705749	706723
SPO0046	YP_165319.1	ZP_05742283.1	1e-150	RuegeriaTrich CH4B	ok	1	MTLWSVIGAGVAGLTVATEMVARGARVQVFDPGGPPGPHGCSWWAGGMLAPWCEYENAEE	1	MTLYSVIGAGVAGLAVATELVERGAKIQVFDPSGPPGAHGCSWWAGGMLAPWCEYENAEE	SCH4B_3745	glycine oxidase ThiO	0	324	324	-	3641696	3640722
SPO0046	YP_165319.1	ZP_00955728.1	1e-105	Sulfitobacter sp. EE-36	ok	1	MTLWSVIGAGVAGLTVATEMVARGARVQVFDPGGPPGPHGCSWWAGGMLAPWCEYENAEE	1	MTQVTIIGAGVAGLCIARVLLDRGMRVHLIDRARQPGPQGCSWWAGGMLAPFCEGESAEE	EE36_13843	thiamine biosynthesis oxidoreductase ThiO, putative	0	331	331	-	2188792	2187797
SPO0046	YP_165319.1	ZP_00963121.1	1e-105	Sulfitobacter sp. NAS-14.1	ok	1	MTLWSVIGAGVAGLTVATEMVARGARVQVFDPGGPPGPHGCSWWAGGMLAPWCEYENAEE	1	MTQVTIIGAGVAGLCTARVLLDRGMRVHLIDRARQPGPQGCSWWAGGMLAPFCEGESAEE	NAS141_18884	thiamine biosynthesis oxidoreductase ThiO, putative	0	331	331	-	2180384	2179389
SPO0057	YP_165331.1	ZP_05782833.1	0	Citriecella sp. SE45	ok	1	MLGLGTLAKKVFGTPNDRKIKATRPVVAQINALEEEFAKLTDEGLKQKTDELRKRALDGE	1	MLGIGTIARKVFGTPNDRKIKATRPLVDKINALEPEFEKLDDAGLIAKTEEFRKRIADGE	CSE45_3576	preprotein translocase, SecA subunit	0	916	916	+	4256223	4258973
SPO0057	YP_165331.1	YP_001534901.1	0	Dinoroseobacter shibae DFL 12	ok	1	MLGLGTLAKKVFGTPNDRKIKATRPVVAQINALEEEFAKLTDEGLKQKTDELRKRALDGE	1	MLGLGTITKKVFGTPNDRKVKSVRPLVAKINALEPEFQALDDAGLIAKTEEFKQRIAAGE	Dshi_3567	preprotein translocase subunit secA	0	908	908	+	3754364	3757090
SPO0057	YP_165331.1	YP_508231.1	0	Jannaschia sp. CCS1	ok	1	MLGLGTLAKKVFGTPNDRKIKATRPVVAQINALEEEFAKLTDEGLKQKTDELRKRALDGE	1	MLGLGSIAKKVFGSPNDRLVKSVRPIIAKINDMEPEFEALDDAGIVAKTAELRNRALNGE	Jann_0289	preprotein translocase subunit SecA	0	903	903	-	297815	295104
SPO0057	YP_165331.1	ZP_01002235.1	0	Loktanella vestfoldensis SKA53	ok	1	MLGLGTLAKKVFGTPNDRKIKATRPVVAQINALEEEFAKLTDEGLKQKTDELRKRALDGE	1	MLGIGSIAKKVFGSANDRKVKSARPLVAQINALEPQFQALSDDDLKAKTNEFRDRALKGE	SKA53_11648	translocase	0	896	896	-	584213	581523
SPO0057	YP_165331.1	ZP_01012513.1	0	Maritimibacter alkaliphilus HTCC2654	ok	1	MLGLGTLAKKVFGTPNDRKIKATRPVVAQINALEEEFAKLTDEGLKQKTDELRKRALDGE	1	MLGFGTIAKKVFGTPNDRKIKATRPTIEKINALEPEFEKLTDQGLIDKTAELKARLEKGE	RB2654_13344	translocase	0	899	899	-	1261894	1259195
SPO0057	YP_165331.1	ZP_02152423.1	0	Oceanibulbus indolifex HEL-45	ok	1	MLGLGTLAKKVFGTPNDRKIKATRPVVAQINALEEEFAKLTDEGLKQKTDELRKRALDGE	1	MLGIGTIAKKVFGTPNDRKIKATRPLVAQINALEPEFEKLSDDEIKMRTAELGKRADAGE	OIHEL45_05730	preprotein translocase ATPase subunit	0	900	900	-	924147	921445
SPO0057	YP_165331.1	ZP_00998969.1	0	Oceanicola batsensis HTCC2597	ok	1	MLGLGTLAKKVFGTPNDRKIKATRPVVAQINALEEEFAKLTDEGLKQKTDELRKRALDGE	1	MLGMGTLAKKVFGTPNDRKVKATRKTIQAINDLEPEFEKMSDDQLKEKTEALAARAMQGE	OB2597_12196	preprotein translocase, SecA subunit	0	928	928	-	1518922	1516136
SPO0057	YP_165331.1	ZP_01154901.1	0	Oceanicola granulosus HTCC2516	ok	1	MLGLGTLAKKVFGTPNDRKIKATRPVVAQINALEEEFAKLTDEGLKQKTDELRKRALDGE	1	MLGIGRIAKSVFGTANDRKVKATRPLVEKINSLEPEFEKLTDAQIKERTEALKARALGGE	OG2516_11126	preprotein translocase, SecA subunit	0	914	914	-	204112	201368
SPO0057	YP_165331.1	ZP_05065044.1	0	Octadecabacter antarcticus 238	ok	1	MLGLGTLAKKVFGTPNDRKIKATRPVVAQINALEEEFAKLTDEGLKQKTDELRKRALDGE	1	MLGLGTIAKKIFGTPNDRLVKATLPQIEQVNALEPECQALSDEGIKAKTEELAKRAMGGE	OA238_2216	preprotein translocase, SecA subunit	0	898	898	+	1917553	1920249
SPO0057	YP_165331.1	ZP_05053472.1	0	Octadecabacter antarcticus 307	ok	1	MLGLGTLAKKVFGTPNDRKIKATRPVVAQINALEEEFAKLTDEGLKQKTDELRKRALDGE	1	MLGLGTITKKIFGTPNDRLVKATLPLIEKVNALEPECEGLSDEGIKAKTEELTKRALGGE	OA307_4848	preprotein translocase, SecA subunit	0	898	898	-	2776104	2773408
SPO0057	YP_165331.1	ZP_01441549.1	0	Pelagibaca bermudensis HTCC2601	ok	1	MLGLGTLAKKVFGTPNDRKIKATRPVVAQINALEEEFAKLTDEGLKQKTDELRKRALDGE	1	MLGIGTIARKVFGTPNDRKIKATRPLVAKINALEPEFEALDDAGLIAKTEELKKRIADGE	R2601_14120	translocase	0	915	915	-	400593	397846
SPO0057	YP_165331.1	ZP_02145356.1	0	Phaeobacter gallaeciensis BS107	ok	1	MLGLGTLAKKVFGTPNDRKIKATRPVVAQINALEEEFAKLTDEGLKQKTDELRKRALDGE	1	MLGIGTLAKKVFGTPNDRKIKATRPLIAKINALEPEFEKLSDQDLQDKTAELRKRALDGE	RGBS107_05999	preprotein translocase, SecA subunit	0	899	899	-	1919350	1916651
SPO0057	YP_165331.1	ZP_05077117.1	0	Phaeobacter sp. Y4I	ok	1	MLGLGTLAKKVFGTPNDRKIKATRPVVAQINALEEEFAKLTDEGLKQKTDELRKRALDGE	1	MLGFGTLAKKVFGTPNDRKIKATRPLIAQINALEDEFAKLSDDGLIGKTEELRKRALDGE	RBY4I_303	preprotein translocase, SecA subunit	0	899	899	+	3671941	3674640
SPO0057	YP_165331.1	ZP_01740479.1	0	Rhodobacterales bacterium HTCC2150	ok	1	MLGLGTLAKKVFGTPNDRKIKATRPVVAQINALEEEFAKLTDEGLKQKTDELRKRALDGE	1	MLGLGTVARKIFGTANDRAIKAVRPLVAQINSLEPEFEKLTDEGIIAKTEEFKKRHADGE	RB2150_12411	translocase	0	896	896	+	381624	384314
SPO0057	YP_165331.1	ZP_01447360.1	0	Rhodobacterales bacterium HTCC2255	ok	1	MLGLGTLAKKVFGTPNDRKIKATRPVVAQINALEEEFAKLTDEGLKQKTDELRKRALDGE	1	MLGLSKAAKKIFGSPNDRKIKAALPLVSAINLLEAEYQALSDQQIKDKTIEFKKRFSDGE	OM2255_09286	translocase	0	947	947	+	1014310	1017153
SPO0057	YP_165331.1	ZP_05076701.1	0	Rhodobacterales HTCC2083	ok	1	MLGLGTLAKKVFGTPNDRKIKATRPVVAQINALEEEFAKLTDEGLKQKTDELRKRALDGE	1	MLGLGKITKKIFGTPNDRKVKATRPIVEKINALESEFEKLNDEGLKQKTEELAKRAMGGE	RB2083_3876	preprotein translocase, SecA subunit	0	900	900	-	1180672	1177970
SPO0057	YP_165331.1	YP_680787.1	0	Roseobacter denitrificans OCh 114	ok	1	MLGLGTLAKKVFGTPNDRKIKATRPVVAQINALEEEFAKLTDEGLKQKTDELRKRALDGE	1	MLGIGTISRKIFGSPNDRKVKATRPVIAQINALEPEFEKLSDEGLKEKTEEFRKRALEGE	RD1_0382	preprotein translocase subunit SecA	0	904	904	-	375768	373054
SPO0057	YP_165331.1	ZP_02140455.1	0	Roseobacter litoralis Och 149	ok	1	MLGLGTLAKKVFGTPNDRKIKATRPVVAQINALEEEFAKLTDEGLKQKTDELRKRALDGE	1	MLGIGTISKKIFGSPNDRKVKATRPVIAQINALEPEFEKLSDEGIKEKTEELRKRALEGE	RLO149_10135	preprotein translocase ATPase subunit	0	904	904	+	1697265	1699979
SPO0057	YP_165331.1	ZP_01901465.1	0	Roseobacter sp. AzwK-3b	ok	1	MLGLGTLAKKVFGTPNDRKIKATRPVVAQINALEEEFAKLTDEGLKQKTDELRKRALDGE	1	MLGIGTVARKIFGTPNDRKIKATRPLVEKINALEPEYEALSDAGLIEKTQEFKKRLAEGE	RAZWK3B_03045	preprotein translocase, SecA subunit, putative	0	900	900	+	533017	535719
SPO0057	YP_165331.1	ZP_01750209.1	0	Roseobacter sp. CCS2	ok	1	MLGLGTLAKKVFGTPNDRKIKATRPVVAQINALEEEFAKLTDEGLKQKTDELRKRALDGE	1	MLGFGTIAKKVFGTANDRKVKAARPLVDQINALEPEFEALSDEEIKNKTEELAKRAMGGE	RCCS2_09884	preprotein translocase, SecA subunit, putative	0	902	902	+	1268230	1270938
SPO0057	YP_165331.1	ZP_01055391.1	0	Roseobacter sp. MED193	ok	1	MLGLGTLAKKVFGTPNDRKIKATRPVVAQINALEEEFAKLTDEGLKQKTDELRKRALDGE	1	MLGIGTLAKKVFGTPNDRKIKATRPLVAQINALEETFEKLSDEGLKEKTTELRKRALEGE	MED193_14102	translocase	0	901	901	+	1107375	1110080
SPO0057	YP_165331.1	ZP_01754150.1	0	Roseobacter sp. SK209-2-6	ok	1	MLGLGTLAKKVFGTPNDRKIKATRPVVAQINALEEEFAKLTDEGLKQKTDELRKRALDGE	1	MLGIGTLAKKVFGTPNDRKIKATRPLVAKINALEETFGKLSDEGLIEKTEELRQRALGGE	RSK20926_08272	translocase	0	899	899	-	1587492	1584793
SPO0057	YP_165331.1	ZP_00959460.1	0	Roseovarius nubinhibens ISM	ok	1	MLGLGTLAKKVFGTPNDRKIKATRPVVAQINALEEEFAKLTDEGLKQKTDELRKRALDGE	1	MLGLGTVAKKIFGTPNDRKIKATRPLIDKINALEPEFETLTDEGIKTKTEELATRAMKGE	ISM_06495	preprotein translocase, SecA subunit	0	900	900	-	1327581	1324879
SPO0057	YP_165331.1	ZP_01036801.1	0	Roseovarius sp. 217	ok	1	MLGLGTLAKKVFGTPNDRKIKATRPVVAQINALEEEFAKLTDEGLKQKTDELRKRALDGE	1	MLGIGTVAKKIFGTPNDRKIKATRPLIAKINALEPEYQALSDQALIDKTAEFRSRIAGGE	ROS217_10402	translocase	0	898	898	+	2983925	2986621
SPO0057	YP_165331.1	ZP_01879926.1	0	Roseovarius sp. TM1035	ok	1	MLGLGTLAKKVFGTPNDRKIKATRPVVAQINALEEEFAKLTDEGLKQKTDELRKRALDGE	1	MLGIGTVAKKIFGTPNDRKIKATRPLIAKINALESEYQGLSDQALIDKTNEFRARIAGGE	RTM1035_19471	translocase	0	898	898	+	2219321	2222017
SPO0057	YP_165331.1	ZP_05785992.1	0	Ruegeria lacuscaerulensis ITI-1157	ok	1	MLGLGTLAKKVFGTPNDRKIKATRPVVAQINALEEEFAKLTDEGLKQKTDELRKRALDGE	1	MLGLGTLAKKVFGTPNDRKIKATRPLVEKINALEPEFEKLSDDDLKAKTDELRKRAKDGE	SL1157_1144	preprotein translocase, SecA subunit	0	901	901	-	1399990	1397285
SPO0057	YP_165331.1	ZP_05089423.1	0	Ruegeria sp. R11	ok	1	MLGLGTLAKKVFGTPNDRKIKATRPVVAQINALEEEFAKLTDEGLKQKTDELRKRALDGE	1	MLGIGTLAKKVFGTPNDRKIKATRPLIAQINALEPEFEKLSDEGLIEKTEELRKRALDGT	RR11_1875	preprotein translocase, SecA subunit	0	899	899	+	2811758	2814457
SPO0057	YP_165331.1	YP_614911.1	0	Ruegeria sp. TM1040	ok	1	MLGLGTLAKKVFGTPNDRKIKATRPVVAQINALEEEFAKLTDEGLKQKTDELRKRALDGE	1	MLGIGTLAKKVFGTPNDRKIKATRPLIAKINALEPEFEALSDQGIKDKTEDLRKRALAGE	TM1040_2917	preprotein translocase subunit SecA	0	895	895	+	3085207	3087894
SPO0057	YP_165331.1	ZP_05741631.1	0	RuegeriaTrich CH4B	ok	1	MLGLGTLAKKVFGTPNDRKIKATRPVVAQINALEEEFAKLTDEGLKQKTDELRKRALDGE	1	MLGIGTLAKKVFGTPNDRKIKATRPLIAKINALEPEFEALSDQGIKDKTEDLRKRALAGE	SCH4B_3241	preprotein translocase, SecA subunit	0	897	897	+	3141953	3144646
SPO0057	YP_165331.1	ZP_00954541.1	0	Sulfitobacter sp. EE-36	ok	1	MLGLGTLAKKVFGTPNDRKIKATRPVVAQINALEEEFAKLTDEGLKQKTDELRKRALDGE	1	MLGIGTLAKKVFGTPNDRKIKATRPLVEKINALEEEFLALTDDGLKQKTEELRKRAIDGE	EE36_07583	translocase	0	909	909	+	947433	950162
SPO0057	YP_165331.1	ZP_00961851.1	0	Sulfitobacter sp. NAS-14.1	ok	1	MLGLGTLAKKVFGTPNDRKIKATRPVVAQINALEEEFAKLTDEGLKQKTDELRKRALDGE	1	MLGIGTLAKKVFGTPNDRKIKATRPLVEKINALEEEFLALTDDGLKQKTDELRKRAIDGE	NAS141_12511	translocase	0	909	909	+	888505	891234
SPO0057	YP_165331.1	ZP_05342408.1	0	Thalassiobium R2A62	ok	1	MLGLGTLAKKVFGTPNDRKIKATRPVVAQINALEEEFAKLTDEGLKQKTDELRKRALDGE	1	MLGFGTLTKKVFGTPNDRKIKSVRPVIDKINALEPEFEALSDEGLKDKTLQLAERAMRGE	TR2A62_2543	preprotein translocase, SecA subunit	0	898	898	-	2401193	2398497
SPO0057	YP_165331.1	ZP_05122832.1	0	Rhodobacteraceae KLH11	wrong	1	MLGLGTLAKKVFGTPNDRKIKATRPVVAQINALEEEFAKLTDEGLKQKTDELRKRALDGE	3	MLGLGTLAKKVFGTPNDRKIKATRPLVDKINALEPEFEKLSDDGLVQKTEELRKRALDGE	RKLH11_1300	preprotein translocase, SecA subunit	-2	907	905	+	1153606	1156323
SPO0057	YP_165331.1	ZP_02151249.1	0	Phaeobacter gallaeciensis 2.10	wrong	1	MLGLGTLAKKVFGTPNDRKIKATRPVVAQINALEEEFAKLTDEGLKQKTDELRKRALDGE	7	MLGIGTLAKKVFGTPNDRKIKATRPLIAKINALEPEFEKLSDQDLQDKTAELRKRALDGE	RG210_07270	translocase	-6	905	899	+	3906012	3908711
SPO0057	YP_165331.1	ZP_05101100.1	0	Roseobacter sp. GAI101	wrong	1	MLGLGTLAKKVFGTPNDRKIKATRPVVAQINALEEEFAKLTDEGLKQKTDELRKRALDGE	46	MLGFGTLAKKVFGTPNDRKIKATRPLVEKINALEDEFRALTDEGLIQKTEELRQRALNGE	RGAI101_2554	preprotein translocase, SecA subunit	-45	938	893	+	2717907	2720588
SPO0063	YP_165337.1	ZP_05783088.1	0	Citriecella sp. SE45	ok	1	MAITSANQLELLQTAEAVAREKMIDPGLVIEAMEESLARAAKSRYGAEMDIRVSIDRKTG	1	MAITSANQLELLQTAEAVAREKMIDPGLVIEAMEESLARAAKSRYGSEMDIRVKIDRRTG	CSE45_3570	NusA antitermination factor	0	543	543	+	4248155	4249786
SPO0063	YP_165337.1	YP_001534895.1	0	Dinoroseobacter shibae DFL 12	ok	1	MAITSANQLELLQTAEAVAREKMIDPGLVIEAMEESLARAAKSRYGAEMDIRVSIDRKTG	1	MAITSANQLELLQTAEAVAREKMIDPGLVIEAMEESLARAAKSRYGSEMDIRVSIDRKTG	Dshi_3561	transcription elongation protein nusA	0	544	544	+	3746464	3748098
SPO0063	YP_165337.1	YP_507982.1	0	Jannaschia sp. CCS1	ok	1	MAITSANQLELLQTAEAVAREKMIDPGLVIEAMEESLARAAKSRYGAEMDIRVSIDRKTG	1	MAITSANQLELLQTAEAVAREKMIDPNLVVEAMEESLARAAKSRYGSELDIRVSIDRKTG	Jann_0040	transcription elongation factor NusA	0	590	590	-	40086	38314
SPO0063	YP_165337.1	ZP_01002241.1	0	Loktanella vestfoldensis SKA53	ok	1	MAITSANQLELLQTAEAVAREKMIDPGLVIEAMEESLARAAKSRYGAEMDIRVSIDRKTG	1	MAYTSANQLELLQTAEAVAREKNIEPGLVVEAMEESLARAAKSRYGAEMDIRVNIDRKTG	SKA53_11678	transcription elongation factor NusA	0	533	533	-	591688	590087
SPO0063	YP_165337.1	ZP_01012519.1	0	Maritimibacter alkaliphilus HTCC2654	ok	1	MAITSANQLELLQTAEAVAREKMIDPGLVIEAMEESLARAAKSRYGAEMDIRVSIDRKTG	1	MAITSANQLELLQTAEAVAREKMIDPSLVIEAMEESLARAAKSRYGAEMDIRVSIDRKTG	RB2654_13374	transcription elongation factor NusA	0	539	539	-	1269649	1268030
SPO0063	YP_165337.1	ZP_02152432.1	0	Oceanibulbus indolifex HEL-45	ok	1	MAITSANQLELLQTAEAVAREKMIDPGLVIEAMEESLARAAKSRYGAEMDIRVSIDRKTG	1	MAITSANQLELLQTAEAVAREKMIDPGLVVEAMEESLARAAKSRYGAEMDIRVDINRKTG	OIHEL45_05775	transcription elongation factor NusA	0	542	542	-	933600	931972
SPO0063	YP_165337.1	ZP_00998975.1	0	Oceanicola batsensis HTCC2597	ok	1	MAITSANQLELLQTAEAVAREKMIDPGLVIEAMEESLARAAKSRYGAEMDIRVSIDRKTG	1	MAITSANQLELLQTAEAVAREKMIDPGLVVEAMEESLARAAKSRYGAEMDIRVSIDRKTG	OB2597_12226	transcription elongation factor NusA	0	536	536	-	1526841	1525231
SPO0063	YP_165337.1	ZP_01154992.1	0	Oceanicola granulosus HTCC2516	ok	1	MAITSANQLELLQTAEAVAREKMIDPGLVIEAMEESLARAAKSRYGAEMDIRVSIDRKTG	1	MAITSANQLELLQTAEAVAREKMIDPGLVVEAMEESLARAAKSRYGAEMDIRVSIDRRTG	OG2516_11581	transcription elongation factor NusA	0	542	542	+	312405	314033
SPO0063	YP_165337.1	ZP_05066004.1	0	Octadecabacter antarcticus 238	ok	1	MAITSANQLELLQTAEAVAREKMIDPGLVIEAMEESLARAAKSRYGAEMDIRVSIDRKTG	1	MAITSANQLELLQTAEAVAREKQIDPILVVEAMEESLARAAKSRYGSEMDIRVHIDRKTG	OA238_3182	transcription termination factor NusA	0	538	538	+	1909766	1911382
SPO0063	YP_165337.1	ZP_05052199.1	0	Octadecabacter antarcticus 307	ok	1	MAITSANQLELLQTAEAVAREKMIDPGLVIEAMEESLARAAKSRYGAEMDIRVSIDRKTG	1	MAITSANQLELLQTAEAVAREKQIDPILVVEAMEESLARAAKSRYGSEMDIRVHIDRKTG	OA307_3575	NusA N-terminal domain family	0	537	537	-	2783898	2782285
SPO0063	YP_165337.1	ZP_01441556.1	0	Pelagibaca bermudensis HTCC2601	ok	1	MAITSANQLELLQTAEAVAREKMIDPGLVIEAMEESLARAAKSRYGAEMDIRVSIDRKTG	1	MAITSANQLELLQTAEAVAREKMIDPALVIEAMEESLARAAKSRYGSEMDIRVKIDRKTG	R2601_14155	transcription elongation factor NusA	0	542	542	-	408657	407029
SPO0063	YP_165337.1	ZP_02150044.1	0	Phaeobacter gallaeciensis 2.10	ok	1	MAITSANQLELLQTAEAVAREKMIDPGLVIEAMEESLARAAKSRYGAEMDIRVSIDRKTG	1	MAITSANQLELLQTAEAVAREKMIDPGLVVDAMEESLARAAKSRYGSEMDIRVSIDRKTG	RG210_07214	transcription elongation factor NusA	0	541	541	+	2584216	2585841
SPO0063	YP_165337.1	ZP_02145363.1	0	Phaeobacter gallaeciensis BS107	ok	1	MAITSANQLELLQTAEAVAREKMIDPGLVIEAMEESLARAAKSRYGAEMDIRVSIDRKTG	1	MAITSANQLELLQTAEAVAREKMIDPGLVVDAMEESLARAAKSRYGSEMDIRVSIDRKTG	RGBS107_06034	transcription elongation factor NusA	0	541	541	-	1927175	1925550
SPO0063	YP_165337.1	ZP_05079799.1	0	Phaeobacter sp. Y4I	ok	1	MAITSANQLELLQTAEAVAREKMIDPGLVIEAMEESLARAAKSRYGAEMDIRVSIDRKTG	1	MAITSANQLELLQTAEAVAREKMIDPGLVIEAMEESLARAAKSRYGAEMDIRVSIDRKTG	RBY4I_2997	transcription termination factor NusA	0	538	538	+	3663874	3665490
SPO0063	YP_165337.1	ZP_05122498.1	0	Rhodobacteraceae KLH11	ok	1	MAITSANQLELLQTAEAVAREKMIDPGLVIEAMEESLARAAKSRYGAEMDIRVSIDRKTG	1	MAITSANQLELLQTAEAVAREKMIDPGLVVEAMEESLARAAKSRYGAEMDIRVSIDRKTG	RKLH11_966	transcription termination factor NusA	0	537	537	-	964272	962659
SPO0063	YP_165337.1	ZP_01740472.1	0	Rhodobacterales bacterium HTCC2150	ok	1	MAITSANQLELLQTAEAVAREKMIDPGLVIEAMEESLARAAKSRYGAEMDIRVSIDRKTG	1	MAITSANQLELLQTAEAVAREKMIDPSLVIEAMEESLARAAKSRYGAEMDIRVSIDRKTG	RB2150_12376	transcription elongation factor NusA	0	534	534	+	373734	375338
SPO0063	YP_165337.1	ZP_01447368.1	0	Rhodobacterales bacterium HTCC2255	ok	1	MAITSANQLELLQTAEAVAREKMIDPGLVIEAMEESLARAAKSRYGAEMDIRVSIDRKTG	1	MAITSANRLELLQIADSVAREKMIDPDLVLQAMEESYAKAAKSKYGAELDIRAFIDRKSG	OM2255_09326	transcription elongation factor NusA	0	542	542	+	1022843	1024471
SPO0063	YP_165337.1	ZP_05073823.1	0	Rhodobacterales HTCC2083	ok	1	MAITSANQLELLQTAEAVAREKMIDPGLVIEAMEESLARAAKSRYGAEMDIRVSIDRKTG	1	MAITSANQLELLQTAEAVAREKMIDPGLVIEAMEESLARAAKSRYGAEMDIRVAIDRKTG	RB2083_997	transcription termination factor NusA	0	537	537	-	1188414	1186801
SPO0063	YP_165337.1	YP_680793.1	0	Roseobacter denitrificans OCh 114	ok	1	MAITSANQLELLQTAEAVAREKMIDPGLVIEAMEESLARAAKSRYGAEMDIRVSIDRKTG	1	MAITSANQLELLQTAEAVAREKMIDPGLVVEAMEESLARAAKSRYGAEMDIRVHIDRKTG	RD1_0388	transcription elongation factor NusA	0	538	538	-	383527	381911
SPO0063	YP_165337.1	ZP_02140449.1	0	Roseobacter litoralis Och 149	ok	1	MAITSANQLELLQTAEAVAREKMIDPGLVIEAMEESLARAAKSRYGAEMDIRVSIDRKTG	1	MAITSANQLELLQTAEAVAREKMIDPGLVVEAMEESLARAAKSRYGAEMDIRVHIDRKTG	RLO149_10105	transcription elongation factor NusA	0	538	538	+	1689506	1691122
SPO0063	YP_165337.1	ZP_01901459.1	0	Roseobacter sp. AzwK-3b	ok	1	MAITSANQLELLQTAEAVAREKMIDPGLVIEAMEESLARAAKSRYGAEMDIRVSIDRKTG	1	MAITSANQLELLQTAEAVAREKMIDPGLVVEAMEESLARAAKSRYGAEMDIRVSIDRKTG	RAZWK3B_03015	transcription elongation factor NusA	0	540	540	+	525510	527132
SPO0063	YP_165337.1	ZP_01750201.1	0	Roseobacter sp. CCS2	ok	1	MAITSANQLELLQTAEAVAREKMIDPGLVIEAMEESLARAAKSRYGAEMDIRVSIDRKTG	1	MAYTSANQLELLQTAEAVAREKNIEPGLVVEAMEESLARAAKSRYGAEMDIRVAIDRKTG	RCCS2_09844	transcription termination factor NusA, putative	0	538	538	+	1259268	1260884
SPO0063	YP_165337.1	ZP_05099627.1	0	Roseobacter sp. GAI101	ok	1	MAITSANQLELLQTAEAVAREKMIDPGLVIEAMEESLARAAKSRYGAEMDIRVSIDRKTG	1	MAITSANQLELLQTAEAVAREKMIDPNLVVEAMEESLARAAKSRYGAEMDIRVSIDRKTG	RGAI101_1079	transcription termination factor NusA	0	537	537	+	2708454	2710067
SPO0063	YP_165337.1	ZP_01055385.1	0	Roseobacter sp. MED193	ok	1	MAITSANQLELLQTAEAVAREKMIDPGLVIEAMEESLARAAKSRYGAEMDIRVSIDRKTG	1	MAITSANQLELLQTAEAVAREKMIDPGLVVDAMEESLARAAKSRYGSEMDIRVSIDRKTG	MED193_14072	transcription elongation factor NusA	0	541	541	+	1099165	1100790
SPO0063	YP_165337.1	ZP_01754157.1	0	Roseobacter sp. SK209-2-6	ok	1	MAITSANQLELLQTAEAVAREKMIDPGLVIEAMEESLARAAKSRYGAEMDIRVSIDRKTG	1	MAITSANQLELLQTAEAVAREKMIDPGLVVDAMEESLARAAKSRYGSEMDIRVTIDRKTG	RSK20926_08307	transcription elongation factor NusA	0	539	539	-	1595602	1593983
SPO0063	YP_165337.1	ZP_00959467.1	0	Roseovarius nubinhibens ISM	ok	1	MAITSANQLELLQTAEAVAREKMIDPGLVIEAMEESLARAAKSRYGAEMDIRVSIDRKTG	1	MAITSANQLELLQTAEAVAREKMIDPGLVVEAMEESLARAAKSRYGAEMDIRVSIDRKTG	ISM_06530	transcription elongation factor NusA	0	544	544	-	1335559	1333925
SPO0063	YP_165337.1	ZP_01036795.1	0	Roseovarius sp. 217	ok	1	MAITSANQLELLQTAEAVAREKMIDPGLVIEAMEESLARAAKSRYGAEMDIRVSIDRKTG	1	MAITSANQLELLQTAEAVAREKMIDPALVVEAMEESLARAAKSRYGSEMDIRVEIDRKTG	ROS217_10372	transcription elongation factor NusA	0	539	539	+	2976080	2977699
SPO0063	YP_165337.1	ZP_01879920.1	0	Roseovarius sp. TM1035	ok	1	MAITSANQLELLQTAEAVAREKMIDPGLVIEAMEESLARAAKSRYGAEMDIRVSIDRKTG	1	MAITSANQLELLQTAEAVAREKMIDPALVVEAMEESLARAAKSRYGSEMDIRVNIDRKTG	RTM1035_19441	transcription elongation factor NusA	0	540	540	+	2211459	2213081
SPO0063	YP_165337.1	ZP_05785686.1	0	Ruegeria lacuscaerulensis ITI-1157	ok	1	MAITSANQLELLQTAEAVAREKMIDPGLVIEAMEESLARAAKSRYGAEMDIRVSIDRKTG	1	MAITSANQLELLQTAEAVAREKMIDPGLVVEAMEESLARAAKSRYGAEMDIRVSIDRKTG	SL1157_0821	transcription elongation factor NusA	0	560	560	-	1078125	1076443
SPO0063	YP_165337.1	ZP_05088651.1	0	Ruegeria sp. R11	ok	1	MAITSANQLELLQTAEAVAREKMIDPGLVIEAMEESLARAAKSRYGAEMDIRVSIDRKTG	1	MAITSANQLELLQTAEAVAREKMIDPSLVVDAMEESLARAAKSRYGSEMDIRVSIDRKTG	RR11_1100	NusA antitermination factor	0	541	541	+	2803925	2805550
SPO0063	YP_165337.1	YP_614904.1	0	Ruegeria sp. TM1040	ok	1	MAITSANQLELLQTAEAVAREKMIDPGLVIEAMEESLARAAKSRYGAEMDIRVSIDRKTG	1	MAITSANQLELLQTAEAVAREKMIDPGLVVEAMEESLARAAKSRYGSEMDIRVSIDRKTG	TM1040_2910	transcription elongation factor NusA	0	538	538	+	3077203	3078819
SPO0063	YP_165337.1	ZP_05741111.1	0	RuegeriaTrich CH4B	ok	1	MAITSANQLELLQTAEAVAREKMIDPGLVIEAMEESLARAAKSRYGAEMDIRVSIDRKTG	1	MAITSANQLELLQTAEAVAREKMIDPNLVVEAMEESLARAAKSRYGSEMDIRVSIDRKTG	SCH4B_3235	transcription elongation factor NusA	0	538	538	+	3133956	3135572
SPO0063	YP_165337.1	ZP_01743822.1	0	Sagittula stellata E-37	ok	1	MAITSANQLELLQTAEAVAREKMIDPGLVIEAMEESLARAAKSRYGAEMDIRVSIDRKTG	1	MAITSANQLELLQTAEAVAREKMIDPGLVVEAMEESLARAAKSRYGAEMDIRVSIDRKTG	SSE37_18487	transcription elongation factor NusA	0	538	538	-	5722	4106
SPO0063	YP_165337.1	ZP_00954532.1	0	Sulfitobacter sp. EE-36	ok	1	MAITSANQLELLQTAEAVAREKMIDPGLVIEAMEESLARAAKSRYGAEMDIRVSIDRKTG	1	MAITSANQLELLQTAEAVAREKMIDPNLVVEAMEESLARAAKSRYGAEMDIRVSIDRKTG	EE36_07538	transcription elongation factor NusA	0	542	542	+	937925	939553
SPO0063	YP_165337.1	ZP_00961842.1	0	Sulfitobacter sp. NAS-14.1	ok	1	MAITSANQLELLQTAEAVAREKMIDPGLVIEAMEESLARAAKSRYGAEMDIRVSIDRKTG	1	MAITSANQLELLQTAEAVAREKMIDPNLVVEAMEESLARAAKSRYGAEMDIRVSIDRKTG	NAS141_12466	transcription elongation factor NusA	0	546	546	+	878985	880625
SPO0063	YP_165337.1	ZP_05341426.1	0	Thalassiobium R2A62	ok	1	MAITSANQLELLQTAEAVAREKMIDPGLVIEAMEESLARAAKSRYGAEMDIRVSIDRKTG	1	MAITSANQLELLQTAEAVAREKMIDPSLVIEAMEESLARAAKSRYGAEMDIRVSIDRKTG	TR2A62_2550	transcription elongation factor NusA	0	538	538	-	2408919	2407303
SPO0068	YP_165342.1	ZP_01002249.1	1e-54	Loktanella vestfoldensis SKA53	ok	1	MADEIHTLAVSLFSEILTADQLLRNRLSRVLPKGMEISHFSVLNHLVFVGDERTPAQLAS	1	MPDSATSLAVSLFSEILVVDQLARASVAKVLPKGMELSHFSVLNHLAHAGAERSPAQLAK	SKA53_11718	transcriptional regulator, putative	0	147	147	-	600248	599805
SPO0068	YP_165342.1	ZP_02152437.1	5e-55	Oceanibulbus indolifex HEL-45	ok	1	MADEIHTLAVSLFSEILTADQLLRNRLSRVLPKGMEISHFSVLNHLVFVGDERTPAQLAS	1	MTDDKNTLAIMLFGELLAADQSVRSRLTRVLPRGMEISHFSVLNSLSWHGGERSPAQLAE	OIHEL45_05800	transcriptional regulator, MarR family protein	0	146	146	-	937396	936956
SPO0068	YP_165342.1	ZP_00998983.1	3e-60	Oceanicola batsensis HTCC2597	ok	1	MADEIHTLAVSLFSEILTADQLLRNRLSRVLPKGMEISHFSVLNHLVFVGDERTPAQLAS	1	MTDPSNSLAIALFSEILTADQLVRNRLSKVMPKGMEISHFSVLNHLAHIGQERSPAQLAL	OB2597_12266	transcriptional regulator, putative	0	144	144	-	1532260	1531826
SPO0068	YP_165342.1	ZP_01154970.1	2e-50	Oceanicola granulosus HTCC2516	ok	1	MADEIHTLAVSLFSEILTADQLLRNRLSRVLPKGMEISHFSVLNHLVFVGDERTPAQLAS	1	MSASSDNLAVTLFSEIISVEQLARTSVAKVLPKGMELSQFAVLNHLAHTGQERTPAQLAR	OG2516_11471	transcriptional regulator, MarR family protein	0	147	147	+	274124	274567
SPO0068	YP_165342.1	ZP_05064662.1	7e-49	Octadecabacter antarcticus 238	ok	1	MADEIHTLAVSLFSEILTADQLLRNRLSRVLPKGMEISHFSVLNHLVFVGDERTPAQLAS	1	MNQQTDSLAVALFSEILTVDQLARNTVAKALPKGMELSHFSVLNHLARALIEKTPAQLAL	OA238_1833	transcriptional regulator, MarR family	0	147	147	+	1899280	1899723
SPO0068	YP_165342.1	ZP_05050951.1	4e-49	Octadecabacter antarcticus 307	ok	1	MADEIHTLAVSLFSEILTADQLLRNRLSRVLPKGMEISHFSVLNHLVFVGDERTPAQLAS	1	MNQQTDSLAVALFSEILTVDQLARNTVTKALPKGMELSHFSVLNHLARAQTEKTPAQLAR	OA307_2327	transcriptional regulator, MarR family	0	147	147	-	2792973	2792530
SPO0068	YP_165342.1	ZP_01441704.1	3e-57	Pelagibaca bermudensis HTCC2601	ok	1	MADEIHTLAVSLFSEILTADQLLRNRLSRVLPKGMEISHFSVLNHLVFVGDERTPAQLAS	1	MTDPQNALAISLFSELLMADQLLRNRLTRVLPNKMEISHFSVLNHLARVQEERTPAQLAR	R2601_14895	transcriptional regulator, putative	0	146	146	+	559123	559563
SPO0068	YP_165342.1	ZP_05124114.1	6e-69	Rhodobacteraceae KLH11	ok	1	MADEIHTLAVSLFSEILTADQLLRNRLSRVLPKGMEISHFSVLNHLVFVGDERTPAQLAS	1	MTDEKNALAVTLFSEILTADQLLRNRLSRVLPKGMEISHFSVLNHLVYVGDERTPAQLAD	RKLH11_2590	transcriptional regulator, MarR family	0	146	146	-	968787	968347
SPO0068	YP_165342.1	ZP_01740462.1	1e-48	Rhodobacterales bacterium HTCC2150	ok	1	MADEIHTLAVSLFSEILTADQLLRNRLSRVLPKGMEISHFSVLNHLVFVGDERTPAQLAS	1	MSKDKENLAVSLFSELFVADQLGRSLISKALPKGMEISHFYVLNHLSRSTGEKSPAQLAK	RB2150_12326	transcriptional regulator, MarR family protein	0	147	147	+	363901	364344
SPO0068	YP_165342.1	ZP_05075635.1	4e-58	Rhodobacterales HTCC2083	ok	1	MADEIHTLAVSLFSEILTADQLLRNRLSRVLPKGMEISHFSVLNHLVFVGDERTPAQLAS	1	MSEEANALAIMLFSELLTADQLLRNKLGRVLPKGMEISHFSVLNHLASTSSERTPAQLAK	RB2083_2810	transcriptional regulator, MarR family	0	146	146	-	1191529	1191089
SPO0068	YP_165342.1	YP_680798.1	2e-57	Roseobacter denitrificans OCh 114	ok	1	MADEIHTLAVSLFSEILTADQLLRNRLSRVLPKGMEISHFSVLNHLVFVGDERTPAQLAS	1	MNEDKNALAIALFTEVMAADQLVRARLSRVLPKGMEISHFSVLNHLAWIADERTPAQLAE	RD1_0393	MarR family transcriptional regulator	0	147	147	-	387459	387016
SPO0068	YP_165342.1	ZP_02140444.1	7e-58	Roseobacter litoralis Och 149	ok	1	MADEIHTLAVSLFSEILTADQLLRNRLSRVLPKGMEISHFSVLNHLVFVGDERTPAQLAS	1	MNDDKNALAIALFTEVMAADQLVRARLSRVLPKGMEISHFSVLNHLAWIADERTPAQLAE	RLO149_10080	transcriptional regulator, MarR family protein	0	147	147	+	1685675	1686118
SPO0068	YP_165342.1	ZP_01750192.1	4e-53	Roseobacter sp. CCS2	ok	1	MADEIHTLAVSLFSEILTADQLLRNRLSRVLPKGMEISHFSVLNHLVFVGDERTPAQLAS	1	MSEDANNLAVSLFSEILAVDQLARASVARVLPKGMELSHFSVLNHLAHSGAERSPAQLAK	RCCS2_09799	transcriptional regulator, MarR family protein	0	147	147	+	1249930	1250373
SPO0068	YP_165342.1	ZP_05102122.1	7e-52	Roseobacter sp. GAI101	ok	1	MADEIHTLAVSLFSEILTADQLLRNRLSRVLPKGMEISHFSVLNHLVFVGDERTPAQLAS	1	MSENRTSLAITLISELLSADQRMRNRLTRVLPKGMEISHFSVLNNLAWHEGEKTPAQLAE	RGAI101_3581	transcriptional regulator, MarR family	0	145	145	+	2704660	2705097
SPO0068	YP_165342.1	ZP_01754165.1	1e-57	Roseobacter sp. SK209-2-6	ok	1	MADEIHTLAVSLFSEILTADQLLRNRLSRVLPKGMEISHFSVLNHLVFVGDERTPAQLAS	1	MKEETHSLAVSLFSEILMADQLARSRLGKALPKGMELSHFSVLNHLTRTGVERSPAQLAK	RSK20926_08347	transcriptional regulator, putative	0	147	147	-	1602051	1601608
SPO0068	YP_165342.1	ZP_05785691.1	4e-69	Ruegeria lacuscaerulensis ITI-1157	ok	1	MADEIHTLAVSLFSEILTADQLLRNRLSRVLPKGMEISHFSVLNHLVFVGDERTPAQLAS	1	MTDETNALAVALFSEILTADQLLRNRLSRVLPKGMEISHFSVLNHLVFVGGERTPAQLAR	SL1157_0826	transcriptional regulator, MarR family	0	146	146	-	1081932	1081492
SPO0068	YP_165342.1	ZP_00954527.1	1e-51	Sulfitobacter sp. EE-36	ok	1	MADEIHTLAVSLFSEILTADQLLRNRLSRVLPKGMEISHFSVLNHLVFVGDERTPAQLAS	1	MTENRNSLAITLISELLSADQRMRNRLTRALPKGMEISHFSVLNNLAWHDGEKTPAQLAE	EE36_07513	transcriptional regulator, putative	0	145	145	+	934122	934559
SPO0068	YP_165342.1	ZP_00961836.1	1e-51	Sulfitobacter sp. NAS-14.1	ok	1	MADEIHTLAVSLFSEILTADQLLRNRLSRVLPKGMEISHFSVLNHLVFVGDERTPAQLAS	1	MTENRNSLAITLISELLSADQRMRNRLTRALPKGMEISHFSVLNNLAWHDGEKTPAQLAE	NAS141_12436	transcriptional regulator, putative	0	145	145	+	875182	875619
SPO0068	YP_165342.1	ZP_05341667.1	2e-51	Thalassiobium R2A62	ok	1	MADEIHTLAVSLFSEILTADQLLRNRLSRVLPKGMEISHFSVLNHLVFVGDERTPAQLAS	1	MSDENDTLSRSLFSEILMTDQLARSALTKALPKGMELSHFIVLNHLAGLAQERTPAQLAK	TR2A62_2558	transcriptional regulator, MarR family	0	147	147	-	2417661	2417218
SPO0077	YP_165351.1	ZP_05783543.1	2e-55	Citriecella sp. SE45	ok	1	MELSSILKPNAVRVIGAASSKKRLFQEITDLAEATLKLDAQETLEALLERESLGPTGVGH	1	MTFLELLKPQAVKVVAAASSKKRLMHDIAELAGSAYGLSAPAAVEALMERESLGPTGVGH	CSE45_3593	putative phosphoenolpyruvate-dependent sugar phosphotransferase system eiia 2	0	154	154	-	4278516	4278052
SPO0077	YP_165351.1	YP_001534916.1	1e-50	Dinoroseobacter shibae DFL 12	ok	1	MELSSILKPNAVRVIGAASSKKRLFQEITDLAEATLKLDAQETLEALLERESLGPTGVGH	1	MDLSNLLVPEAVKVIGHLSSKKRLMQELSDIVCDAYGVCPVNAVDALQEREALGPTGVGH	Dshi_3582	PTS IIA-like nitrogen-regulatory protein PtsN	0	154	154	-	3774124	3773660
SPO0077	YP_165351.1	YP_508165.1	3e-49	Jannaschia sp. CCS1	ok	1	MELSSILKPNAVRVIGAASSKKRLFQEITDLAEATLKLDAQETLEALLERESLGPTGVGH	1	MDLSTLLTPQSVKVVSDVSSKKRLIQSISEIAETLVNIPAARIFEALQERESLGPTSVGH	Jann_0223	PTS IIA-like nitrogen-regulatory protein PtsN	0	154	154	-	219702	219238
SPO0077	YP_165351.1	ZP_01002219.1	1e-50	Loktanella vestfoldensis SKA53	ok	1	MELSSILKPNAVRVIGAASSKKRLFQEITDLAEATLKLDAQETLEALLERESLGPTGVGH	1	MQLSKILLSNAVKSIASCTSKKRLFHDIGEMAETCYGLKPSAVIDALIERENLGPTGVGH	SKA53_11568	PTS IIA-like nitrogen-regulatory protein PtsN	0	154	154	+	565342	565806
SPO0077	YP_165351.1	ZP_01012496.1	2e-51	Maritimibacter alkaliphilus HTCC2654	ok	1	MELSSILKPNAVRVIGAASSKKRLFQEITDLAEATLKLDAQETLEALLERESLGPTGVGH	1	MELSEILRPAAVKVVANVSSKKRLFQDLGDLVSATYGIDNAAAFAALQERETLGPTGVGH	RB2654_13259	PTS IIA-like nitrogen-regulatory protein PtsN	0	154	154	+	1240553	1241017
SPO0077	YP_165351.1	ZP_02152574.1	2e-55	Oceanibulbus indolifex HEL-45	ok	1	MELSSILKPNAVRVIGAASSKKRLFQEITDLAEATLKLDAQETLEALLERESLGPTGVGH	1	MDFGKLLKPEAVKVLTSASSKKRLMQDIGELAQHAYGLPAGQVVDALMTRETLGPTGVGH	OIHEL45_06485	nitrogen regulatory IIA protein	0	154	154	-	1077712	1077248
SPO0077	YP_165351.1	ZP_00998901.1	1e-48	Oceanicola batsensis HTCC2597	ok	1	MELSSILKPNAVRVIGAASSKKRLFQEITDLAEATLKLDAQETLEALLERESLGPTGVGH	1	MTLSEILKPEAIKVVASASSKKRLLHDVGDLANSVYGYETAGLVTALMERESLGPTGVGN	OB2597_11856	PTS IIA-like nitrogen-regulatory protein PtsN	0	154	154	-	1448046	1447582
SPO0077	YP_165351.1	ZP_01154871.1	4e-52	Oceanicola granulosus HTCC2516	ok	1	MELSSILKPNAVRVIGAASSKKRLFQEITDLAEATLKLDAQETLEALLERESLGPTGVGH	1	MQLADILDVHGVKVLASCSSRKRLFHDLGEMAHSTFGLEPGKVIEALLEREALGPTAVGH	OG2516_10976	PTS IIA-like nitrogen-regulatory protein PtsN	0	154	154	-	172456	171992
SPO0077	YP_165351.1	ZP_05063807.1	1e-52	Octadecabacter antarcticus 238	ok	1	MELSSILKPNAVRVIGAASSKKRLFQEITDLAEATLKLDAQETLEALLERESLGPTGVGH	1	MTIQDILPAAGIKVIAAASSKKRMFHDIADMAESCFGMRQSVVIDALVDRESLGPTGVGH	OA238_971	nitrogen regulatory IIA protein	0	154	154	-	2282184	2281720
SPO0077	YP_165351.1	ZP_05051666.1	3e-51	Octadecabacter antarcticus 307	ok	1	MELSSILKPNAVRVIGAASSKKRLFQEITDLAEATLKLDAQETLEALLERESLGPTGVGH	1	MTITDILPAAGIKVIAAASSKKRMFHDLADMAETCFGMEQSVVIDALLDRESLGPTGVGH	OA307_3042	phosphoenolpyruvate-dependent sugar phosphotransferase system, EIIA 2, putative	0	154	154	+	2755224	2755688
SPO0077	YP_165351.1	ZP_01443320.1	1e-55	Pelagibaca bermudensis HTCC2601	ok	1	MELSSILKPNAVRVIGAASSKKRLFQEITDLAEATLKLDAQETLEALLERESLGPTGVGH	1	MTFLELLKPQAVKVVAAASSKKRLMHDIADLAESAYALSAPSVVEALMERESLGPTGVGH	R2601_15522	PTS IIA-like nitrogen-regulatory protein PtsN	0	154	154	+	2269685	2270149
SPO0077	YP_165351.1	ZP_02149912.1	1e-63	Phaeobacter gallaeciensis 2.10	ok	1	MELSSILKPNAVRVIGAASSKKRLFQEITDLAEATLKLDAQETLEALLERESLGPTGVGH	1	MQISNILKPEAVRVFGAASSKKRLFQEIADVAQLAYGLPAQPTVEALLDRESLGPTGVGH	RG210_06554	PTS IIA-like nitrogen-regulatory protein PtsN	0	154	154	+	2455478	2455942
SPO0077	YP_165351.1	ZP_02145494.1	1e-63	Phaeobacter gallaeciensis BS107	ok	1	MELSSILKPNAVRVIGAASSKKRLFQEITDLAEATLKLDAQETLEALLERESLGPTGVGH	1	MQISNILKPEAVRVFGAASSKKRLFQEIADVAQLAYGLPAQPTVEALLDRESLGPTGVGH	RGBS107_06689	putative PTS IIA-like nitrogen-regulatory protein PtsN	0	154	154	-	2055892	2055428
SPO0077	YP_165351.1	ZP_05077538.1	4e-65	Phaeobacter sp. Y4I	ok	1	MELSSILKPNAVRVIGAASSKKRLFQEITDLAEATLKLDAQETLEALLERESLGPTGVGH	1	MQISSILKPEAVRVIGAASSKKRLFQEVADIAQTAYGLDAQPTVEALLDRESLGPTGVGH	RBY4I_726	nitrogen regulatory IIA protein	0	154	154	-	3694000	3693536
SPO0077	YP_165351.1	ZP_05123095.1	5e-66	Rhodobacteraceae KLH11	ok	1	MELSSILKPNAVRVIGAASSKKRLFQEITDLAEATLKLDAQETLEALLERESLGPTGVGH	1	MELSSILKPEAVRVLSAASSKKRLFQEIGDVAAATLGLDPQAVVDSLLERESLGPTGVGH	RKLH11_1563	PTS IIA-like nitrogen-regulatory protein PtsN	0	154	154	-	974858	974394
SPO0077	YP_165351.1	ZP_01740496.1	1e-48	Rhodobacterales bacterium HTCC2150	ok	1	MELSSILKPNAVRVIGAASSKKRLFQEITDLAEATLKLDAQETLEALLERESLGPTGVGH	1	MELVNLLHPKAVRFVGQISSKKRLFQELGDMAFSAYGLDSTDTFNALQERENLGATGVGR	RB2150_12496	PTS IIA-like nitrogen-regulatory protein PtsN	0	154	154	-	402796	402332
SPO0077	YP_165351.1	ZP_01447402.1	4e-44	Rhodobacterales bacterium HTCC2255	ok	1	MELSSILKPNAVRVIGAASSKKRLFQEITDLAEATLKLDAQETLEALLERESLGPTGVGH	1	MDLRDIMNSDAVRFSSHTSCKKRLLQEISEQASSVYGLNSQEVLTALTERERLGSTGVGR	OM2255_09496	PTS IIA-like nitrogen-regulatory protein PtsN	0	154	154	-	1057177	1056713
SPO0077	YP_165351.1	ZP_05076955.1	5e-54	Rhodobacterales HTCC2083	ok	1	MELSSILKPNAVRVIGAASSKKRLFQEITDLAEATLKLDAQETLEALLERESLGPTGVGH	1	MDILGLLKPNAVKVVSTVSSKKMLLHTLADLSAQVHDLDAESSLRALQDREALGPTGVGH	RB2083_4130	nitrogen regulatory IIA protein	0	154	154	+	1157228	1157692
SPO0077	YP_165351.1	YP_680779.1	3e-56	Roseobacter denitrificans OCh 114	ok	1	MELSSILKPNAVRVIGAASSKKRLFQEITDLAEATLKLDAQETLEALLERESLGPTGVGH	1	MEFSELLKPEAVKVLNSASSKKRLMQDISDLSAQVYDLNADVVLDAMLAREALGPTGVGH	RD1_0373	nitrogen regulatory IIA protein	0	154	154	+	365285	365749
SPO0077	YP_165351.1	ZP_02140464.1	2e-55	Roseobacter litoralis Och 149	ok	1	MELSSILKPNAVRVIGAASSKKRLFQEITDLAEATLKLDAQETLEALLERESLGPTGVGH	1	MEFSELLKPEAVKVLNSASSKKRLMQDISDLSAQVYDLNADVVLDAMLAREALGPTGVGH	RLO149_10180	nitrogen regulatory IIA protein	0	154	154	-	1710180	1709716
SPO0077	YP_165351.1	ZP_01901487.1	9e-55	Roseobacter sp. AzwK-3b	ok	1	MELSSILKPNAVRVIGAASSKKRLFQEITDLAEATLKLDAQETLEALLERESLGPTGVGH	1	MDIQMILKPEAVRVLSAVSSKKRLLHELGGIAESVYKLNQSLVVEALQERESLGPTGVGN	RAZWK3B_03155	nitrogen regulatory IIA protein	0	154	154	-	558226	557762
SPO0077	YP_165351.1	ZP_01750222.1	1e-50	Roseobacter sp. CCS2	ok	1	MELSSILKPNAVRVIGAASSKKRLFQEITDLAEATLKLDAQETLEALLERESLGPTGVGH	1	MQLGTILKADAVKSIASCTSKKRLFHDLGELAEASYDLNAVDVIDALIDREGLGPTGVGQ	RCCS2_09949	PTS IIA-like nitrogen-regulatory protein PtsN	0	154	154	-	1285385	1284921
SPO0077	YP_165351.1	ZP_05099858.1	1e-55	Roseobacter sp. GAI101	ok	1	MELSSILKPNAVRVIGAASSKKRLFQEITDLAEATLKLDAQETLEALLERESLGPTGVGH	1	MNFAKLIKPEAVKVLTSASSKKRLLHDIGELAHNAYGLDAGAVVEALLTRESLGPTGVGH	RGAI101_1310	nitrogen regulatory IIA protein	0	154	154	+	2540365	2540829
SPO0077	YP_165351.1	ZP_01055407.1	8e-65	Roseobacter sp. MED193	ok	1	MELSSILKPNAVRVIGAASSKKRLFQEITDLAEATLKLDAQETLEALLERESLGPTGVGH	1	MQISSILKPGAVRVIGAVSSKKRLFQEVADVAQTSYGLAAQSTVEALLDRESLGPTGVGH	MED193_14182	PTS IIA-like nitrogen-regulatory protein PtsN	0	154	154	-	1129459	1128995
SPO0077	YP_165351.1	ZP_01754132.1	6e-62	Roseobacter sp. SK209-2-6	ok	1	MELSSILKPNAVRVIGAASSKKRLFQEITDLAEATLKLDAQETLEALLERESLGPTGVGH	1	MQISSILKPQAVRVIGAVSSKKRLFQEIAEVAQTSYGLPSQTTVEALLDRESLGPTGVGH	RSK20926_08182	PTS IIA-like nitrogen-regulatory protein PtsN	0	154	154	+	1566112	1566576
SPO0077	YP_165351.1	ZP_00959560.1	2e-57	Roseovarius nubinhibens ISM	ok	1	MELSSILKPNAVRVIGAASSKKRLFQEITDLAEATLKLDAQETLEALLERESLGPTGVGH	1	MNLANILEPEAVRVVAAVSSKKRLMHELGDLAEATYGIEAHAVVEALLERESLGPTGVGH	ISM_06995	PTS IIA-like nitrogen-regulatory protein PtsN	0	154	154	+	1429689	1430153
SPO0077	YP_165351.1	ZP_01036867.1	2e-55	Roseovarius sp. 217	ok	1	MELSSILKPNAVRVIGAASSKKRLFQEITDLAEATLKLDAQETLEALLERESLGPTGVGH	1	MEIPMILKPEAVRVLSGATSKKRLMHELGSIAEAAYGVSHSAAVEALLERESLGPTGVGH	ROS217_10732	PTS IIA-like nitrogen-regulatory protein PtsN	0	154	154	+	3055725	3056189
SPO0077	YP_165351.1	ZP_05785701.1	7e-66	Ruegeria lacuscaerulensis ITI-1157	ok	1	MELSSILKPNAVRVIGAASSKKRLFQEITDLAEATLKLDAQETLEALLERESLGPTGVGH	1	MELSSILKPEAVRVLSAASSKKRLFQEIGDVAAGALGLDAQTVVDCLLERESLGPTGVGH	SL1157_0836	conserved hypothetical protein	0	154	154	-	1089558	1089094
SPO0077	YP_165351.1	ZP_05090991.1	2e-63	Ruegeria sp. R11	ok	1	MELSSILKPNAVRVIGAASSKKRLFQEITDLAEATLKLDAQETLEALLERESLGPTGVGH	1	MQISDILKPEAVRVFGAASSKKRLFQEIADVAQLAYGLSSQTTVEALLDRESLGPTGVGH	RR11_3446	nitrogen regulatory IIA protein	0	154	154	+	2669627	2670091
SPO0077	YP_165351.1	YP_612016.1	1e-60	Ruegeria sp. TM1040	ok	1	MELSSILKPNAVRVIGAASSKKRLFQEITDLAEATLKLDAQETLEALLERESLGPTGVGH	1	MQISNILTQEAVRVIGAASSKKRLFQEVAEVAQTAYGLKASLTVEALLDRESLGPTGVGH	TM1040_0021	PTS IIA-like nitrogen-regulatory protein PtsN	0	154	154	-	23884	23420
SPO0077	YP_165351.1	ZP_05741069.1	1e-62	RuegeriaTrich CH4B	ok	1	MELSSILKPNAVRVIGAASSKKRLFQEITDLAEATLKLDAQETLEALLERESLGPTGVGH	1	MQISNILKQEAVRVIGAASSKKRLFQEVAEVAQAAYGLKAQLTVEALLDRESLGPTGVGH	SCH4B_3383	nitrogen regulatory protein	0	154	154	-	3284751	3284287
SPO0077	YP_165351.1	ZP_00954378.1	2e-56	Sulfitobacter sp. EE-36	ok	1	MELSSILKPNAVRVIGAASSKKRLFQEITDLAEATLKLDAQETLEALLERESLGPTGVGH	1	MNFAKLLKPGAVKVLTSASSKKRLLHDIGELAHNAYGLKAAAVVEALMTRESLGPTGVGH	EE36_06768	PTS IIA-like nitrogen-regulatory protein PtsN	0	154	154	+	774053	774517
SPO0077	YP_165351.1	ZP_00948922.1	2e-56	Sulfitobacter sp. NAS-14.1	ok	1	MELSSILKPNAVRVIGAASSKKRLFQEITDLAEATLKLDAQETLEALLERESLGPTGVGH	1	MNFAKLLKPGAVKVLTSASSKKRLLHDIGELAHNAYGLKAATVVEALMTRESLGPTGVGH	NAS141_11691	PTS IIA-like nitrogen-regulatory protein PtsN	0	154	154	+	720128	720592
SPO0077	YP_165351.1	ZP_05342485.1	4e-51	Thalassiobium R2A62	ok	1	MELSSILKPNAVRVIGAASSKKRLFQEITDLAEATLKLDAQETLEALLERESLGPTGVGH	1	MQMSDILNPEGVKLISQVSSKKRLFHDLGELAEDAMGLCAATVIEALQDREALGPTGVGH	TR2A62_2526	phosphoenolpyruvate-dependent sugar phosphotransferase system, eiia 2, putative	0	155	155	+	2379999	2380466
SPO0077	YP_165351.1	ZP_01748659.1	2e-58	Sagittula stellata E-37	wrong	1	MELSSILKPNAVRVIGAASSKKRLFQEITDLAEATLKLDAQETLEALLERESLGPTGVGH	2	MKFSDLLKPDAVKVMGSCSSKKRLMHDIADLAESVHGLHAQRVVEALLERESLGPTGVGH	SSE37_18357	PTS IIA-like nitrogen-regulatory protein PtsN	-1	155	154	+	5037120	5037584
SPO0077	YP_165351.1	ZP_01878424.1	3e-53	Roseovarius sp. TM1035	wrong	6	ILKPNAVRVIGAASSKKRLFQEITDLAEATLKLDAQETLEALLERESLGPTGVGHGVALP	2	ILKPEAVRVLSGATSKKRLMHELGNIAEAAYGVSHSAAVEALLERESLGPTGVGHGVALP	RTM1035_17527	PTS IIA-like nitrogen-regulatory protein PtsN	4	150	154	+	708656	709120
SPO0082	YP_165356.1	ZP_01002214.1	1e-125	Loktanella vestfoldensis SKA53	ok	1	MTDRSSFIDTARQVVLDEARALDALSESLGDGFAEAVELILRTKGRVIVSGIGKSGHIGH	1	MTDPVPFLATARRVILQEADALTALSATLDANFADAVTLLLNAKGRVIVSGMGKSGHIAR	SKA53_11543	arabinose 5-phosphate isomerase	0	322	322	+	561655	562623
SPO0082	YP_165356.1	ZP_01154876.1	1e-121	Oceanicola granulosus HTCC2516	ok	1	MTDRSSFIDTARQVVLDEARALDALSESLGDGFAEAVELILRTKGRVIVSGIGKSGHIGH	1	MADRDALLAAARRVVATEAEALSILAESLGPGLAEALELVLAARGRVVVSGMGKSGHIAR	OG2516_11001	Sugar phosphate Isomerase	0	322	322	-	176109	175141
SPO0082	YP_165356.1	ZP_05066170.1	1e-121	Octadecabacter antarcticus 238	ok	1	MTDRSSFIDTARQVVLDEARALDALSESLGDGFAEAVELILRTKGRVIVSGIGKSGHIGH	1	MAHNPKFTDTARRVIRAEADALMALADAIDGSLADAVELILNAKGRIIISGIGKSGHIAR	OA238_3350	arabinose 5-phosphate isomerase	0	322	322	-	2285827	2284859
SPO0082	YP_165356.1	ZP_05053929.1	1e-118	Octadecabacter antarcticus 307	ok	1	MTDRSSFIDTARQVVLDEARALDALSESLGDGFAEAVELILRTKGRVIVSGIGKSGHIGH	1	MAHDPKFTETARRVIRAEADALIALADAIDGSLADAVDLILNAKGRIIISGIGKSGHIAR	OA307_5305	sugar isomerase, KpsF/GutQ family	0	322	322	+	2751584	2752552
SPO0082	YP_165356.1	ZP_02149907.1	1e-144	Phaeobacter gallaeciensis 2.10	ok	1	MTDRSSFIDTARQVVLDEARALDALSESLGDGFAEAVELILRTKGRVIVSGIGKSGHIGH	1	MSSAETFLATARQVITDEARALDALADGLDARFAEAVDLVLQAEGRVIVSGIGKSGHIGH	RG210_06529	arabinose 5-phosphate isomerase	0	323	323	+	2451685	2452656
SPO0082	YP_165356.1	ZP_02145499.1	1e-145	Phaeobacter gallaeciensis BS107	ok	1	MTDRSSFIDTARQVVLDEARALDALSESLGDGFAEAVELILRTKGRVIVSGIGKSGHIGH	1	MSSAETFLATARQVITDEARALDALADGLDARFAEAVDLVLQAEGRVIVSGIGKSGHIGH	RGBS107_06714	arabinose 5-phosphate isomerase	0	323	323	-	2059685	2058714
SPO0082	YP_165356.1	ZP_05078751.1	1e-144	Phaeobacter sp. Y4I	ok	1	MTDRSSFIDTARQVVLDEARALDALSESLGDGFAEAVELILRTKGRVIVSGIGKSGHIGH	1	MTDAEKFLVTARQVITDEAQALNALAEGLDERFAEAVQLILQAKGRIIVSGIGKSGHIGH	RBY4I_1947	arabinose 5-phosphate isomerase	0	322	322	-	3697747	3696779
SPO0082	YP_165356.1	ZP_05122419.1	1e-139	Rhodobacteraceae KLH11	ok	1	MTDRSSFIDTARQVVLDEARALDALSESLGDGFAEAVELILRTKGRVIVSGIGKSGHIGH	1	MIDTVSFLNTARQVITDEARALDTLAEGLDERFAQAVDLILQATGRIIVSGIGKSGHIGH	RKLH11_887	arabinose 5-phosphate isomerase	0	320	320	-	978561	977599
SPO0082	YP_165356.1	ZP_05075662.1	1e-116	Rhodobacterales HTCC2083	ok	1	MTDRSSFIDTARQVVLDEARALDALSESLGDGFAEAVELILRTKGRVIVSGIGKSGHIGH	1	MTDASKFLDTARRVIRIEADALALLANEVGTPFGQAVQMILDAPGRIIVCGMGKSGHVAR	RB2083_2837	arabinose 5-phosphate isomerase	0	320	320	+	1153491	1154453
SPO0082	YP_165356.1	ZP_01902189.1	2e-95	Roseobacter sp. AzwK-3b	ok	1	MTDRSSFIDTARQVVLDEARALDALSESLGDGFAEAVELILRTKGRVIVSGIGKSGHIGH	1	MTSTPRPADIARDVLTIERDALGTLLDALPHDFDAVVELLLTVPGRVIVSGMGKSGHVAA	RAZWK3B_10146	KpsF/GutQ family protein	0	319	319	-	1257359	1256400
SPO0082	YP_165356.1	ZP_01750227.1	1e-129	Roseobacter sp. CCS2	ok	1	MTDRSSFIDTARQVVLDEARALDALSESLGDGFAEAVELILRTKGRVIVSGIGKSGHIGH	1	MTDHAIFLTAARRVITQEAKALTVLSDQLGDSFGEAIELLLNASGRVIVTGMGKSGHIAR	RCCS2_09974	arabinose 5-phosphate isomerase	0	322	322	-	1289068	1288100
SPO0082	YP_165356.1	ZP_01055412.1	1e-139	Roseobacter sp. MED193	ok	1	MTDRSSFIDTARQVVLDEARALDALSESLGDGFAEAVELILRTKGRVIVSGIGKSGHIGH	1	MTSSEQLLATARQVATDEARALEALAESFDERFVEAANLVLAATGRIIISGIGKSGHIGR	MED193_14207	arabinose 5-phosphate isomerase	0	322	322	-	1133252	1132284
SPO0082	YP_165356.1	ZP_01754126.1	1e-136	Roseobacter sp. SK209-2-6	ok	1	MTDRSSFIDTARQVVLDEARALDALSESLGDGFAEAVELILRTKGRVIVSGIGKSGHIGH	1	MTENEQFLATARQVASDEAHALEALAESFDERFAEAARLILSATGRVIVSGIGKSGHIGH	RSK20926_08152	arabinose 5-phosphate isomerase	0	322	322	+	1562311	1563279
SPO0082	YP_165356.1	ZP_05785706.1	1e-153	Ruegeria lacuscaerulensis ITI-1157	ok	1	MTDRSSFIDTARQVVLDEARALDALSESLGDGFAEAVELILRTKGRVIVSGIGKSGHIGH	1	MTDTESFLKTARQVVTDEARALEVLAEGLDERFADAVRLILQAKGRLIVSGIGKSGHIGH	SL1157_0841	arabinose 5-phosphate isomerase	0	322	322	-	1093267	1092299
SPO0082	YP_165356.1	ZP_05090618.1	1e-148	Ruegeria sp. R11	ok	1	MTDRSSFIDTARQVVLDEARALDALSESLGDGFAEAVELILRTKGRVIVSGIGKSGHIGH	1	MNSAETFLATARQVITDEAKALDALADALDSRFADAVELVLKAKGRVIVSGIGKSGHIGH	RR11_3073	arabinose 5-phosphate isomerase	0	323	323	+	2665894	2666865
SPO0082	YP_165356.1	ZP_05343542.1	1e-125	Thalassiobium R2A62	ok	1	MTDRSSFIDTARQVVLDEARALDALSESLGDGFAEAVELILRTKGRVIVSGIGKSGHIGH	1	MTDRRTFLATAHRVITDEAAALTTLADGLGESFADAVELMLNTKGRVIVSGMGKSGHIAR	TR2A62_2519	sugar isomerase, KpsF/GutQ family	0	322	322	+	2376326	2377294
SPO0082	YP_165356.1	ZP_00999540.1	4e-91	Oceanicola batsensis HTCC2597	wrong	1	MTDRSSF--IDTARQVVLDEARALDALSESLGDGFAEAVELILRTKGRVIVSGIGKSGHI	5	VTSRNSAPAIETARAVLRSESAALAQLADELTAEFDSVVAALLPVQGRVVISGMGKSGHV	OB2597_13258	Sugar phosphate Isomerase	-4	325	321	+	2098566	2099531
SPO0082	YP_165356.1	ZP_05101707.1	1e-120	Roseobacter sp. GAI101	wrong	12	VVLDEARALDALSESLGDGFAEAVELILRTKGRVIVSGIGKSGHIGHKIAATLASTGTPA	1	MIRTEADALVALADSLDDRFRQAIDLLIATRGRVIVTGIGKSGHIAKKIAATLASTGTPA	RGAI101_3164	arabinose 5-phosphate isomerase	11	309	320	+	2536677	2537639
SPO0093	YP_165367.1	ZP_05783307.1	2e-84	Citriecella sp. SE45	ok	1	MHGLIVIDVQNDFCPGGALAVPEGDAVVAPINAMMKDFDAVVLTQDWHPAGHSSFASSHP	1	MHALIVIDLQVDFCPGGALAVAGGDEIVGPVNAMMAEFDAVILTQDWHPAEHSSFAANHP	CSE45_3526	pyrazinamidase/nicotinamidase	0	197	197	+	4200606	4201199
SPO0093	YP_165367.1	ZP_01443288.1	2e-85	Pelagibaca bermudensis HTCC2601	ok	1	MHGLIVIDVQNDFCPGGALAVPEGDAVVAPINAMMKDFDAVVLTQDWHPAGHSSFASSHP	1	MHALVVIDVQNDFCPGGALAVTGGDEIVAPINAMMAEFDAVILTQDWHPAGHSSFASQHP	R2601_15362	pyrazinamidase/nicotinamidase	0	197	197	+	2237441	2238034
SPO0093	YP_165367.1	ZP_01745842.1	7e-87	Sagittula stellata E-37	ok	1	MHGLIVIDVQNDFCPGGALAVPEGDAVVAPINAMMKDFDAVVLTQDWHPAGHSSFASSHP	1	MHALIVIDVQNDFCPGGALAVAQGDEIVQPINALMAEFDAVVLTQDWHPAGHSSFASAHE	SSE37_16668	pyrazinamidase/nicotinamidase	0	197	197	-	2107727	2107134
SPO0093	YP_165367.1	ZP_05051017.1	2e-74	Octadecabacter antarcticus 307	wrong	2	HGLIVIDVQNDFCPGGALAVPEGDAVVAPINAMMKDFDAVVLTQDWHPAGHSSFASSHPG	25	HALLVIDVQNDFCPGGALAVTNGDGIVKGINALMPDFGAVILTQDWHPAGHSSFATSHDA	OA307_2393	isochorismatase family protein	-23	218	195	+	3007389	3007976
SPO0093	YP_165367.1	ZP_00954335.1	2e-81	Sulfitobacter sp. EE-36	wrong	2	HGLIVIDVQNDFCPGGALAVPEGDAVVAPINAMMKDFDAVVLTQDWHPAGHSSFASSHPG	30	HALIVIDVQNDFCPGGALAVTDGDAIVDGINALMGQADAVVLTQDWHPAGHSSFASSHAD	EE36_06553	pyrazinamidase/nicotinamidase	-28	226	198	-	732972	732376
SPO0097	YP_165371.1	ZP_05122831.1	0	Rhodobacteraceae KLH11	ok	1	MTLPLWFDPTLCLIGGRWQAPRGGDTLPLINPSDGTEICRIARGTAPDIDTAVTAAEAAL	1	MKNPLWFDPGLCLIGGAW-CPAAGGTLPLINPSDGTEICRIAKGGRQDIDAAVRAARAAA	RKLH11_1299	aldehyde dehydrogenase 2b4	0	482	482	-	899266	897818
SPO0097	YP_165371.1	ZP_05076857.1	0	Rhodobacterales HTCC2083	ok	1	MTLP-LWFDPTLCLIGGRWQAPRGGDTLPLINPSDGTEICRIARGTAPDIDTAVTAAEAA	1	MSLPDLPFNPAHCLINGTWRAPLDGQTLALIDPSNGSELTQIARGQSRDIDASVEAAQSA	RB2083_4032	aldehyde dehydrogenase	0	484	484	-	1776288	1774834
SPO0097	YP_165371.1	ZP_05099204.1	0	Roseobacter sp. GAI101	ok	1	MTL-PLWFDPTLCLIGGRWQAPRGGDTLPLINPSDGTEICRIARGTAPDIDTAVTAAEAA	1	MTLTPLGLDPSLCFIGGAWVPSTAAARVPLVNPSDGSALCEIACGSADDIDRAVRAAEAA	RGAI101_655	aldehyde dehydrogenase 2B4	0	484	484	+	73834	75288
SPO0097	YP_165371.1	ZP_05786092.1	0	Ruegeria lacuscaerulensis ITI-1157	ok	1	MTLPLWFDPTLCLIGGRWQAPRGGDTLPLINPSDGTEICRIARGTAPDIDTAVTAAEAAL	1	MLNPIWFDPTLCLIGGDWVATE--DTLDLTNPSDATPLCRIARGGAPQIDAAVQAAQAAL	SL1157_1245	betaine aldehyde dehydrogenase	0	481	481	+	1504012	1505457
SPO0097	YP_165371.1	YP_508718.1	0	Jannaschia sp. CCS1	wrong	3	LPLWFDPTLCLIGGRWQAPRGGDTLPLINPSDGTEICRIARGTAPDIDTAVTAAEAALAG	1	MSIWFDPSLLFINGKWRACASGETLPVINPSNGENIARIARGGGADVDAAVASAEGAQAG	Jann_0776	betaine-aldehyde dehydrogenase	2	481	483	-	736214	734763
SPO0104	YP_165378.1	ZP_05779500.1	0	Citriecella sp. SE45	ok	1	MTFILAIDQGTTSSRAILFDGEMRRVATAQREFTQHFPEAGWVEHDAEEIWQTTVEVCRE	1	MGYILAIDQGTTSSRAILFDKDLKIAAIAQEEFAQHYPHSGWVEHDCSDLWTTTAATCRG	CSE45_4239	glycerol kinase	0	494	494	-	425540	424056
SPO0104	YP_165378.1	YP_511625.1	0	Jannaschia sp. CCS1	ok	1	MTFILAIDQGTTSSRAILFDGEMRRVATAQREFTQHFPEAGWVEHDAEEIWQTTVEVCRE	1	MTQILAIDQGTTSTRAIVFDGQLRPKASAQKEFTQHFPASGWVEHDPNEIWDTVLETCRG	Jann_3683	glycerol kinase	0	489	489	-	3765883	3764414
SPO0104	YP_165378.1	ZP_01003933.1	0	Loktanella vestfoldensis SKA53	ok	1	MTFILAIDQGTTSSRAILFDGEMRRVATAQREFTQHFPEAGWVEHDAEEIWQTTVEVCRE	1	MGYILALDQGTTSSRGIVFGPDMRIVATAQEEFPQHYPASGWVEHDPSDLWASTAATARA	SKA53_08181	Glycerol kinase	0	495	495	+	2267047	2268534
SPO0104	YP_165378.1	ZP_01015170.1	0	Maritimibacter alkaliphilus HTCC2654	ok	1	MTFILAIDQGTTSSRAILFDGEMRRVATAQREFTQHFPEAGWVEHDAEEIWQTTVEVCRE	1	MTHILALDQGTTSSRAIAFDGEMRPVASAQREFDQHFPRSGWVEHEPEDIWDTTLATARE	RB2654_21443	glycerol kinase	0	489	489	+	3748157	3749626
SPO0104	YP_165378.1	ZP_00999735.1	0	Oceanicola batsensis HTCC2597	ok	1	MTFILAIDQGTTSSRAILFDGEMRRVATAQREFTQHFPEAGWVEHDAEEIWQTTVEVCRE	1	MRYVLAIDQGTTSSRAIVFDAGLTPVASAQEEFRQYFPRSGWVEHDPTDIWSTVAATSRA	OB2597_15215	Glycerol kinase	0	496	496	-	2320136	2318646
SPO0104	YP_165378.1	ZP_01155596.1	0	Oceanicola granulosus HTCC2516	ok	1	MTFILAIDQGTTSSRAILFDGEMRRVATAQREFTQHFPEAGWVEHDAEEIWQTTVEVCRE	1	MTHILAIDQGTTSSRAILYDGEMRPVSTSQREFAQHFPRSGWVEHAPQDLWETVVATCRE	OG2516_01954	probable glycerol kinase	0	495	495	+	951693	953180
SPO0104	YP_165378.1	ZP_05053522.1	0	Octadecabacter antarcticus 307	ok	1	MTFILAIDQGTTSSRAILFDGEMRRVATAQREFTQHFPEAGWVEHDAEEIWQTTVEVCRE	1	MTHILAIDQGTTSTRAILFDDEMAVAHVAQQEFRQIYPQSGWVEHDVEDIWDSVVAVCRD	OA307_4898	glycerol kinase	0	491	491	+	523520	524995
SPO0104	YP_165378.1	ZP_01444627.1	0	Pelagibaca bermudensis HTCC2601	ok	1	MTFILAIDQGTTSSRAILFDGEMRRVATAQREFTQHFPEAGWVEHDAEEIWQTTVEVCRE	1	MGYILAIDQGTTSSRAILFDKDLNIAASVQEEFPQHYPASGWVEHDCSDLWTTTAATCRG	R2601_12840	Glycerol kinase	0	494	494	-	3657423	3655939
SPO0104	YP_165378.1	ZP_02149478.1	0	Phaeobacter gallaeciensis 2.10	ok	1	MTFILAIDQGTTSSRAILFDGEMRRVATAQREFTQHFPEAGWVEHDAEEIWQTTVEVCRE	1	MTYILAIDQGTTSTRAILFDDRMQAQGSAQQEFAQHFPQAGWVEHDPEDLWTTTLDVCRK	RG210_05947	glycerol kinase	0	494	494	-	1978097	1976613
SPO0104	YP_165378.1	ZP_02146740.1	0	Phaeobacter gallaeciensis BS107	ok	1	MTFILAIDQGTTSSRAILFDGEMRRVATAQREFTQHFPEAGWVEHDAEEIWQTTVEVCRE	1	MTYILAIDQGTTSTRAILFDDRMQAQGSAQQEFTQHFPQAGWVEHDPENLWSTTLDVCRK	RGBS107_04736	glycerol kinase	0	494	494	-	3353667	3352183
SPO0104	YP_165378.1	ZP_05077833.1	0	Phaeobacter sp. Y4I	ok	1	MTFILAIDQGTTSSRAILFDGEMRRVATAQREFTQHFPEAGWVEHDAEEIWQTTVEVCRE	1	MTYILAIDQGTTSTRAILFDAGMQVAGTAQQEFTQHYPQAGWVEHDPEEIWDTTVAVCRK	RBY4I_1022	glycerol kinase	0	496	496	+	3832889	3834379
SPO0104	YP_165378.1	ZP_05124111.1	0	Rhodobacteraceae KLH11	ok	1	MTFILAIDQGTTSSRAILFDGEMRRVATAQREFTQHFPEAGWVEHDAEEIWQTTVEVCRE	1	MTYILAIDQGTTSSRAILFDANMQRVGTAQREFTQHFPQEGWVEHDAEEIWESVLTVCRE	RKLH11_2587	glycerol kinase	0	492	492	+	907161	908639
SPO0104	YP_165378.1	ZP_01741861.1	0	Rhodobacterales bacterium HTCC2150	ok	1	MTFILAIDQGTTSSRAILFDGEMRRVATAQREFTQHFPEAGWVEHDAEEIWQTTVEVCRE	1	MTYIMAIDQGTTSTRAILFDENMRIAHSDQQEFDQIFPQSGWVEHDVEQIWATIKSTCEG	RB2150_07423	glycerol kinase	0	492	492	+	1736138	1737616
SPO0104	YP_165378.1	ZP_01446649.1	0	Rhodobacterales bacterium HTCC2255	ok	1	MTFILAIDQGTTSSRAILFDGEMRRVATAQREFTQHFPEAGWVEHDAEEIWQTTVEVCRE	1	MTFILAIDQGTTSTRSMIFDINMNVVATDQTEFKQYFPKSGWVEHDPNDLWETTLKTCHK	OM2255_04815	Glycerol kinase	0	495	495	-	251858	250371
SPO0104	YP_165378.1	ZP_05074986.1	0	Rhodobacterales HTCC2083	ok	1	MTFILAIDQGTTSSRAILFDGEMRRVATAQREFTQHFPEAGWVEHDAEEIWQTTVEVCRE	1	MTHILAIDQGTTSTRAILFGADMAPVASAQEEFKQHFPQSGWVEHEASDLWSTTASTCRG	RB2083_2161	glycerol kinase	0	494	494	+	2243848	2245332
SPO0104	YP_165378.1	YP_683094.1	0	Roseobacter denitrificans OCh 114	ok	1	MTFILAIDQGTTSSRAILFDGEMRRVATAQREFTQHFPEAGWVEHDAEEIWQTTVEVCRE	1	MTHILAIDQGTTSSRAIIFDASMNITASAQEEFAQHYPDSGWVEHDPGDLWATTAGTCRA	RD1_2883	glycerol kinase	0	495	495	-	2761358	2759871
SPO0104	YP_165378.1	ZP_02138947.1	0	Roseobacter litoralis Och 149	ok	1	MTFILAIDQGTTSSRAILFDGEMRRVATAQREFTQHFPEAGWVEHDAEEIWQTTVEVCRE	1	MTHILAIDQGTTSSRAIIFDGAMNITASAQEEFTQHYPDSGWVEHDPGDLWATTAGTCRA	RLO149_19389	glycerol kinase	0	495	495	+	189099	190586
SPO0104	YP_165378.1	ZP_01904287.1	0	Roseobacter sp. AzwK-3b	ok	1	MTFILAIDQGTTSSRAILFDGEMRRVATAQREFTQHFPEAGWVEHDAEEIWQTTVEVCRE	1	MTHILAIDQGTTSSRAILFDSDMKLVATAQEEFRQHYPDSGWVEHDPNDLWSTTAGTCRE	RAZWK3B_11291	glycerol kinase	0	498	498	+	3361231	3362727
SPO0104	YP_165378.1	ZP_01751526.1	0	Roseobacter sp. CCS2	ok	1	MTFILAIDQGTTSSRAILFDGEMRRVATAQREFTQHFPEAGWVEHDAEEIWQTTVEVCRE	1	MSYILAIDQGTTSSRAIIFDADMRIKATAQEEFTQHFPQSGWVEHDPSDIWSSVASTCRG	RCCS2_17936	glycerol kinase	0	496	496	+	2535152	2536642
SPO0104	YP_165378.1	ZP_05101646.1	0	Roseobacter sp. GAI101	ok	1	MTFILAIDQGTTSSRAILFDGEMRRVATAQREFTQHFPEAGWVEHDAEEIWQTTVEVCRE	1	MTYILAIDQGTTSTRAIVFDGAMAVVSSAQEEFAQHFPQSGWVEHDPDDLWQTTVNTCRD	RGAI101_3103	glycerol kinase	0	495	495	-	1209229	1207742
SPO0104	YP_165378.1	ZP_01055590.1	0	Roseobacter sp. MED193	ok	1	MTFILAIDQGTTSSRAILFDGEMRRVATAQREFTQHFPEAGWVEHDAEEIWQTTVEVCRE	1	MTYILAIDQGTTSTRAVLFDADMQAVGTAQREFPQYFPKAGWVEHDLEEIWESVVETCRK	MED193_15097	glycerol kinase	0	494	494	+	1325349	1326833
SPO0104	YP_165378.1	ZP_01756640.1	0	Roseobacter sp. SK209-2-6	ok	1	MTFILAIDQGTTSSRAILFDGEMRRVATAQREFTQHFPEAGWVEHDAEEIWQTTVEVCRE	1	MNYILAIDQGTTSTRAILFDGEMQPLRTAQQEFTQHFPQAGWVEHDPEEIWETVLATCRQ	RSK20926_07623	glycerol kinase	0	501	501	-	4090352	4088847
SPO0104	YP_165378.1	ZP_01877963.1	0	Roseovarius sp. TM1035	ok	1	MTFILAIDQGTTSSRAILFDGEMRRVATAQREFTQHFPEAGWVEHDAEEIWQTTVEVCRE	1	MTHILAIDQGTTSSRAILFDAQMRITATAQEEFAQHFPQSGWVEHDANDLWSTTAGTCRA	RTM1035_15222	glycerol kinase	0	495	495	-	243627	242140
SPO0104	YP_165378.1	ZP_05786084.1	0	Ruegeria lacuscaerulensis ITI-1157	ok	1	MTFILAIDQGTTSSRAILFDGEMRRVATAQREFTQHFPEAGWVEHDAEEIWQTTVEVCRE	1	MTYILAIDQGTTSSRAILFDAQMQRVGTAQQEFTQYFPQEGWVEHDPEEIWDSVLNVCRQ	SL1157_1237	glycerol kinase	0	492	492	-	1496039	1494561
SPO0104	YP_165378.1	ZP_05090442.1	0	Ruegeria sp. R11	ok	1	MTFILAIDQGTTSSRAILFDGEMRRVATAQREFTQHFPEAGWVEHDAEEIWQTTVEVCRE	1	MTFILAIDQGTTSTRAILFDEKMQAVGSAQQEFTQHFPQAGWVEHDPEDLWRTTLDVCRK	RR11_2895	glycerol kinase	0	494	494	+	2921997	2923481
SPO0104	YP_165378.1	YP_611674.1	0	Ruegeria sp. TM1040	ok	1	MTFILAIDQGTTSSRAILFDGEMRRVATAQREFTQHFPEAGWVEHDAEEIWQTTVEVCRE	1	MTYILAIDQGTTSTRAILFDGDMQVAAVAQEEFTQHYPNAGWVEHDPEDLWSTTLATCRK	TM1040_3440	glycerol kinase	0	494	494	+	465392	466876
SPO0104	YP_165378.1	ZP_05739262.1	1e-171	RuegeriaTrich CH4B	ok	1	MTFILAIDQGTTSSRAILFDGEMRRVATAQREFTQHFPEAGWVEHDAEEIWQTTVEVCRE	1	MTYILAIDQGTTSTRAILFDGDMQVAAVAQEEFPQHYPNAGWVEHDPEDLWSTTLSTCRK	SCH4B_0933	glycerol kinase (ATP:glycerol 3-phosphotransferase)	0	397	397	+	850685	851878
SPO0104	YP_165378.1	ZP_01747228.1	0	Sagittula stellata E-37	ok	1	MTFILAIDQGTTSSRAILFDGEMRRVATAQREFTQHFPEAGWVEHDAEEIWQTTVEVCRE	1	MTHILAIDQGTTSTRAIVFDASMTAVASAQEEFPQHFPASGWVEHEATDLWATTAATCRA	SSE37_12511	Glycerol kinase	0	494	494	-	3541043	3539559
SPO0104	YP_165378.1	ZP_00955457.1	0	Sulfitobacter sp. EE-36	ok	1	MTFILAIDQGTTSSRAILFDGEMRRVATAQREFTQHFPEAGWVEHDAEEIWQTTVEVCRE	1	MTYILAIDQGTTSTRAIVYDDTMTSIASAQEEFPQHFPQSGWVEHDPDDLWRTTQATCRG	EE36_12488	glycerol kinase	0	495	495	+	1919738	1921225
SPO0104	YP_165378.1	ZP_00962892.1	0	Sulfitobacter sp. NAS-14.1	ok	1	MTFILAIDQGTTSSRAILFDGEMRRVATAQREFTQHFPEAGWVEHDAEEIWQTTVEVCRE	1	MTYILAIDQGTTSTRAIVYDDTMTSIASAQEEFPQHFPQSGWVEHDPDDLWRTTQATCRG	NAS141_17739	glycerol kinase	0	495	495	+	1955725	1957212
SPO0104	YP_165378.1	ZP_05342548.1	0	Thalassiobium R2A62	ok	1	MTFILAIDQGTTSSRAILFDGEMRRVATAQREFTQHFPEAGWVEHDAEEIWQTTVEVCRE	1	MTYILAIDQGTTSSRGIVFDADMQIVATSQQEFPQHFPQSGWVEHDPADLWATTLQTSRD	TR2A62_0776	glycerol kinase	0	496	496	-	721025	719535
SPO0104	YP_165378.1	ZP_02155524.1	0	Oceanibulbus indolifex HEL-45	wrong	1	MTFILAIDQGTTSSRAILFDGEMRRVATAQREFTQHFPEAGWVEHDAEEIWQTTVEVCRE	4	MTHILAIDQGTTSSRAILFDGNMAVTATAQEEFPQHFPRSGWVEHDPGDLWSTTAGTCRA	OIHEL45_19256	glycerol kinase	-3	501	498	-	4013436	4011938
SPO0104	YP_165378.1	ZP_01035805.1	0	Roseovarius sp. 217	wrong	1	MTFILAIDQGTTSSRAILFDGEMRRVATAQREFTQHFPEAGWVEHDAEEIWQTTVEVCRE	13	MTHILAIDQGTTSSRAILFDAQMRITATAQEEFAQHFPQSGWVEHDANDLWSTTAGTCRA	ROS217_06474	Glycerol kinase	-12	507	495	-	2011490	2010003
SPO0106	YP_165380.1	ZP_05780631.1	1e-115	Citriecella sp. SE45	ok	1	MLVVISPAKRLDWAERDVATTEPAFQDDAVRLAKTARNLTLGDLKKLMGLSDDLARLNRD	1	MLVVVSPAKRLDWAERDVAMTEPCFADEAVRLAKTARNLTLGDLKGLMGLSDDLAKLNRD	CSE45_0299	conserved hypothetical protein	0	256	256	+	909721	910491
SPO0106	YP_165380.1	YP_001534667.1	7e-85	Dinoroseobacter shibae DFL 12	ok	1	MLVVISPAKRLDWAERDVAT----TEPAFQDDAVRLAKTARNLTLGDLKKLMGLSDDLAR	1	MLTVISPAKRLDW---DVATPAGATLPEFQDEAMALVDVARELDVADLRKLMGLSEKLAV	Dshi_3333	protein of unknown function DUF328	0	267	267	-	3500281	3499478
SPO0106	YP_165380.1	YP_508386.1	6e-94	Jannaschia sp. CCS1	ok	1	MLVVISPAKRLDWAERDVATTEPAFQDDAVRLAKTARNLTLGDLKKLMGLSDDLARLNRD	1	MLTVISPAKRLDWAKRELATTAPDFMDDAVTLARAAKRLSQADLRKLMDISADLAKLNAD	Jann_0444	hypothetical protein Jann_0444	0	258	258	+	448451	449227
SPO0106	YP_165380.1	ZP_01004619.1	1e-97	Loktanella vestfoldensis SKA53	ok	1	MLVVISPAKRLDWAERDVATTEPAFQDDAVRLAKTARNLTLGDLKKLMGLSDDLARLNRD	1	MLVVISPAKSLDMTPVQIPASAPAFQDDALRLAKTARGLSLGELKSLMTISDDLARLNRD	SKA53_00455	hypothetical protein SKA53_00455	0	256	256	+	2928186	2928956
SPO0106	YP_165380.1	ZP_01015649.1	5e-79	Maritimibacter alkaliphilus HTCC2654	ok	1	MLVVISPAKRLDWAERDVAT--TEPAFQDDAVRLAKTARNLTLGDLKKLMGLSDDLARLN	1	MLITVSPAKRLDETEA-VATGGTTPFFADDTATLAKTAVLKQPRKLEALMDISQALGKLN	RB2654_11924	hypothetical protein 1099457000259_RB2654_11924	0	258	258	+	4233133	4233909
SPO0106	YP_165380.1	ZP_02152295.1	1e-113	Oceanibulbus indolifex HEL-45	ok	1	MLVVISPAKRLDWAERDVATTEPAFQDDAVRLAKTARNLTLGDLKKLMGLSDDLARLNRD	1	MLVVISPAKRLDWAERDVAVTQPDFQEDAVRLATTARNLTLGDLKKLMGLSDDLARLNRD	OIHEL45_05090	hypothetical protein OIHEL45_05090	0	259	259	-	785917	785138
SPO0106	YP_165380.1	ZP_00999704.1	3e-80	Oceanicola batsensis HTCC2597	ok	1	MLVVISPAKRLDWAERDVATTEPAFQDDAVRLAKTARNLTLGDLKKLMGLSDDLARLNRD	1	MLIVISPAKRLDWTPREAAMTRPEFLTRANSLARTMRGRTLTELRGLMDLSEDLARLNRD	OB2597_14078	hypothetical protein OB2597_14078	0	223	223	+	2289984	2290651
SPO0106	YP_165380.1	ZP_01154823.1	1e-94	Oceanicola granulosus HTCC2516	ok	1	MLVVISPAKRLDWAERDVATTEPAFQDDAVRLAKTARNLTLGDLKKLMGLSDDLARLNRD	1	MLTVISPAKSLDESPVAVTPTEPAFAADALRLAKSARNLTLGELKRLMSISDDLARLNRD	OG2516_10736	hypothetical protein OG2516_10736	0	256	256	+	110136	110906
SPO0106	YP_165380.1	ZP_05065895.1	1e-100	Octadecabacter antarcticus 238	ok	1	MLVVISPAKRLDWAERDVATTEPAFQDDAVRLAKTARNLTLGDLKKLMGLSDDLARLNRD	1	MLTVISPAKSLDWAPVEIVGTQPAFQDDAIRLAKTSRNLTLGALKTLMSISDDLARLNHD	OA238_3073	hypothetical protein OA238_3073	0	260	260	+	2379488	2380270
SPO0106	YP_165380.1	ZP_05052533.1	4e-98	Octadecabacter antarcticus 307	ok	1	MLVVISPAKRLDWAERDVATTEPAFQDDAVRLAKTARNLTLGDLKKLMGLSDDLARLNRD	1	MLTVISPAKSLDWDPVDIVGTQPAFQDDAIRLAKTSRNLTLTALKSLMSISDALARLNHD	OA307_3909	conserved hypothetical protein	0	260	260	+	2890817	2891599
SPO0106	YP_165380.1	ZP_01445659.1	4e-56	Pelagibaca bermudensis HTCC2601	ok	1	MLVVISPAKRLDWAERDVATTEPAFQDDAVRLAKTARNLTLGDLKKLMGLSDDLARLNRD	1	MLVVVSPAKKLDWSERDVTMTEPRLQDEAKRLAAVARELSVDDLKSLMKISDDLAKLNRD	R2601_12076	hypothetical protein 1100011001326_R2601_12076	0	152	152	-	4700663	4700205
SPO0106	YP_165380.1	ZP_02149464.1	1e-104	Phaeobacter gallaeciensis 2.10	ok	1	MLVVISPAKRLDWAERDVATTEPAFQDDAVRLAKTARNLTLGDLKKLMGLSDDLARLNRD	1	MLVVTSPAKKLDWSERDVEMTWPAMHDAATELASVARDLSVADLMKLMHISEDLAKLNYE	RG210_05877	hypothetical protein RG210_05877	0	254	254	-	1963644	1962880
SPO0106	YP_165380.1	ZP_02146726.1	1e-103	Phaeobacter gallaeciensis BS107	ok	1	MLVVISPAKRLDWAERDVATTEPAFQDDAVRLAKTARNLTLGDLKKLMGLSDDLARLNRD	1	MLVVTSPAKKLDWSERDVEMTWPAMHDAATELASVARDLSVADLMKLMHISEDLAKLNYE	RGBS107_04666	hypothetical protein RGBS107_04666	0	254	254	-	3339201	3338437
SPO0106	YP_165380.1	ZP_05077086.1	1e-99	Phaeobacter sp. Y4I	ok	1	MLVVISPAKRLDWAERDVATTEPAFQDDAVRLAKTARNLTLGDLKKLMGLSDDLARLNRD	1	MLVVTSPAKKLDWAERDQEMTWPALHDDAVALAEVARGQSVADLMKLMHISEDLAKLNYA	RBY4I_272	hypothetical protein RBY4I_272	0	254	254	+	3847014	3847778
SPO0106	YP_165380.1	ZP_05122619.1	1e-121	Rhodobacteraceae KLH11	ok	1	MLVVISPAKRLDWAERDVATTEPAFQDDAVRLAKTARNLTLGDLKKLMGLSDDLARLNRD	1	MLVVISPAKRLDWAERDVAVTQPDFQNDAIRLSKTARNLTLGDLKKLMDLSDDLARLNRD	RKLH11_1087	conserved hypothetical protein	0	256	256	+	919342	920112
SPO0106	YP_165380.1	ZP_01740427.1	8e-86	Rhodobacterales bacterium HTCC2150	ok	1	MLVVISPAKRLDWAERDV-ATTEPAFQDDAVRLAKTARNLTLGDLKKLMGLSDDLARLNR	1	MLTVISPAKRLDWSPMDMSAATEPKFKTDANALVRVARELSAEDLQKLMSISPDLAHLNV	RB2150_12151	hypothetical protein RB2150_12151	0	259	259	-	331755	330976
SPO0106	YP_165380.1	ZP_01447234.1	1e-65	Rhodobacterales bacterium HTCC2255	ok	1	MLVVISPAKRLDWAE-RDVATTEPAFQDDAVRLAKTARNLTLGDLKKLMGLSDDLARLNR	1	MLSVISPAKKLNFEKVLDVKDSTPKFQNDANYLAEIARKLSVTELKNLMKISEDLAILNQ	OM2255_08656	hypothetical protein OM2255_08656	0	251	251	-	879221	878466
SPO0106	YP_165380.1	ZP_05076982.1	1e-105	Rhodobacterales HTCC2083	ok	1	MLVVISPAKRLDWAERDVATTEPAFQDDAVRLAKTARNLTLGDLKKLMGLSDDLARLNRD	1	MLVVISPAKRLDWAERDVEMSAPDLQDDAVRLSKTAKNLTLGELRKLMHLSEDLARLNRD	RB2083_4157	hypothetical protein RB2083_4157	0	256	256	+	1289473	1290243
SPO0106	YP_165380.1	YP_680765.1	1e-114	Roseobacter denitrificans OCh 114	ok	1	MLVVISPAKRLDWAERDVATTEPAFQDDAVRLAKTARNLTLGDLKKLMGLSDDLARLNRD	1	MLVVISPAKRLDWAERDVPVTQPDFQEDAVRLSKTARNLTLGSLKSLMGLSDDLARLNRD	RD1_0358	hypothetical protein RD1_0358	0	259	259	-	353532	352753
SPO0106	YP_165380.1	ZP_02140479.1	1e-112	Roseobacter litoralis Och 149	ok	1	MLVVISPAKRLDWAERDVATTEPAFQDDAVRLAKTARNLTLGDLKKLMGLSDDLARLNRD	1	MLVVISPAKRLDWAERDVLVTQPDFQDDAVRLSKTARNLTLANLKSLMGLSDDLARLNRD	RLO149_10255	hypothetical protein RLO149_10255	0	259	259	+	1722991	1723770
SPO0106	YP_165380.1	ZP_01901243.1	1e-95	Roseobacter sp. AzwK-3b	ok	1	MLVVISPAKRLDWAERD-VATTEPAFQDDAVRLAKTARNLTLGDLKKLMGLSDDLARLNR	1	MLVVVSPAKKMDMDPVEGITPTRPMFRAEADELAGVAQGLSVDALQKLMKISENLAKLNR	RAZWK3B_01935	hypothetical protein RAZWK3B_01935	0	253	253	-	317599	316838
SPO0106	YP_165380.1	ZP_05101342.1	3e-50	Roseobacter sp. GAI101	ok	1	MLVVISPAKRLDWAERDV--ATTEPAFQDDAVRLAKTARNLTLGDLKKLMGLSDDLARLN	1	MLILLSPAKNVD-EERAAGHASTSPRFLAEAEEIVTVAREWSEDEICQIMKVSPAIARLN	RGAI101_2799	hypothetical protein RGAI101_2799	0	252	252	-	2444156	2443398
SPO0106	YP_165380.1	ZP_01055606.1	1e-96	Roseobacter sp. MED193	ok	1	MLVVISPAKRLDWAERDVATTEPAFQDDAVRLAKTARNLTLGDLKKLMGLSDDLARLNRD	1	MLVVVSPAKKLDWSEQDQEMTFPDFQSDAIALNAVARDLTVAELMKLMHISEDLAKLNYD	MED193_15177	hypothetical protein MED193_15177	0	256	256	+	1340569	1341339
SPO0106	YP_165380.1	ZP_01754091.1	6e-99	Roseobacter sp. SK209-2-6	ok	1	MLVVISPAKRLDWAERDVATTEPAFQDDAVRLAKTARNLTLGDLKKLMGLSDDLARLNRD	1	MLVVVSPAKKLDWAERDQDMTFPAFQDEAVKLAAVARELSVADLMKLMHISEDLAKLNHQ	RSK20926_07537	hypothetical protein RSK20926_07537	0	253	253	-	1524317	1523556
SPO0106	YP_165380.1	ZP_00959547.1	4e-86	Roseovarius nubinhibens ISM	ok	1	MLVVISPAKRLDWAE-RDVATTEPAFQDDAVRLAKTARNLTLGDLKKLMGLSDDLARLNR	1	MLITVSPAKKLDMEPTHDLDQSRPDFRAEAEELAGYANGLGVAGLQKLMKISENLARLNA	ISM_06930	hypothetical protein ISM_06930	0	251	251	-	1419354	1418599
SPO0106	YP_165380.1	ZP_01036969.1	3e-93	Roseovarius sp. 217	ok	1	MLVVISPAKRLDWAERD-VATTEPAFQDDAVRLAKTARNLTLGDLKKLMGLSDDLARLNR	1	MLVVVSPAKKLDMTPVEGITPTRPQFTHEAGELAQVAQGLNVGDLQKLMHISESLARLNV	ROS217_08750	hypothetical protein ROS217_08750	0	254	254	+	3165681	3166445
SPO0106	YP_165380.1	ZP_05786071.1	1e-125	Ruegeria lacuscaerulensis ITI-1157	ok	1	MLVVISPAKRLDWAERDVATTEPAFQDDAVRLAKTARNLTLGDLKKLMGLSDDLARLNRD	1	MLVVISPAKRLDWAERDVAPTQPDFQDDAIRLAKTARNLTLGDLKKLMSLSDDLARLNRD	SL1157_1224	conserved hypothetical protein	0	256	256	-	1483769	1482999
SPO0106	YP_165380.1	ZP_05087841.1	2e-99	Ruegeria sp. R11	ok	1	MLVVISPAKRLDWAERDVATTEPAFQDDAVRLAKTARNLTLGDLKKLMGLSDDLARLNRD	1	MLVVTSPAKKLDWSAREVDMTWPAMHDAAQELVGYARDLSVGDLMKLMHISEDLAKLNHE	RR11_290	hypothetical protein RR11_290	0	254	254	+	2936566	2937330
SPO0106	YP_165380.1	YP_614652.1	9e-57	Ruegeria sp. TM1040	ok	1	MLVVISPAKRLDWAE-RDVATTEPAFQDDAVRLAKTARNLTLGDLKKLMGLSDDLARLNR	1	MIILVSPAKKLNEERARGQATTVPRFLDQAAELAGVARTWSEDEIAKLMGISATLAKLNK	TM1040_2658	hypothetical protein TM1040_2658	0	251	251	-	2793812	2793057
SPO0106	YP_165380.1	ZP_05741307.1	3e-57	RuegeriaTrich CH4B	ok	1	MLVVISPAKRLDWAE-RDVATTEPAFQDDAVRLAKTARNLTLGDLKKLMGLSDDLARLNR	1	MIIIVSPAKKLNEERARGHAQTVPRFLDEAAELAAVAREWSEDEIAKLMGISATLAKLNK	SCH4B_2857	hypothetical protein SCH4B_2857	0	251	251	-	2746710	2745955
SPO0106	YP_165380.1	ZP_01745821.1	1e-107	Sagittula stellata E-37	ok	1	MLVVISPAKRLDWAERDVATTEPAFQDDAVRLAKTARNLTLGDLKKLMGLSDDLARLNRD	1	MLVTISPAKRLDWTERSVAMTEPKFEADAQRLAKTARNLTLRDLKGLMDLSDDLAKLNRD	SSE37_16563	hypothetical protein SSE37_16563	0	259	259	-	2084968	2084189
SPO0106	YP_165380.1	ZP_00954323.1	1e-98	Sulfitobacter sp. EE-36	ok	1	MLVVISPAKRLDWAERDVATTEPAFQDDAVRLAKTARNLTLGDLKKLMGLSDDLARLNRD	1	MLTVISPAKKMDWTPRDVAMTTPDLQEDAVALVKVARELSVGDLQSLMHLSEKLAKLNRD	EE36_06493	hypothetical protein EE36_06493	0	259	259	-	721731	720952
SPO0106	YP_165380.1	ZP_00948868.1	1e-97	Sulfitobacter sp. NAS-14.1	ok	1	MLVVISPAKRLDWAERDVATTEPAFQDDAVRLAKTARNLTLGDLKKLMGLSDDLARLNRD	1	MLTVISPAKKMDWTPRDVDMTTPDLQDDAVALVKVARELSVGDLQSLMHLSEKLAKLNRD	NAS141_11421	hypothetical protein NAS141_11421	0	259	259	-	667794	667015
SPO0106	YP_165380.1	ZP_01879959.1	2e-95	Roseovarius sp. TM1035	wrong	1	MLVVISPAKRLDWAERD-VATTEPAFQDDAVRLAKTARNLTLGDLKKLMGLSDDLARLNR	15	MLVVVSPAKKLDMTPVEGITPTRPVFAQEAAELAHVAQGLNVGDLQKLMHISESLARLNA	RTM1035_19636	hypothetical protein RTM1035_19636	-14	268	254	-	2256003	2255239
SPO0116	YP_165390.1	ZP_05100329.1	1e-137	Roseobacter sp. GAI101	ok	1	MTDVVLVLNAGSSSIKFAVYPSGTNTV-PLIRGKVAGVGRDPVFSAVRADGTAIDMVMPK	1	MMGALLVLNAGSSSLKFAVYPIAEDTLTPFVRGKFAGIGTAPAFSARRRDGETLTWDQVP	RGAI101_1781	acetate kinase	0	408	408	+	1145614	1146840
SPO0116	YP_165390.1	ZP_01745268.1	1e-81	Sagittula stellata E-37	wrong	1	MTDVVLVLNAGSSSIKFAVYPSGTNTVPLIRGKVAGVGRDPV-FSAVRADGTAIDMVMPK	26	MTDAVLALNTGSSSVKFAVAPVAAPEEPLLWGAAERLGSDKATLSLCRQDGGKQAQACPE	SSE37_24679	Acetate kinase	-25	399	374	+	1499838	1500962
SPO0139	YP_165411.1	YP_001534240.1	1e-131	Dinoroseobacter shibae DFL 12	ok	1	MSEPADLIGEIDALGIKLQEARASITRRFIGQERVVDLTLTALLCGGHALLIGLPGLGKT	1	MADAETLVKDIERLGEKLAEAKASIATQIIGQPTVVDLSLNAMLSGGHALLMGLPGLGKT	Dshi_2906	hypothetical protein Dshi_2906	0	335	335	-	3065854	3064847
SPO0139	YP_165411.1	YP_508625.1	1e-138	Jannaschia sp. CCS1	ok	1	MSEPADLIGEIDALGIKLQEARASITRRFIGQERVVDLTLTALLCGGHALLIGLPGLGKT	1	MTEPDTLVSEIEALGAKLGEAKASIAQRIIGQDEVVDLALAAMLSGGHALLMGLPGLGKT	Jann_0683	AAA_3 ATPase	0	335	335	+	654345	655352
SPO0139	YP_165411.1	ZP_01003362.1	1e-142	Loktanella vestfoldensis SKA53	ok	1	MSEPADLIGEIDALGIKLQEARASITRRFIGQERVVDLTLTALLCGGHALLIGLPGLGKT	1	MADDADLVAQIDALGAKLGAARDSIAARFIGQRRVVDLTLSALVCGGHAVLIGLPGLGKT	SKA53_15166	ATPase, MoxR family	0	335	335	-	1685962	1684955
SPO0139	YP_165411.1	ZP_01012197.1	1e-134	Maritimibacter alkaliphilus HTCC2654	ok	1	MSEPADLIGEIDALGIKLQEARASITRRFIGQERVVDLTLTALLCGGHALLIGLPGLGKT	1	MDEAEDLVADIEALGGRLAEARSMVAKRIIGQDTVVEQVMAAMLAGGHALLIGLPGLGKT	RB2654_17641	ATPase, MoxR family protein	0	335	335	-	926951	925944
SPO0139	YP_165411.1	ZP_02152289.1	1e-151	Oceanibulbus indolifex HEL-45	ok	1	MSEPADLIGEIDALGIKLQEARASITRRFIGQERVVDLTLTALLCGGHALLIGLPGLGKT	1	MAEADDLIAQIEALSEKLGKAKQSITGRFVGQEQVVDLALTALLCGGHGLLIGLPGLGKT	OIHEL45_05060	methanol dehydrogenase regulator moxR, putative	0	335	335	+	776836	777843
SPO0139	YP_165411.1	ZP_01156368.1	1e-144	Oceanicola granulosus HTCC2516	ok	1	MSEPADLIGEIDALGIKLQEARASITRRFIGQERVVDLTLTALLCGGHALLIGLPGLGKT	1	MNADADLVADIEALGTRLETARDSISRQFLGQERVVDLTLAALISGGHALLIGVPGLGKT	OG2516_16911	ATPase, MoxR family protein	0	335	335	-	1806066	1805059
SPO0139	YP_165411.1	ZP_02149457.1	1e-153	Phaeobacter gallaeciensis 2.10	ok	1	MSEPADLIGEIDALGIKLQEARASITRRFIGQERVVDLTLTALLCGGHALLIGLPGLGKT	1	MSEPDDLLAEIEALEDKLTQARSSITRRFIGQERVVDLTLSTLLCGGHGLLIGLPGLGKT	RG210_05842	ATPase, MoxR family protein	0	335	335	+	1945909	1946916
SPO0139	YP_165411.1	ZP_02146719.1	1e-154	Phaeobacter gallaeciensis BS107	ok	1	MSEPADLIGEIDALGIKLQEARASITRRFIGQERVVDLTLTALLCGGHALLIGLPGLGKT	1	MSEPDDLLAEIEALEDKLTQARSSITRRFIGQERVVDLTLSTLLCGGHGLLIGLPGLGKT	RGBS107_04631	ATPase associated with various cellular activities, AAA_3	0	335	335	+	3321466	3322473
SPO0139	YP_165411.1	ZP_05080175.1	1e-158	Phaeobacter sp. Y4I	ok	1	MSEPADLIGEIDALGIKLQEARASITRRFIGQERVVDLTLTALLCGGHALLIGLPGLGKT	1	MPETDDLLAGIEALEAKLQEARASITRRFIGQERVVDLTLSVLLCGGHGLLIGLPGLGKT	RBY4I_3374	ATPase, AAA family	0	335	335	-	3866016	3865009
SPO0139	YP_165411.1	ZP_05123412.1	1e-163	Rhodobacteraceae KLH11	ok	1	MSEPADLIGEIDALGIKLQEARASITRRFIGQERVVDLTLTALLCGGHALLIGLPGLGKT	1	MSEPADLVSEIEALENKLQEAKSSITRRFIGQERVVDLTLTALLCGGHALLIGLPGLGKT	RKLH11_1885	ATPase, MoxR family	0	335	335	-	929192	928185
SPO0139	YP_165411.1	ZP_01740807.1	1e-135	Rhodobacterales bacterium HTCC2150	ok	1	MSEPADLIGEIDALGIKLQEARASITRRFIGQERVVDLTLTALLCGGHALLIGLPGLGKT	1	MAKPESLVAEIENLSVKLAEARASLGKRIIGQDRVIDLSMAALLCGGHGLLIGLPGLGKT	RB2150_14051	AAA_3 ATPase	0	335	335	+	701724	702731
SPO0139	YP_165411.1	ZP_05074121.1	1e-152	Rhodobacterales HTCC2083	ok	1	MSEPADLIGEIDALGIKLQEARASITRRFIGQERVVDLTLTALLCGGHALLIGLPGLGKT	1	MSSAEDLVTDIETLGARLAEAKESITKRFIGQERVVDLTLSALLCGGHALLIGLPGLGKT	RB2083_1296	MoxR, MoxR protein	0	336	336	+	788014	789024
SPO0139	YP_165411.1	YP_680760.1	1e-157	Roseobacter denitrificans OCh 114	ok	1	MSEPADLIGEIDALGIKLQEARASITRRFIGQERVVDLTLTALLCGGHALLIGLPGLGKT	1	MSEAEDLVAEIEALGEKLAQAKSSITKRFIGQERVVELTLTALLCGGHGLLIGLPGLGKT	RD1_0353	methanol dehydrogenase regulator moxR, putative	0	335	335	+	343688	344695
SPO0139	YP_165411.1	ZP_02140484.1	1e-155	Roseobacter litoralis Och 149	ok	1	MSEPADLIGEIDALGIKLQEARASITRRFIGQERVVDLTLTALLCGGHALLIGLPGLGKT	1	MSEAEDLVAEIEALGEKLAEAKSSITKRFIGQERVVELTLTALLCGGHGLLIGLPGLGKT	RLO149_10280	methanol dehydrogenase regulator moxR, putative	0	335	335	-	1732836	1731829
SPO0139	YP_165411.1	ZP_01901218.1	1e-148	Roseobacter sp. AzwK-3b	ok	1	MSEPADLIGEIDALGIKLQEARASITRRFIGQERVVDLTLTALLCGGHALLIGLPGLGKT	1	MTDDADLLAGIEALEDKLAQARASITRRFIGQERVVDLSLSALLCGGHGLLIGLPGLGKT	RAZWK3B_01810	ATPase, MoxR family protein	0	335	335	-	290886	289879
SPO0139	YP_165411.1	ZP_01749243.1	1e-142	Roseobacter sp. CCS2	ok	1	MSEPADLIGEIDALGIKLQEARASITRRFIGQERVVDLTLTALLCGGHALLIGLPGLGKT	1	MANNADLVVQIENLGAKLAEARTSISARFIGQPRVVDLTLTALICGGHAVLIGLPGLGKT	RCCS2_05054	methanol dehydrogenase regulator moxR, putative	0	335	335	+	348200	349207
SPO0139	YP_165411.1	ZP_05099937.1	1e-157	Roseobacter sp. GAI101	ok	1	MSEPADLIGEIDALGIKLQEARASITRRFIGQERVVDLTLTALLCGGHALLIGLPGLGKT	1	MTEASDMVADIEILGEKLAQAKASITNRFIGQERVVDLTLTALLCGGHGLLIGLPGLGKT	RGAI101_1389	MoxR protein	0	335	335	+	2426783	2427790
SPO0139	YP_165411.1	ZP_01055613.1	1e-151	Roseobacter sp. MED193	ok	1	MSEPADLIGEIDALGIKLQEARASITRRFIGQERVVDLTLTALLCGGHALLIGLPGLGKT	1	MSEPDDLLDQIEALEAKLQLARESITRRFIGQERVVDLTLATLLCGGHGLLVGLPGLGKT	MED193_15212	ATPase, MoxR family protein	0	335	335	-	1358338	1357331
SPO0139	YP_165411.1	ZP_01754084.1	1e-149	Roseobacter sp. SK209-2-6	ok	1	MSEPA--------DLIGEIDALGIKLQEARASITRRFIGQERVVDLTLTALLCGGHALLI	1	MSEPVNDAAANGTELLAEIEALEQKLQLARASITRRFIGQERVVDLTLATLLCGGHGLLV	RSK20926_07502	ATPase, MoxR family protein	0	343	343	+	1506659	1507690
SPO0139	YP_165411.1	ZP_00959973.1	1e-139	Roseovarius nubinhibens ISM	ok	1	MSEPADLIGEIDALGIKLQEARASITRRFIGQERVVDLTLTALLCGGHALLIGLPGLGKT	1	MSDDTDLVNGIETLQGKLAAAREAITRRFIGQEQVVDLSLAALLSGGHGLLIGLPGLGKT	ISM_09060	ATPase, MoxR family protein	0	335	335	-	1854286	1853279
SPO0139	YP_165411.1	ZP_01037026.1	1e-142	Roseovarius sp. 217	ok	1	MSEPADLIGEIDALGIKLQEARASITRRFIGQERVVDLTLTALLCGGHALLIGLPGLGKT	1	MTDDTDLLAGLEALEGKLAQARDSITRRFIGQERVVDLALSALLCGGHGLLIGLPGLGKT	ROS217_09035	ATPase, MoxR family protein	0	335	335	-	3218136	3217129
SPO0139	YP_165411.1	ZP_01880005.1	1e-143	Roseovarius sp. TM1035	ok	1	MSEPADLIGEIDALGIKLQEARASITRRFIGQERVVDLTLTALLCGGHALLIGLPGLGKT	1	MTDDTDLLAGLEALEGKLAQARASITRRFIGQEQVVDLSLSALLCGGHGLLIGLPGLGKT	RTM1035_19866	ATPase, MoxR family protein	0	335	335	+	2325697	2326704
SPO0139	YP_165411.1	ZP_05786066.1	1e-166	Ruegeria lacuscaerulensis ITI-1157	ok	1	MSEPADLIGEIDALGIKLQEARASITRRFIGQERVVDLTLTALLCGGHALLIGLPGLGKT	1	MTEPADLVSEIEALEEKLQQAKSSITRRFIGQERVVDLTLTALLCGGHALLIGLPGLGKT	SL1157_1219	ATPase, MoxR family	0	335	335	+	1473930	1474937
SPO0139	YP_165411.1	ZP_05088217.1	6e-53	Ruegeria sp. R11	ok	1	MSEPADLIGEIDALGIKLQEARASITRRFIGQERVVDLTLTALLCGGHALLIGLPGLGKT	1	MSEPDDLLAEIEALEDKLTQARASITRRFIGQERVVDLTLSTLLCGGHGLLIGLPGLGKT	RR11_666	MoxR protein	0	144	144	-	2954091	2953657
SPO0139	YP_165411.1	YP_614761.1	1e-154	Ruegeria sp. TM1040	ok	1	MSEPADLIGEIDALGIKLQEARASITRRFIGQERVVDLTLTALLCGGHALLIGLPGLGKT	1	MSEAQDLLTDIEALEVRLQDARASIKRRFIGQERVVDLTLATLLCGGHGLLIGLPGLGKT	TM1040_2767	ATPase	0	335	335	+	2915260	2916267
SPO0139	YP_165411.1	ZP_05741989.1	1e-158	RuegeriaTrich CH4B	ok	1	MSEPADLIGEIDALGIKLQEARASITRRFIGQERVVDLTLTALLCGGHALLIGLPGLGKT	1	MSEAQDLLSDIEALETKLQEARASITRRFIGQERVVDLTLATLLCGGHGLLIGLPGLGKT	SCH4B_2990	ATPase, AAA family	0	335	335	+	2886034	2887041
SPO0139	YP_165411.1	ZP_01748054.1	1e-148	Sagittula stellata E-37	ok	1	MSEPADLIGEIDALGIKLQEARASITRRFIGQERVVDLTLTALLCGGHALLIGLPGLGKT	1	MAEAEDLVADIEALEEKLAEAKRSITARFIGQERVVDLTLSSMLCGGHALLIGLPGLGKT	SSE37_18220	ATPase, MoxR family protein	0	335	335	-	4413197	4412190
SPO0139	YP_165411.1	ZP_00954318.1	1e-153	Sulfitobacter sp. EE-36	ok	1	MSEPADLIGEIDALGIKLQEARASITRRFIGQERVVDLTLTALLCGGHALLIGLPGLGKT	1	MTQARDMVAEIETLGEKLAEAKASINRRFIGQQRVVDLTLTALLCGGHGLLIGLPGLGKT	EE36_06468	ATPase, MoxR family protein	0	335	335	+	712036	713043
SPO0139	YP_165411.1	ZP_00948863.1	1e-153	Sulfitobacter sp. NAS-14.1	ok	1	MSEPADLIGEIDALGIKLQEARASITRRFIGQERVVDLTLTALLCGGHALLIGLPGLGKT	1	MTQARDMVAEIETLGEKLAEAKASINRRFIGQQRVVDLTLTALLCGGHGLLIGLPGLGKT	NAS141_11396	ATPase, MoxR family protein	0	335	335	+	658099	659106
SPO0139	YP_165411.1	ZP_05343213.1	1e-139	Thalassiobium R2A62	ok	1	MSEPADLIGEIDALGIKLQEARASITRRFIGQERVVDLTLTALLCGGHALLIGLPGLGKT	1	MSEYQDLVPEIEALGDKLRAAKESIAAQFIGQERVVDLTLAALISGGHALLIGLPGLGKT	TR2A62_2089	AAA_3 ATPase	0	335	335	-	1985267	1984260
SPO0140	YP_165412.1	ZP_01003364.1	8e-63	Loktanella vestfoldensis SKA53	ok	1	MSGQKPVKPSADGLLASARAIKSKGPA----PVHLWNPPFNGDIDMRIARDGTWFYQGTP	1	MTTQKIVAPTAEGLAQSVLAAQKAGPKGGLPPVHLWNPPHCGDIDMRIARDGTWFYMGTP	SKA53_15176	hypothetical protein SKA53_15176	0	195	195	+	1686032	1686619
SPO0140	YP_165412.1	ZP_02152288.1	5e-66	Oceanibulbus indolifex HEL-45	ok	1	MSGQKPVKPSADGLLASARAIKSKGPAPVHLWNPPFNGDIDMRIARDGTWFYQGTPINRP	1	MSGQNTVTPTADGLIEAAKAAKTRGTPPLEKWNPEFCGDLDMQIKRDGTWFYQGTPIGRI	OIHEL45_05055	hypothetical protein OIHEL45_05055	0	191	191	-	776765	776190
SPO0140	YP_165412.1	ZP_00998788.1	7e-65	Oceanicola batsensis HTCC2597	ok	1	MSGQKPVKPSADGLLASARAI-KSKGPAPVHLWNPPFNGDIDMRIARDGTWFYQGTPINR	1	MSAQNTVKPDADDIAASARAAAKGRGLPPVDEWDPPDRGDLDMRIARDGTWFYLGTPINR	OB2597_11291	hypothetical protein OB2597_11291	0	198	198	-	1337131	1336535
SPO0140	YP_165412.1	ZP_02146718.1	2e-68	Phaeobacter gallaeciensis BS107	ok	1	MSGQKPVK------------PSADGLLASARAIKSKGPAPVHLWNPPFNGDIDMRIARDG	1	MSGQNPVTSGSTPPETGSEPPSAEGLAAAAKTASKGGLPPVHLWNPPFCGDLDMRIARDG	RGBS107_04626	hypothetical protein RGBS107_04626	0	205	205	-	3321401	3320784
SPO0140	YP_165412.1	ZP_05078238.1	6e-73	Phaeobacter sp. Y4I	ok	1	MSGQKPVKPSADGLLASARAI-----KSKGPAPVHLWNPPFNGDIDMRIARDGTWFYQGT	1	MSGQKPVTPDAEGLAAAAKAAGKDAKKRGGLPPVHLWNPPFCGDLDIRIARDGSWHYLGT	RBY4I_1429	conserved hypothetical protein	0	198	198	+	3866081	3866677
SPO0140	YP_165412.1	ZP_05076292.1	1e-63	Rhodobacterales HTCC2083	ok	1	MSGQKPVKPSADGLLASARAI-KSKGPAPVHLWNPPFNGDIDMRIARDGTWFYQGTPINR	1	MVGQNIVTPDAAGIAASAKAAAKGRGLPPVHLWDPPFCGDLDMQIKRDGTWFYMGTPIGR	RB2083_3467	conserved hypothetical protein	0	189	189	-	787945	787376
SPO0140	YP_165412.1	YP_680759.1	2e-75	Roseobacter denitrificans OCh 114	ok	1	MSGQKPVKPSADGLLASARAIKSKGPAPVHLWNPPFNGDIDMRIARDGTWFYQGTPINRP	1	MSGQKTVTPSAEGLAASINAAKTRGLPPVHLWNPPFCGDLDMRIARDGTWFYEGTPIGRP	RD1_0352	hypothetical protein RD1_0352	0	191	191	-	343618	343043
SPO0140	YP_165412.1	ZP_01901219.1	1e-65	Roseobacter sp. AzwK-3b	ok	1	MSGQKPVKPSADGLLASARAIKSKGPAPVHLWNPPFNGDIDMRIARDGTWFYQGTPINRP	1	MSNDTITTLSVDSLAASVRAAQGKGLPPVHQWTPPYCGDLDIRIARDGTWYHEGGAINRP	RAZWK3B_01815	hypothetical protein RAZWK3B_01815	0	193	193	+	290956	291537
SPO0140	YP_165412.1	ZP_01055614.1	2e-71	Roseobacter sp. MED193	ok	1	MSGQKPVKPSADGLLASARAIKSK----GPAPVHLWNPPFNGDIDMRIARDGTWFYQGTP	1	MSGQNTVTPSADGLAASIKAAGKASAKGGLPPVHLWNPPFCGDLDMRIARDGTWFYLGTP	MED193_15217	hypothetical protein MED193_15217	0	195	195	+	1358403	1358990
SPO0140	YP_165412.1	ZP_00959974.1	1e-64	Roseovarius nubinhibens ISM	ok	1	MSGQKPVKPSADGLLASARAIKSKGPAPVHLWNPPFNGDIDMRIARDGTWFYQGTPINRP	1	MSKEPITSPSAESLAEAARAAQGKGLPPVDKWNPEFCGDLDMRIARDGTWFYLGTPIGRH	ISM_09065	hypothetical protein ISM_09065	0	191	191	+	1854355	1854930
SPO0140	YP_165412.1	ZP_01037027.1	5e-69	Roseovarius sp. 217	ok	1	MSGQKPVKPSADGLLASARAIKSKGPA--PVHLWNPPFNGDIDMRIARDGTWFYQGTPIN	1	MSKDSVTTPSAEGLAATARAVRAKGKGLPPVHLWTPPFCGDLDMRIARDGTWFYLGTPIG	ROS217_09040	hypothetical protein ROS217_09040	0	193	193	+	3218206	3218787
SPO0140	YP_165412.1	ZP_01880004.1	1e-71	Roseovarius sp. TM1035	ok	1	MSGQKPVKPSADGLLASARAIKSKGPA--PVHLWNPPFNGDIDMRIARDGTWFYQGTPIN	1	MSKDSVTSPSAEGIAASARAVRAKGKGLPPVHLWNPPFCGDLDMRIARDGTWFYLGTPIG	RTM1035_19861	hypothetical protein RTM1035_19861	0	193	193	-	2325627	2325046
SPO0140	YP_165412.1	ZP_05786065.1	2e-67	Ruegeria lacuscaerulensis ITI-1157	ok	1	MSGQKPVKPSADGLLASARAIKSKGPAPVHLWNPPFNGDIDMRIARDGTWFYQGTPINRP	1	MSGQNPVKPSPEGLAASVKAAKTRGLPPVDKWNPPFCGDLDMRIARDGTWYYLGSPITRF	SL1157_1217	conserved hypothetical protein	0	193	193	-	1473864	1473283
SPO0140	YP_165412.1	ZP_01748055.1	3e-73	Sagittula stellata E-37	ok	1	MSGQKPVKPSADGLLASARAIKS-KGPAPVHLWNPPFNGDIDMRIARDGTWFYQGTPINR	1	MSTQNLVTPSADGIAASARAAKKGKGLPPVHKWNPPFCGDLDMRIARDGTWFYLGTPIGR	SSE37_18225	hypothetical protein SSE37_18225	0	194	194	+	4413267	4413851
SPO0140	YP_165412.1	ZP_00954317.1	4e-68	Sulfitobacter sp. EE-36	ok	1	MSGQKPVKPSADGLLASARAIKSKGPAPVHLWNPPFNGDIDMRIARDGTWFYQGTPINRP	1	MSGQKTVTPTAESLAASVSAAKTRGLPPVEKWNPPFCGDLDMEIKRDGTWFYQGTPIGRI	EE36_06463	hypothetical protein EE36_06463	0	192	192	-	711965	711387
SPO0140	YP_165412.1	YP_001534241.1	4e-73	Dinoroseobacter shibae DFL 12	wrong	1	MSGQKPVKPSADGLLASARAIKSKGPAPVHLWNPPFNGDIDMRIARDGTWFYQGTPINRP	5	MSGQNIVTPTADGLAASARAASKKGPPPVHLWNPPFCGDLDIHIARDGTWFYQGSPIGRA	Dshi_2907	conserved hypothetical protein DUF1285	-4	201	197	+	3065928	3066521
SPO0140	YP_165412.1	ZP_02149456.1	2e-68	Phaeobacter gallaeciensis 2.10	wrong	1	MSGQKPVK------------PSADGLLASARAIKSKGPAPVHLWNPPFNGDIDMRIARDG	5	MSGQNPVTSGSTPPETGSEPPSAEGLAAAAKTASKGGLPPVHLWNPPFCGDLDMRIARDG	RG210_05837	hypothetical protein RG210_05837	-4	209	205	-	1945844	1945227
SPO0140	YP_165412.1	ZP_05121758.1	5e-68	Rhodobacteraceae KLH11	wrong	1	MSGQKPVKPSADGLLASARAIKSKGPAPVHLWNPPFNGDIDMRIARDGTWFYQGTPINRP	5	MSGQKPVTPSPDALATSVKAAKTRGLPPVHLWNPPFCGDLDIHIAKDGAWSYLGSPITRF	RKLH11_223	conserved hypothetical protein	-4	196	192	+	929257	929835
SPO0140	YP_165412.1	ZP_02140485.1	2e-75	Roseobacter litoralis Och 149	wrong	1	MSGQKPVKPSADGLLASARAIKSKGPAPVHLWNPPFNGDIDMRIARDGTWFYQGTPINRP	5	MSGQKTVTPSAEGLAASINAAKTRGLPPVHLWNPPFCGDLDMRIARDGTWFYEGTPIGRP	RLO149_10285	hypothetical protein RLO149_10285	-4	195	191	+	1732906	1733481
SPO0140	YP_165412.1	ZP_01749242.1	8e-61	Roseobacter sp. CCS2	wrong	1	MSGQKPVKPSADGLLASARAIKSKGPAPVHLWNPPFNGDIDMRIARDGTWFYQGTPINRP	5	MTTQKIVTPSAESLASSARAAQKGGLPPVHLWNPPHCGHIDMRIARDGTWFYLGTPIGRP	RCCS2_05049	hypothetical protein RCCS2_05049	-4	195	191	-	348130	347555
SPO0140	YP_165412.1	ZP_05099661.1	3e-69	Roseobacter sp. GAI101	wrong	1	MSGQKPVKPSADGLLASARAIKSKGPAPVHLWNPPFNGDIDMRIARDGTWFYQGTPINRP	5	MSGQKTVTPSATSLAASVSAAKTRGLPPVEKWNPPFCGDLDMQIKRDGTWFYEGTPIGRV	RGAI101_1113	conserved hypothetical protein	-4	196	192	-	2426712	2426134
SPO0140	YP_165412.1	ZP_01754083.1	6e-63	Roseobacter sp. SK209-2-6	wrong	1	MSGQKPVKPSADGLLASARAIKSK------------GPAPVHLWNPPFNGDIDMRIARDG	5	MSGQKNVTPSVDGLAASLKAAGNAAGQEGGSAKPGGGLPPVHLWNPPFCGDLDIRIASDG	RSK20926_07497	hypothetical protein RSK20926_07497	-4	207	203	-	1506594	1505983
SPO0140	YP_165412.1	YP_614760.1	5e-73	Ruegeria sp. TM1040	wrong	1	MSGQKPVKPSADGLLASARAIKSKGPAPVHLWNPPFNGDIDMRIARDGTWFYQGTPINRP	5	MSGQKVVKPDADALEVSAKAAGDGGLPPVHLWNPPYCGDLDIRIHRDGRWSYLGSEIRRF	TM1040_2766	hypothetical protein TM1040_2766	-4	197	193	-	2915195	2914614
SPO0140	YP_165412.1	ZP_05741481.1	3e-71	RuegeriaTrich CH4B	wrong	1	MSGQKPVKPSADGLLASARAIKSKGPAPVHLWNPPFNGDIDMRIARDGTWFYQGTPINRP	5	MSGQKAVTPDANALEASAKAAGKGGLPPVHLWNPPYCGDLDICIHRDGSWSYLGSPINRF	SCH4B_2989	conserved hypothetical protein	-4	197	193	-	2885969	2885388
SPO0140	YP_165412.1	ZP_00948862.1	4e-68	Sulfitobacter sp. NAS-14.1	wrong	1	MSGQKPVKPSADGLLASARAIKSKGPAPVHLWNPPFNGDIDMRIARDGTWFYQGTPINRP	5	MSGQKTVTPTAESLAASVSAAKTRGLPPVEKWNPPFCGDLDMEIKRDGTWFYQGTPIGRI	NAS141_11391	hypothetical protein NAS141_11391	-4	196	192	-	658028	657450
SPO0140	YP_165412.1	ZP_01012198.1	3e-56	Maritimibacter alkaliphilus HTCC2654	wrong	1	MSGQKPVKPSADGLLASARAIKSKGPAPVHLWNPPFNGDIDMRIARDGTWFYQGTPINRP	6	MTGQVGI--SAESLASSAKKAAKGGLPPVDKWNPDFCGDLDMRIARDGTWFYLGTPIGRH	RB2654_17646	hypothetical protein 1099457000262_RB2654_17646	-5	194	189	+	927238	927807
SPO0140	YP_165412.1	ZP_05783147.1	4e-71	Citriecella sp. SE45	wrong	1	MSGQKPVKPSADGLLASARAIKSKGPAPVHLWNPPFNGDIDMRIARDGTWFYQGTPINRP	20	MNTQNSVTSSADGLAASARAIKSRGLPPVEKWNPPFCGDIDMRIARDGTWFYLGSPIGRF	CSE45_3125	conserved hypothetical protein	-19	217	198	+	3783751	3784347
SPO0142	YP_165414.1	YP_508204.1	0	Jannaschia sp. CCS1	ok	1	MTDIVILDGARTAIGTFGGALASTAPIDLATVVTEAALERSGVEGGQIGHVVFGHVINTE	1	MDDIVILSGARTAIGTFGGSLAGTAPIETGTIVAKAALERAEVEGGQIGHVVFGHVINTE	Jann_0262	beta-ketothiolase	0	391	391	+	263930	265105
SPO0142	YP_165414.1	ZP_01004620.1	1e-178	Loktanella vestfoldensis SKA53	ok	1	MTDIVILDGARTAIGTFGGALASTAPIDLATVVTEAALERSGVEGGQIGHVVFGHVINTE	1	MTDIVILGGARTAIGTFGGALAGTTPIDLGTVVAKAALQRSGVAAAQIGHVAFGHVINTE	SKA53_00460	beta-ketothiolase	0	391	391	-	2930128	2928953
SPO0142	YP_165414.1	ZP_01000926.1	1e-176	Oceanicola batsensis HTCC2597	ok	1	MTDIVILDGARTAIGTFGGALASTAPIDLATVVTEAALERSGVEGGQIGHVVFGHVINTE	1	MEDIVILSGARTAIGTFGGSLASVPPIELGTVAAKAALERAGVDGGQIGHVAYGHVINTE	OB2597_14521	beta-ketothiolase	0	392	392	-	3608431	3607253
SPO0142	YP_165414.1	ZP_05051398.1	1e-171	Octadecabacter antarcticus 307	ok	1	MTDIVILDGARTAIGTFGGALASTAPIDLATVVTEAALERSGVEGGQIGHVVFGHVINTE	1	MSNIVILSGARTAIGAFGGSLAGSTPIDLATTVSKAALERGGVDPTQIGLVAFGHVINTQ	OA307_2774	acetyl-CoA acetyltransferases subfamily	0	391	391	-	2892771	2891596
SPO0142	YP_165414.1	ZP_05078515.1	0	Phaeobacter sp. Y4I	ok	1	MTDIVILDGARTAIGTFGGALASTAPIDLATVVTEAALERSGVEGGQIGHVVFGHVINTE	1	MNDIVILDGARTAIGTFGGALAGTAPIDLATTVSKAALERSGVDGGQIGHVVFGHIINTE	RBY4I_1709	acetyl-CoA acetyltransferase	0	391	391	-	3417580	3416405
SPO0142	YP_165414.1	ZP_05121905.1	0	Rhodobacteraceae KLH11	ok	1	MTDIVILDGARTAIGTFGGALASTAPIDLATVVTEAALERSGVEGGQIGHVVFGHVINTE	1	MTDVVILDGARTAIGTFGGALASTAPIDLATVATEAAMERSGVEGAQIGHVVFGHVINTE	RKLH11_370	acetyl-CoA acetyltransferase	0	391	391	+	1353554	1354729
SPO0142	YP_165414.1	ZP_01740422.1	1e-162	Rhodobacterales bacterium HTCC2150	ok	1	MTDIVILDGARTAIGTFGGALASTAPIDLATVVTEAALERSGVEGGQIGHVVFGHVINTE	1	MSDIFILSGARTAIGTFGGSLDATAPIALGAEVSKAAIARAGVDAKQIGDVAFGHIINTE	RB2150_12126	beta-ketothiolase	0	391	391	+	320132	321307
SPO0142	YP_165414.1	ZP_01901241.1	1e-176	Roseobacter sp. AzwK-3b	ok	1	MTDIVILDGARTAIGTFGGALASTAPIDLATVVTEAALERSGVEGGQIGHVVFGHVINTE	1	MTDIVILDGARTAIGTFGGALAATPPAQLGAAVATAAMQRSGVSPEQIGHVVFGHVINTE	RAZWK3B_01925	Acetyl-CoA C-acetyltransferase	0	391	391	+	313312	314487
SPO0142	YP_165414.1	ZP_01057994.1	0	Roseobacter sp. MED193	ok	1	MTDIVILDGARTAIGTFGGALASTAPIDLATVVTEAALERSGVEGGQIGHVVFGHVINTE	1	MTDIVILDGARTAIGTFGGALANTAPIDLATVASKAAMERSGVDPEQIGHVVFGHVINTE	MED193_13283	beta-ketothiolase	0	391	391	-	3785260	3784085
SPO0142	YP_165414.1	ZP_00959542.1	1e-175	Roseovarius nubinhibens ISM	ok	1	MTDIVILDGARTAIGTFGGALASTAPIDLATVVTEAALERSGVEGGQIGHVVFGHVINTE	1	MEDIVILGAARTAIGTFGGSLAGVAPAQLGAVATKAALARAGVAPDQVGHVVFGHVINTE	ISM_06905	beta-ketothiolase	0	392	392	+	1406373	1407551
SPO0142	YP_165414.1	ZP_01036980.1	1e-178	Roseovarius sp. 217	ok	1	MTDIVILDGARTAIGTFGGALASTAPIDLATVVTEAALERSGVEGGQIGHVVFGHVINTE	1	MTDIVILDGCRTAIGTFGGALAGSPPTTLGAIVAREALARSGVEGGQIGHVVFGHVINTE	ROS217_08805	beta-ketothiolase	0	391	391	-	3174495	3173320
SPO0142	YP_165414.1	ZP_01879957.1	1e-176	Roseovarius sp. TM1035	ok	1	MTDIVILDGARTAIGTFGGALASTAPIDLATVVTEAALERSGVEGGQIGHVVFGHVINTE	1	MTDIVILDGCRTAIGTFGGALAATPPTALGAIVAREALARSGVEGGQIGHVVFGHVINTE	RTM1035_19626	beta-ketothiolase	0	391	391	+	2251830	2253005
SPO0142	YP_165414.1	ZP_05785678.1	0	Ruegeria lacuscaerulensis ITI-1157	ok	1	MTDIVILDGARTAIGTFGGALASTAPIDLATVVTEAALERSGVEGGQIGHVVFGHVINTE	1	MTDIVILDGARTAIGTFGGSLAAAPPIDLATVVTKAALEKSGVEGDRIGHVVFGHVINTE	SL1157_0813	beta-ketoadipyl-CoA thiolase	0	391	391	-	1068440	1067265
SPO0142	YP_165414.1	ZP_05088736.1	0	Ruegeria sp. R11	ok	1	MTDIVILDGARTAIGTFGGALASTAPIDLATVVTEAALERSGVEGGQIGHVVFGHVINTE	1	MTDIVILDGARTAIGTFGGSLAGTTPIDLATVASKAAMERSGVEPDQIGNVVFGHVINTD	RR11_1186	acetyl-CoA acetyltransferase	0	391	391	-	2840883	2839708
SPO0142	YP_165414.1	YP_615020.1	0	Ruegeria sp. TM1040	ok	1	MTDIVILDGARTAIGTFGGALASTAPIDLATVVTEAALERSGVEGGQIGHVVFGHVINTE	1	MTDIVILDGARTAIGTFGGALAQTAPIDLGATVAKAAMERSGVDPAQIGTVVYGHVINTE	TM1040_3026	beta-ketothiolase	0	391	391	+	3194450	3195625
SPO0142	YP_165414.1	ZP_05741712.1	0	RuegeriaTrich CH4B	ok	1	MTDIVILDGARTAIGTFGGALASTAPIDLATVVTEAALERSGVEGGQIGHVVFGHVINTE	1	MTDIVILDGARTAIGAFGGALAQTAPIDLGATVAKAAMERSGVEPAQIGTVVYGHVINTE	SCH4B_3357	acetyl-CoA acetyltransferase	0	391	391	+	3254040	3255215
SPO0142	YP_165414.1	ZP_01745815.1	0	Sagittula stellata E-37	ok	1	MTDIVILDGARTAIGTFGGALASTAPIDLATVVTEAALERSGVEGGQIGHVVFGHVINTE	1	MEDIVILGGARTAIGTFGGSLSGVAPIDTATAVAKAALDRAGVEGGQIGTVVFGHVINTE	SSE37_16533	beta-ketothiolase	0	391	391	+	2071759	2072934
SPO0142	YP_165414.1	ZP_05341347.1	1e-167	Thalassiobium R2A62	ok	1	MTDIVILDGARTAIGTFGGALASTAPIDLATVVTEAALERSGVEGGQIGHVVFGHVINTE	1	MTDIAILGGARTAIGGFGGSLAGTTPIELGATVSRVAIERAGISPEQIGHVTFGHVINTE	TR2A62_2722	acetyl-CoA acetyltransferase	0	391	391	-	2569627	2568452
SPO0142	YP_165414.1	ZP_01749642.1	1e-175	Roseobacter sp. CCS2	wrong	1	MTDIVILDGARTAIGTFGGALASTAPIDLATVVTEAALERSGVEGGQIGHVVFGHVINTE	7	MTDIVILGGARTAIGTFGGSLAGTSPIELGTIAAKAALERSGVEGAQVGHVAMGHVINTE	RCCS2_07049	beta-ketothiolase	-6	397	391	+	727230	728405
SPO0142	YP_165414.1	ZP_01012037.1	1e-176	Maritimibacter alkaliphilus HTCC2654	wrong	1	MTDIVILDGARTAIGTFGGALASTAPIDLATVVTEAALERSGVEGGQIGHVVFGHVINTE	10	MTDIVILGGARTAIGTFGGSLAGTPPITLGATAAKEALARAGVEGGQIGHVAFGNVINTE	RB2654_16841	beta-ketothiolase	-9	400	391	-	768784	767609
SPO0142	YP_165414.1	ZP_05063198.1	1e-170	Octadecabacter antarcticus 238	wrong	1	MTDIVILDGARTAIGTFGGALASTAPIDLATVVTEAALERSGVEGGQIGHVVFGHVINTE	10	MSDIVILSGARTAIGAFGGSLAGSPPIGLAATVSKAALDRGGVDPAQIGHVTFGHVINTE	OA238_359	thiolase	-9	400	391	-	2381442	2380267
SPO0142	YP_165414.1	ZP_02151273.1	0	Phaeobacter gallaeciensis 2.10	wrong	1	MTDIVILDGARTAIGTFGGALASTAPIDLATVVTEAALERSGVEGGQIGHVVFGHVINTE	16	MTDIVILDGARTAIGTFGGSLAGTTPIDLATVASKAAMERSGVAPEQIGNVVFGHVINTE	RG210_07390	beta-ketothiolase	-15	406	391	-	3934801	3933626
SPO0142	YP_165414.1	ZP_02145332.1	0	Phaeobacter gallaeciensis BS107	wrong	1	MTDIVILDGARTAIGTFGGALASTAPIDLATVVTEAALERSGVEGGQIGHVVFGHVINTE	16	MTDIVILDGARTAIGTFGGSLAGTTPIDLATVASKAAMERSGVAPEQIGNVVFGHVINTE	RGBS107_05879	beta-ketothiolase	-15	406	391	+	1890561	1891736
SPO0142	YP_165414.1	ZP_01754340.1	0	Roseobacter sp. SK209-2-6	wrong	1	MTDIVILDGARTAIGTFGGALASTAPIDLATVVTEAALERSGVEGGQIGHVVFGHVINTE	17	MSEIVILDGARTAIGTFGGSLANTSPIDLATTASKAAMERSGVEPDQIGHVVFGHVINTE	RSK20926_09222	beta-ketothiolase	-16	407	391	-	1776648	1775473
SPO0147	YP_165419.1	ZP_05783133.1	1e-111	Citriecella sp. SE45	ok	1	MAFETIIVEVEDHVALIRLNRPDALNALNTQLLGELCTALEEADGNDKVRCIVITGSDKA	1	MAYETIIVEVEDHVATITLNRPDALNALNSHLLSELAQALTEADANDKVRCIILTGSAKA	CSE45_3473	enoyl-coa hydratase	0	258	258	+	4149850	4150626
SPO0147	YP_165419.1	YP_001534704.1	1e-114	Dinoroseobacter shibae DFL 12	ok	1	MAFETIIVEVEDHVALIRLNRPDALNALNTQLLGELCTALEEADGNDKVRCIVITGSDKA	1	MAYNTLIVEIEDHVALIRLNRPDALNALNTELLGELAKALRSAEENEKVRCIILTGSEKA	Dshi_3370	enoyl-CoA hydratase/isomerase	0	258	258	+	3542870	3543646
SPO0147	YP_165419.1	YP_512153.1	1e-109	Jannaschia sp. CCS1	ok	1	MAFETIIVEVEDHVALIRLNRPDALNALNTQLLGELCTALEEADGNDKVRCIVITGSDKA	1	MAYETLIVDVEDHICLIKLNRPDALNALNAQLLEELGKALKAAEGNDKVRCIVLTGSDKA	Jann_4211	short chain enoyl-CoA hydratase	0	258	258	+	4316262	4317038
SPO0147	YP_165419.1	ZP_01002020.1	1e-107	Loktanella vestfoldensis SKA53	ok	1	MAFETIIVEVEDHVALIRLNRPDALNALNTQLLGELCTALEEADGNDKVRCIVITGSDKA	1	MAYENIIVDTRDDVATITLNRPDALNALNGDLLRELCTALEEADTSDKVRCIIITGSEKA	SKA53_10559	enoyl-CoA hydratase	0	258	258	-	372846	372070
SPO0147	YP_165419.1	ZP_01012425.1	1e-105	Maritimibacter alkaliphilus HTCC2654	ok	1	MAFETIIVEVEDHVALIRLNRPDALNALNTQLLGELCTALEEADGNDKVRCIVITGSDKA	1	MAYDNIIVDVEDHVCTIKLNRPDALNALNLELLKELGDALADGQKNDKVRCFIITGSEKA	RB2654_12904	Enoyl-CoA hydratase/isomerase	0	258	258	-	1171858	1171082
SPO0147	YP_165419.1	ZP_02152393.1	1e-109	Oceanibulbus indolifex HEL-45	ok	1	MAFETIIVEVEDHVALIRLNRPDALNALNTQLLGELCTALEEADGNDKVRCIVITGSDKA	1	MAYETITVDVDNHVALITLNRPDALNALNDALLGELAKALKGAQENDKVRCIVITGSEKA	OIHEL45_05580	enoyl-CoA hydratase/isomerase family protein	0	258	258	+	886485	887261
SPO0147	YP_165419.1	ZP_00999469.1	1e-110	Oceanicola batsensis HTCC2597	ok	1	MAFETIIVEVEDHVALIRLNRPDALNALNTQLLGELCTALEEADGNDKVRCIVITGSDKA	1	MAYETIVVEVEDHIALVKLNRPDAMNALNNDLLGELADALTAAQSNDKVRCIVITGTEKF	OB2597_12903	Enoyl-CoA hydratase/isomerase	0	258	258	-	2023097	2022321
SPO0147	YP_165419.1	ZP_01157170.1	1e-106	Oceanicola granulosus HTCC2516	ok	1	MAFETIIVEVEDHVALIRLNRPDALNALNTQLLGELCTALEEADGNDKVRCIVITGSDKA	1	MAYETIVVETSDDVCTITLDRPDAMNAINSQLLGELVKALEEADRSDKVRCIIVTGSDKA	OG2516_10124	enoyl-CoA hydratase	0	258	258	+	2668568	2669344
SPO0147	YP_165419.1	ZP_05064825.1	1e-108	Octadecabacter antarcticus 238	ok	1	MAFETIIVEVEDHVALIRLNRPDALNALNTQLLGELCTALEEADGNDKVRCIVITGSDKA	1	MAYETIIVEIAEGVALITLNRPDALNALNSQLLRELATAVEKADASDKVRCIVLTGSDKA	OA238_1996	enoyl-CoA hydratase	0	258	258	+	2352068	2352844
SPO0147	YP_165419.1	ZP_05052128.1	1e-109	Octadecabacter antarcticus 307	ok	1	MAFETIIVEVEDHVALIRLNRPDALNALNTQLLGELCTALEEADGNDKVRCIVITGSDKA	1	MAYETIIVDIADGVALITLNRPNALNALNSQLLGELATAVEKADVSDKVRCIVLTGSDKA	OA307_3504	enoyl-CoA hydratase/isomerase family protein	0	258	258	+	2995067	2995843
SPO0147	YP_165419.1	ZP_01441613.1	1e-112	Pelagibaca bermudensis HTCC2601	ok	1	MAFETIIVEVEDHVALIRLNRPDALNALNTQLLGELCTALEEADGNDKVRCIVITGSDKA	1	MAYETIIVEIDDHVATITLNRPDALNALNSHLLQELAQALGELDSNDKVRCIIVTGSAKA	R2601_14440	Enoyl-CoA hydratase/isomerase	0	258	258	-	473531	472755
SPO0147	YP_165419.1	ZP_02151124.1	1e-122	Phaeobacter gallaeciensis 2.10	ok	1	MAFETIIVEVEDHVALIRLNRPDALNALNTQLLGELCTALEEADGNDKVRCIVITGSDKA	1	MAYETINVEVQDHVCQIKLNRPEALNALNSELLSELCTALEEADASDKVRCIILTGSEKA	RG210_06288	enoyl-CoA hydratase	0	258	258	-	3784687	3783911
SPO0147	YP_165419.1	ZP_02145548.1	1e-121	Phaeobacter gallaeciensis BS107	ok	1	MAFETIIVEVEDHVALIRLNRPDALNALNTQLLGELCTALEEADGNDKVRCIVITGSDKA	1	MAYETINVEVQDHVCQIKLNRPEALNALNSELLSELCTALEEADASDKVRCIILTGSEKA	RGBS107_06959	succinyl-diaminopimelate desuccinylase	0	258	258	+	2109897	2110673
SPO0147	YP_165419.1	ZP_05080024.1	1e-122	Phaeobacter sp. Y4I	ok	1	MAFETIIVEVEDHVALIRLNRPDALNALNTQLLGELCTALEEADGNDKVRCIVITGSDKA	1	MAYETINVDVQDHVCLIKLNRPEAMNALNRELVGELCDALEEADASDKVRCIVLTGSEKA	RBY4I_3223	enoyl-CoA hydratase	0	258	258	-	3405734	3404958
SPO0147	YP_165419.1	ZP_05124348.1	1e-128	Rhodobacteraceae KLH11	ok	1	MAFETIIVEVEDHVALIRLNRPDALNALNTQLLGELCTALEEADGNDKVRCIVITGSDKA	1	MAFETIIVEIEDHVALIKLNRPDAMNALNTQLLGELCNALEEADSNDKVRCIVITGSDKA	RKLH11_2826	enoyl-CoA hydratase	0	258	258	+	1358113	1358889
SPO0147	YP_165419.1	ZP_01740345.1	1e-105	Rhodobacterales bacterium HTCC2150	ok	1	MAFETIIVEVEDHVALIRLNRPDALNALNTQLLGELCTALEEADGNDKVRCIVITGSDKA	1	MAYDNLIVSINDHVGLIQLNRPKALNALNSKLLAELAKCLKSMESNDKVRAIVITGSEKA	RB2150_11741	Enoyl-CoA hydratase/isomerase	0	258	258	+	245344	246120
SPO0147	YP_165419.1	ZP_05073279.1	1e-119	Rhodobacterales HTCC2083	ok	1	MAFETIIVEVEDHVALIRLNRPDALNALNTQLLGELCTALEEADGNDKVRCIVITGSDKA	1	MAYETLIVDIEDHVALIRINRPEAMNALNSQVLSELSTALLDADKNDKVRCIVLTGSDKA	RB2083_453	enoyl-CoA hydratase	0	258	258	-	1534641	1533865
SPO0147	YP_165419.1	YP_680620.1	1e-111	Roseobacter denitrificans OCh 114	ok	1	MAFETIIVEVEDHVALIRLNRPDALNALNTQLLGELCTALEEADGNDKVRCIVITGSDKA	1	MAYETIIVDVEDHVAQITLNRPDALNALNDELMSELANALTAAQNNDKVRCIILTGSEKA	RD1_0205	enoyl-CoA hydratase/isomerase family protein	0	258	258	+	202803	203579
SPO0147	YP_165419.1	ZP_02140703.1	1e-111	Roseobacter litoralis Och 149	ok	1	MAFETIIVEVEDHVALIRLNRPDALNALNTQLLGELCTALEEADGNDKVRCIVITGSDKA	1	MAYETIIVDVEDHVAQITLNRPDALNALNDELMSELANALTAAQNNDKVRCIILTGSEKA	RLO149_11375	enoyl-CoA hydratase/isomerase family protein	0	258	258	+	1937971	1938747
SPO0147	YP_165419.1	ZP_01901348.1	1e-117	Roseobacter sp. AzwK-3b	ok	1	MAFETIIVEVEDHVALIRLNRPDALNALNTQLLGELCTALEEADGNDKVRCIVITGSDKA	1	MAYETIIVEIEDHVALIKLNRPDALNALNAQLMTELCTALKDAQANDKVRCIILTGSDKA	RAZWK3B_02460	enoyl-CoA hydratase/isomerase family protein	0	258	258	-	425796	425020
SPO0147	YP_165419.1	ZP_01749834.1	1e-110	Roseobacter sp. CCS2	ok	1	MAFETIIVEVEDHVALIRLNRPDALNALNTQLLGELCTALEEADGNDKVRCIVITGSDKA	1	MAFETIIVDISDYVATIKLNRPDAMNALNSALLGELCTALEEADASDKVRCIIITGSEKA	RCCS2_08009	enoyl-CoA hydratase	0	258	258	-	904773	903997
SPO0147	YP_165419.1	ZP_05100253.1	1e-108	Roseobacter sp. GAI101	ok	1	MAFETIIVEVEDHVALIRLNRPDALNALNTQLLGELCTALEEADGNDKVRCIVITGSDKA	1	MAYETITVDIDNHVALVTLNRPDAMNALNDQLMTELADAMKAAQENEKVRCIVITGSEKA	RGAI101_1705	enoyl-CoA hydratase, FadB1x	0	258	258	-	2782940	2782164
SPO0147	YP_165419.1	ZP_01057988.1	1e-118	Roseobacter sp. MED193	ok	1	MAFETIIVEVEDHVALIRLNRPDALNALNTQLLGELCTALEEADGNDKVRCIVITGSDKA	1	MAYETINVDVQDHVCLIKLHRPEALNALNAALVSELCTALEEADASDKVRCIVLTGSEKA	MED193_13253	enoyl-CoA hydratase	0	258	258	-	3779383	3778607
SPO0147	YP_165419.1	ZP_01754335.1	1e-120	Roseobacter sp. SK209-2-6	ok	1	MAFETIIVEVEDHVALIRLNRPDALNALNTQLLGELCTALEEADGNDKVRCIVITGSDKA	1	MAYETINVDVQDHVCLIKLNRPEALNALNAELLSELCTALEEADRSDKVRCIVLTGSEKA	RSK20926_09197	enoyl-CoA hydratase	0	258	258	-	1771385	1770609
SPO0147	YP_165419.1	ZP_00959325.1	1e-113	Roseovarius nubinhibens ISM	ok	1	MAFETIIVEVEDHVALIRLNRPDALNALNTQLLGELCTALEEADGNDKVRCIVITGSDKA	1	MAYETIIVEVEDHVALITLNRPDALNALNDQLLSELVKALEDAQNNDKVRCIVITGSEKA	ISM_05820	enoyl-CoA hydratase	0	258	258	-	1182457	1181681
SPO0147	YP_165419.1	ZP_01037276.1	1e-116	Roseovarius sp. 217	ok	1	MAFETIIVEVEDHVALIRLNRPDALNALNTQLLGELCTALEEADGNDKVRCIVITGSDKA	1	MAYETIIVEIEDHVALIKLNRPDALNALNAQLMSELAEALGEAQQNEKVRCIVLTGSEKA	ROS217_11741	Enoyl-CoA hydratase/isomerase	0	258	258	-	3457351	3456575
SPO0147	YP_165419.1	ZP_01880110.1	1e-117	Roseovarius sp. TM1035	ok	1	MAFETIIVEVEDHVALIRLNRPDALNALNTQLLGELCTALEEADGNDKVRCIVITGSDKA	1	MAYETIIVEIEDHVALIKLNRPDALNALNAQLMSELAEALGEAQQNEKVRCIVLTGSEKA	RTM1035_20391	Enoyl-CoA hydratase/isomerase	0	258	258	-	2429085	2428309
SPO0147	YP_165419.1	ZP_05089523.1	1e-119	Ruegeria sp. R11	ok	1	MAFETIIVEVEDHVALIRLNRPDALNALNTQLLGELCTALEEADGNDKVRCIVITGSDKA	1	MAYETINVEVQDHVCLIKLNRPEALNALNSELLTELCAALEEADASDKVRCIILTGSEKA	RR11_1975	enoyl-CoA hydratase	0	258	258	+	2881102	2881878
SPO0147	YP_165419.1	YP_615024.1	1e-119	Ruegeria sp. TM1040	ok	1	MAFETIIVEVEDHVALIRLNRPDALNALNTQLLGELCTALEEADGNDKVRCIVITGSDKA	1	MAYETINVDTQDHVCLIKLNRPEALNALNSVLLGELCAALEEADASDKVRCIVLTGSEKA	TM1040_3030	short chain enoyl-CoA hydratase	0	258	258	+	3199021	3199797
SPO0147	YP_165419.1	ZP_05741537.1	1e-119	RuegeriaTrich CH4B	ok	1	MAFETIIVEVEDHVALIRLNRPDALNALNTQLLGELCTALEEADGNDKVRCIVITGSDKA	1	MAYETINVDTQDHVCLIKLNRPEALNALNSVLLGELCAALEEADASDKVRCIVLTGSEKA	SCH4B_3361	enoyl-coa hydratase	0	258	258	+	3258603	3259379
SPO0147	YP_165419.1	ZP_01745965.1	1e-114	Sagittula stellata E-37	ok	1	MAFETIIVEVEDHVALIRLNRPDALNALNTQLLGELCTALEEADGNDKVRCIVITGSDKA	1	MAYETIIVEVEDHVATIRLNRPDALNALNSELLGEVCQALKEADGNDKVRCIIITGSQKA	SSE37_17283	enoyl-CoA hydratase	0	258	258	+	2230208	2230984
SPO0147	YP_165419.1	ZP_00954125.1	1e-108	Sulfitobacter sp. EE-36	ok	1	MAFETIIVEVEDHVALIRLNRPDALNALNTQLLGELCTALEEADGNDKVRCIVITGSDKA	1	MAYETITVDVDNHIALVTLNRPDAMNALNDQLMTELADALKSAQENEKVRCIVITGSEKA	EE36_05503	Enoyl-CoA hydratase/isomerase	0	258	258	+	505149	505925
SPO0147	YP_165419.1	ZP_00948670.1	1e-108	Sulfitobacter sp. NAS-14.1	ok	1	MAFETIIVEVEDHVALIRLNRPDALNALNTQLLGELCTALEEADGNDKVRCIVITGSDKA	1	MAYETITVDVDNHIALVTLNRPDAMNALNDQLMTELADALKSAQENEKVRCIVITGSEKA	NAS141_10431	Enoyl-CoA hydratase/isomerase	0	258	258	+	448506	449282
SPO0147	YP_165419.1	ZP_05344078.1	1e-111	Thalassiobium R2A62	ok	1	MAFETIIVEVEDHVALIRLNRPDALNALNTQLLGELCTALEEADGNDKVRCIVITGSDKA	1	MAFETIIVETADHVALITLNRPDALNALNSQLMTELATAVTEANQNDKVRCIVITGSDKA	TR2A62_2700	enoyl-coa hydratase	0	258	258	+	2545841	2546617
SPO0166	YP_165436.1	YP_509470.1	0	Jannaschia sp. CCS1	ok	1	MSRDPLLQPFQLKHLTLKNRIMTTAHEPAYPEDGMPKQRYAAYHAERARAGVALAMTAGS	1	MSTDPLLQPFQLKHLTLRNRIMTTSHEPAYPQDGMPKERYAAYHAERAKAGVALAMTAGS	Jann_1528	NADH:flavin oxidoreductase/NADH oxidase	0	681	681	+	1496877	1498922
SPO0166	YP_165436.1	ZP_01003473.1	0	Loktanella vestfoldensis SKA53	ok	1	MSRDPLLQPFQLKHLTLKNRIMTTAHEPAYPEDGMPKQRYAAYHAERARAGVALAMTAGS	1	MSTDPLLQPYQLKHLTLRNRIMTTSHEPAYPEDGMPKARYAAYHAERAKAGVALTMTAGS	SKA53_04243	N-methylproline demethylase, putative	0	681	681	-	1810793	1808748
SPO0166	YP_165436.1	ZP_01013251.1	0	Maritimibacter alkaliphilus HTCC2654	ok	1	MSRDPLLQPFQLKHLTLKNRIMTTAHEPAYPEDGMPKQRYAAYHAERARAGVALAMTAGS	1	MSNDPLLQPYQLKHLTLKNRLMITSHEPAYPEDGMPKDRYRAYHVERARAGVALTMTAGS	RB2654_10808	hypothetical protein 1099457000258_RB2654_10808	0	678	678	-	2004595	2002559
SPO0166	YP_165436.1	ZP_01158353.1	0	Oceanicola granulosus HTCC2516	ok	1	MSRDPLLQPFQLKHLTLKNRIMTTAHEPAYPEDGMPKQRYAAYHAERARAGVALAMTAGS	1	MSNDPLLQPYRLKHLTLKNRLMITSHEPAYAEDGMPKERYRAYHVERARAGVALTMTAGS	OG2516_12874	putative NADH-dependent oxidase protein	0	679	679	+	3895547	3897586
SPO0166	YP_165436.1	ZP_01443608.1	0	Pelagibaca bermudensis HTCC2601	ok	1	MSRDPLLQPFQLKHLTLKNRIMTTAHEPAYPEDGMPKQRYAAYHAERARAGVALAMTAGS	1	MSNDPLLQPYQLKHLTLKNRIMITSHEPAYPEDGMPKDRYRAYHVERAKAGVALTMTAGS	R2601_01613	2,4-dienoyl-CoA reductase (NADPH) protein	0	678	678	-	2580827	2578791
SPO0166	YP_165436.1	ZP_02150198.1	0	Phaeobacter gallaeciensis 2.10	ok	1	MSRDPLLQPFQLKHLTLKNRIMTTAHEPAYPEDGMPKQRYAAYHAERARAGVALAMTAGS	1	MSHDPLLQPYQLKHLTLRNRIMTTSHEPAYPEEGMPKERYAAYHAERAKAGVALAMTAGS	RG210_11870	N-methylproline demethylase, putative	0	681	681	+	2755719	2757764
SPO0166	YP_165436.1	ZP_02147545.1	0	Phaeobacter gallaeciensis BS107	ok	1	MSRDPLLQPFQLKHLTLKNRIMTTAHEPAYPEDGMPKQRYAAYHAERARAGVALAMTAGS	1	MSNDPLLQPYQLKHLTLRNRIMTTSHEPAYPEEGMPKERYAAYHAERAKAGVALAMTAGS	RGBS107_01487	N-methylproline demethylase, putative	0	681	681	-	4218271	4216226
SPO0166	YP_165436.1	ZP_05078320.1	0	Phaeobacter sp. Y4I	ok	1	MSRDPLLQPFQLKHLTLKNRIMTTAHEPAYPEDGMPKQRYAAYHAERARAGVALAMTAGS	1	MSNDPLLQPYQLKHLTLRNRIMTTSHEPAYPEDGMPKARYAAYHAERAKAGVALTMTAGS	RBY4I_1511	oxidoreductase, FAD/FMN-binding family	0	681	681	-	3258471	3256426
SPO0166	YP_165436.1	ZP_01446801.1	0	Rhodobacterales bacterium HTCC2255	ok	1	MSRDPLLQPFQLKHLTLKNRIMTTAHEPAYPEDGMPKQRYAAYHAERARAGVALAMTAGS	1	MSKDPLLQTYQLKHLTLKNRIMTTSHEPAYPEDGMPKDRYRAYHEERAKAGVALTMTAGS	OM2255_05575	N-methylproline demethylase, putative	0	681	681	+	413222	415267
SPO0166	YP_165436.1	YP_682470.1	0	Roseobacter denitrificans OCh 114	ok	1	MSRDPLLQPFQLKHLTLKNRIMTTAHEPAYPEDGMPKQRYAAYHAERARAGVALAMTAGS	1	MSKDPLMQPFQLKHLTLKNRIMTTSHEPAYPEDGMPKERYRAYHEERAKAGLALAMTAGS	RD1_2189	oxidoreductase, putative	0	681	681	-	2088523	2086478
SPO0166	YP_165436.1	ZP_02141049.1	0	Roseobacter litoralis Och 149	ok	1	MSRDPLLQPFQLKHLTLKNRIMTTAHEPAYPEDGMPKQRYAAYHAERARAGVALAMTAGS	1	MSKDPLMQPFQLKHLTLKNRIMTTSHEPAYPEDGMPKERYRAYHEERAKAGLALAMTAGS	RLO149_18183	oxidoreductase, putative	0	681	681	-	2285827	2283782
SPO0166	YP_165436.1	ZP_01902704.1	0	Roseobacter sp. AzwK-3b	ok	1	MSRDPLLQPFQLKHLTLKNRIMTTAHEPAYPEDGMPKQRYAAYHAERARAGVALAMTAGS	1	MSNDPLLQPYQLKHLTLRNRIMTTSHEPAYPEDGMPKDRYAAYHAERAKAGVALAMTAGS	RAZWK3B_19271	N-methylproline demethylase, putative	0	681	681	-	1767385	1765340
SPO0166	YP_165436.1	ZP_05100845.1	0	Roseobacter sp. GAI101	ok	1	MSRDPLLQPFQLKHLTLKNRIMTTAHEPAYPEDGMPKQRYAAYHAERARAGVALAMTAGS	1	MTKDPLLQPYQLKHLTLKNRIMTTSHEPAYPEDGMPKDRYRAYHEERAKAGVALAMTAGS	RGAI101_2297	oxidoreductase, FAD/FMN-binding family	0	681	681	+	2222445	2224490
SPO0166	YP_165436.1	ZP_01058705.1	0	Roseobacter sp. MED193	ok	1	MSRDPLLQPFQLKHLTLKNRIMTTAHEPAYPEDGMPKQRYAAYHAERARAGVALAMTAGS	1	MSNDPLLQPYTLKHLTLRNRIMTTSHEPAYPEDGMPKQRYAAYHAERAKAGVALTMTAGS	MED193_11712	N-methylproline demethylase, putative	0	681	681	-	4522541	4520496
SPO0166	YP_165436.1	ZP_01757069.1	0	Roseobacter sp. SK209-2-6	ok	1	MSRDPLLQPFQLKHLTLKNRIMTTAHEPAYPEDGMPKQRYAAYHAERARAGVALAMTAGS	1	MSNDPLLQPFQLKHLTLRNRIMTTSHEPAYPEEGMPKERYAAYHAERAKAGVALTMTAGS	RSK20926_00120	N-methylproline demethylase, putative	0	681	681	-	4545269	4543224
SPO0166	YP_165436.1	ZP_00961317.1	0	Roseovarius nubinhibens ISM	ok	1	MSRDPLLQPFQLKHLTLKNRIMTTAHEPAYPEDGMPKQRYAAYHAERARAGVALAMTAGS	1	MSTDPLLQPYQLKHLTLKNRIMTTSHEPAYPEDGMPKDRYRAYHEERARAGVALAMTAGS	ISM_10551	N-methylproline demethylase, putative	0	681	681	+	3254714	3256759
SPO0166	YP_165436.1	ZP_01036476.1	0	Roseovarius sp. 217	ok	1	MSRDPLLQPFQLKHLTLKNRIMTTAHEPAYPEDGMPKQRYAAYHAERARAGVALAMTAGS	1	MSRDPLLQPYQLKHLTLKNRIMTTSHEPAYPEDGMPKARYAAYHAERARAGVALAMTAGS	ROS217_17952	N-methylproline demethylase, putative	0	681	681	+	2676560	2678605
SPO0166	YP_165436.1	ZP_01880964.1	0	Roseovarius sp. TM1035	ok	1	MSRDPLLQPFQLKHLTLKNRIMTTAHEPAYPEDGMPKQRYAAYHAERARAGVALAMTAGS	1	MSRDPLLQPYQLKHLTLKNRIMTTSHEPAYPEEGMPKARYTAYHAERAKAGVALAMTAGS	RTM1035_10760	N-methylproline demethylase, putative	0	681	681	-	3307260	3305215
SPO0166	YP_165436.1	ZP_05088216.1	0	Ruegeria sp. R11	ok	1	MSRDPLLQPFQLKHLTLKNRIMTTAHEPAYPEDGMPKQRYAAYHAERARAGVALAMTAGS	1	MSKDPLLQPYQLKHLTLRNRIMTTSHEPAYPEDGMPKERYAAYHAERAKAGVALAMTAGS	RR11_665	oxidoreductase, FAD/FMN-binding family	0	687	687	+	33781	35844
SPO0166	YP_165436.1	YP_611373.1	0	Ruegeria sp. TM1040	ok	1	MSRDPLLQPFQLKHLTLKNRIMTTAHEPAYPEDGMPKQRYAAYHAERARAGVALAMTAGS	1	MSHDPLLQPFQLKHLTLRNRIMTTSHEPAYPEDGMPKARYRAYHAERAKAGVALAMTAGS	TM1040_3137	NADH:flavin oxidoreductase/NADH oxidase	0	681	681	-	117006	114961
SPO0166	YP_165436.1	ZP_05739322.1	0	RuegeriaTrich CH4B	ok	1	MSRDPLLQPFQLKHLTLKNRIMTTAHEPAYPEDGMPKQRYAAYHAERARAGVALAMTAGS	1	MSHDPLLQPFQLKHLTLRNRIMTTSHEPAYPEDGMPKARYRAYHAERAKAGVALAMTAGS	SCH4B_0795	probable N-methylproline demethylase	0	681	681	+	714206	716251
SPO0166	YP_165436.1	ZP_01747520.1	0	Sagittula stellata E-37	ok	1	MSRDPLLQPFQLKHLTLKNRIMTTAHEPAYPEDGMPKQRYAAYHAERARAGVALAMTAGS	1	MSNDPLFQPYQLKHLTLKNRLMITSHEPAYPEDGMPKDRYRAYHVERARAGVALTMTAGS	SSE37_00685	N-methylproline demethylase, putative	0	425	425	+	3830119	3831396
SPO0166	YP_165436.1	ZP_05784044.1	0	Citriecella sp. SE45	wrong	1	MSRDPLLQPFQLKHLTLKNRIMTTAHEPAYPEDGMPKQRYAAYHAERARAGVALAMTAGS	23	MSTDPLLQPYQLKHLTLRNRILITSHEPAYPEDGMPKDRYRAYHVERAKAGVALTMTAGS	CSE45_4471	probable N-methylproline demethylase	-22	700	678	+	4779019	4781055
SPO0166	YP_165436.1	ZP_05053650.1	0	Octadecabacter antarcticus 307	wrong	1	MSRDPLLQPFQLKHLTLKNRIMTTAHEPAYPEDGMPKQRYAAYHAERARAGVALAMTAGS	28	MSNDPLLQPFQLKHLTLRNRIMTTSHEPAYPKDGMPKERYTAYHVERAKAGVALTMTAGS	OA307_5026	oxidoreductase, FAD/FMN-binding family	-27	708	681	-	65728	63683
SPO0166	YP_165436.1	ZP_05062917.1	0	Octadecabacter antarcticus 238	wrong	1	MSRDPLLQPFQLKHLTLKNRIMTTAHEPAYPEDGMPKQRYAAYHAERARAGVALAMTAGS	30	MSTDPLLQPFQLKHLTLRNRIMTTSHEPAYPQDGMPKERYAAYHAERAKAGVALAMTAGS	OA238_74	NADH:flavin oxidoreductase/nadh oxidase family protein	-29	710	681	+	3777377	3779422
SPO0210	YP_165479.1	ZP_05780970.1	0	Citriecella sp. SE45	ok	1	MSNPSLLILPGDGIGPEVMAEVRKIIGWFGDKRGLNFDVSEDLVGGAAYDVHGVPLADET	1	MSNPSLLILPGDGIGPEVMAEVRRIIDWYGDKRGLTFDVSEDLVGGAAYDKHGTPLHDDT	CSE45_0315	3-isopropylmalate dehydrogenase	0	367	367	+	932074	933177
SPO0210	YP_165479.1	YP_001531431.1	1e-177	Dinoroseobacter shibae DFL 12	ok	1	MSNPSLLILPGDGIGPEVMAEVRKIIGWFGDKRGLNFDVSEDLVGGAAYDVHGVPLADET	1	MSTASLLILAGDGIGPEVMAEVRKIIDWYGAKRDLAFDVSEDLVGGAAYDVHGVPLADET	Dshi_0081	3-isopropylmalate dehydrogenase	0	368	368	-	81186	80080
SPO0210	YP_165479.1	YP_508070.1	1e-176	Jannaschia sp. CCS1	ok	1	MSNPSLLILPGDGIGPEVMAEVRKIIGWFGDKRGLNFDVSEDLVGGAAYDVHGVPLADET	1	MTDRSLLILPGDGIGPEVMAEVRKIIDWFGSARGISFDVSEDLVGGAAYDAHGVPLTDAT	Jann_0128	3-isopropylmalate dehydrogenase	0	366	366	+	117998	119098
SPO0210	YP_165479.1	ZP_01003316.1	0	Loktanella vestfoldensis SKA53	ok	1	MSNPSLLILPGDGIGPEVMAEVRKIIGWFGDKRGLNFDVSEDLVGGAAYDVHGVPLADET	1	MANPSLLILAGDGIGPEVMNEVKRIIDWFGAKRDLAFDVSEDLVGGAAYDKHGVPLHDDT	SKA53_14936	3-isopropylmalate dehydrogenase	0	367	367	+	1643133	1644236
SPO0210	YP_165479.1	ZP_01012376.1	0	Maritimibacter alkaliphilus HTCC2654	ok	1	MSNPSLLILPGDGIGPEVMAEVRKIIGWFGDKRGLNFDVSEDLVGGAAYDVHGVPLADET	1	MSVGSLLILPGDGIGPEVMAEVRRIIDWYGEKRGLTFDVSEDLVGGSAYDKHGVPLADET	RB2654_12659	3-isopropylmalate dehydrogenase	0	367	367	+	1123609	1124712
SPO0210	YP_165479.1	ZP_02152698.1	0	Oceanibulbus indolifex HEL-45	ok	1	MSNPSLLILPGDGIGPEVMAEVRKIIGWFGDKRGLNFDVSEDLVGGAAYDVHGVPLADET	1	MANPSLLILPGDGIGPEVMAQVTRIIDWFGEKRDLAFDVEHDLVGGAAYDKHGTPLHDDT	OIHEL45_07105	3-isopropylmalate dehydrogenase	0	368	368	-	1205755	1204649
SPO0210	YP_165479.1	ZP_00999662.1	0	Oceanicola batsensis HTCC2597	ok	1	MSNPSLLILPGDGIGPEVMAEVRKIIGWFGDKRGLNFDVSEDLVGGAAYDVHGVPLADET	1	MTNPSLLILPGDGIGPEVMAEVRKIIDWFGARRGITFDVSEDLVGGCAYDKHGTPLHDDT	OB2597_13868	3-isopropylmalate dehydrogenase	0	367	367	+	2242271	2243374
SPO0210	YP_165479.1	ZP_01155051.1	1e-177	Oceanicola granulosus HTCC2516	ok	1	MSNPSLLILPGDGIGPEVMAEVRKIIGWFGDKRGLNFDVSEDLVGGAAYDVHGVPLADET	1	MANPSLLILPGDGIGPEVMAEVRKVIDWFGSQ-GTPFDVSEDLVGGAAYDAHGTPLTDAT	OG2516_11876	3-isopropylmalate dehydrogenase	0	365	365	-	373650	372553
SPO0210	YP_165479.1	ZP_05050633.1	1e-179	Octadecabacter antarcticus 307	ok	1	MSNPSLLILPGDGIGPEVMAEVRKIIGWFGDKRGLNFDVSEDLVGGAAYDVHGVPLADET	1	MSNPSLLILPGDGIGKEVMAEVRRVIDWFGAKRDMQFDVSEDLVGGAAYDKYGTPLHDDT	OA307_2009	3-isopropylmalate dehydrogenase	0	367	367	+	3432042	3433145
SPO0210	YP_165479.1	ZP_01444797.1	0	Pelagibaca bermudensis HTCC2601	ok	1	MSNPSLLILPGDGIGPEVMAEVRKIIGWFGDKRGLNFDVSEDLVGGAAYDVHGVPLADET	1	MSNPSLLILPGDGIGPEVMAEVRRIIDWYGDKRGLAFDVSEDLVGGAAYDAHGTPLHDDT	R2601_12288	3-isopropylmalate dehydrogenase	0	367	367	-	3818186	3817083
SPO0210	YP_165479.1	ZP_02147783.1	0	Phaeobacter gallaeciensis 2.10	ok	1	MSNPSLLILPGDGIGPEVMAEVRKIIGWFGDKRGLNFDVSEDLVGGAAYDVHGVPLADET	1	MSNPSILILPGDGIGPEVMAEVRKVISWYGEKRDLQFDVSEDLVGGAAYDVHGKPLADET	RG210_09817	3-isopropylmalate dehydrogenase	0	367	367	-	210759	209656
SPO0210	YP_165479.1	ZP_02144618.1	0	Phaeobacter gallaeciensis BS107	ok	1	MSNPSLLILPGDGIGPEVMAEVRKIIGWFGDKRGLNFDVSEDLVGGAAYDVHGVPLADET	1	MSNPSILILPGDGIGPEVMAEVRKVISWYGEKRDLQFDVSEDLVGGAAYDVHGKPLADET	RGBS107_03618	3-isopropylmalate dehydrogenase	0	367	367	+	1164392	1165495
SPO0210	YP_165479.1	ZP_05078518.1	0	Phaeobacter sp. Y4I	ok	1	MSNPSLLILPGDGIGPEVMAEVRKIIGWFGDKRGLNFDVSEDLVGGAAYDVHGVPLADET	1	MPNPSILILPGDGIGPEVMAEVRKIITWFGDKRGLQFDVSEDLVGGAAYDKHGKPLADET	RBY4I_1712	3-isopropylmalate dehydrogenase	0	367	367	+	3038704	3039807
SPO0210	YP_165479.1	ZP_05123684.1	0	Rhodobacteraceae KLH11	ok	1	MSNPSLLILPGDGIGPEVMAEVRKIIGWFGDKRGLNFDVSEDLVGGAAYDVHGVPLADET	1	MSNPSLLILPGDGIGPEVMIEVRKVIDWFDTNRGLHFDVSEDLVGGAAYDVHGKPLSDET	RKLH11_2158	3-isopropylmalate dehydrogenase	0	368	368	+	1024339	1025445
SPO0210	YP_165479.1	ZP_01740330.1	1e-176	Rhodobacterales bacterium HTCC2150	ok	1	MSNPSLLILPGDGIGPEVMAEVRKIIGWFGDKRGLNFDVSEDLVGGAAYDVHGVPLADET	1	MSNPSLLILAGDGIGPEVMDEVKRVIDWFGDKRDLKFDVSEDLVGGAAYDVHGTALADET	RB2150_11666	3-isopropylmalate dehydrogenase	0	368	368	+	230368	231474
SPO0210	YP_165479.1	ZP_01447431.1	1e-178	Rhodobacterales bacterium HTCC2255	ok	1	MSNPSLLILPGDGIGPEVMAEVRKIIGWFGDKRGLNFDVSEDLVGGAAYDVHGVPLADET	1	MKNPSLLILPGDGIGQEVMAEVRKVIQWFGENRGLNFDVSEDLVGGASYDKHGTPLHDDT	OM2255_09641	3-isopropylmalate dehydrogenase	0	368	368	+	1085820	1086926
SPO0210	YP_165479.1	ZP_05074980.1	0	Rhodobacterales HTCC2083	ok	1	MSNPSLLILPGDGIGPEVMAEVRKIIGWFGDKRGLNFDVSEDLVGGAAYDVHGVPLADET	1	MSNPSLLILAGDGIGPEVMGQVQRIIGWYGDKRGLNFDVSEDLVGGAAYDAHGTPLHDDT	RB2083_2155	3-isopropylmalate dehydrogenase	0	367	367	-	818972	817869
SPO0210	YP_165479.1	YP_680643.1	0	Roseobacter denitrificans OCh 114	ok	1	MSNPSLLILPGDGIGPEVMAEVRKIIGWFGDKRGLNFDVSEDLVGGAAYDVHGVPLADET	1	MANPSLLILPGDGIGPEVMEQVKRVIAWFGDKRDLAFDVSEDLVGGAAYDAHGTPLHDET	RD1_0228	3-isopropylmalate dehydrogenase	0	368	368	+	227780	228886
SPO0210	YP_165479.1	ZP_02140726.1	0	Roseobacter litoralis Och 149	ok	1	MSNPSLLILPGDGIGPEVMAEVRKIIGWFGDKRGLNFDVSEDLVGGAAYDVHGVPLADET	1	MANPSLLILPGDGIGPEVMEEVKRVIAWFGDKRSLAFDVSEDLVGGAAYDAHGTPLHDDT	RLO149_11490	3-isopropylmalate dehydrogenase	0	368	368	+	1963091	1964197
SPO0210	YP_165479.1	ZP_01901580.1	1e-178	Roseobacter sp. AzwK-3b	ok	1	MSNPSLLILPGDGIGPEVMAEVRKIIGWFGDKRGLNFDVSEDLVGGAAYDVHGVPLADET	1	MSNPSLLILPGDGIGPEVMAEVVKIIDWYGAKRDMPFDVSEDLVGGAAYDAHGTPLHDDT	RAZWK3B_03620	hypothetical protein RAZWK3B_03620	0	368	368	+	655053	656159
SPO0210	YP_165479.1	ZP_01750657.1	0	Roseobacter sp. CCS2	ok	1	MSNPSLLILPGDGIGPEVMAEVRKIIGWFGDKRGLNFDVSEDLVGGAAYDVHGVPLADET	1	MANPSLLILAGDGIGPEVMDEVKRIIGWFGDKRDLTFDVSEDLVGGAAYDAHGVPLHDDT	RCCS2_13579	3-isopropylmalate dehydrogenase	0	367	367	+	1719267	1720370
SPO0210	YP_165479.1	ZP_05098965.1	1e-179	Roseobacter sp. GAI101	ok	1	MSNPSLLILPGDGIGPEVMAEVRKIIGWFGDKRGLNFDVSEDLVGGAAYDVHGVPLADET	1	MANPTLLILAGDGIGPEVMDQVVRIIDWYGEKRDLAFDVEHDLVGGAAYDKHGTPLHDDT	RGAI101_415	3-isopropylmalate dehydrogenase	0	368	368	-	2888176	2887070
SPO0210	YP_165479.1	ZP_01055697.1	0	Roseobacter sp. MED193	ok	1	MSNPSLLILPGDGIGPEVMAEVRKIIGWFGDKRGLNFDVSEDLVGGAAYDVHGVPLADET	1	MSNPSILILPGDGIGPEVMTEVRKVITWFGEARNIQFDVSEDLVGGAAYDKHGVPLADET	MED193_15632	3-isopropylmalate dehydrogenase	0	367	367	-	1444763	1443660
SPO0210	YP_165479.1	ZP_00961255.1	0	Roseovarius nubinhibens ISM	ok	1	MSNPSLLILPGDGIGPEVMAEVRKIIGWFGDKRGLNFDVSEDLVGGAAYDVHGVPLADET	1	MSTPSLLILPGDGIGPEVMTEVRKVIDWFGAKRDLAFDVSEDLVGGAAYDKHGVPLHDDT	ISM_10241	3-isopropylmalate dehydrogenase	0	367	367	+	3189844	3190947
SPO0210	YP_165479.1	ZP_01035230.1	0	Roseovarius sp. 217	ok	1	MSNPSLLILPGDGIGPEVMAEVRKIIGWFGDKRGLNFDVSEDLVGGAAYDVHGVPLADET	1	MSNPSLLILPGDGIGPEVMTEVVKIIDWYGAKRGLAFDVSEDLVGGAAYDKHGVPLHDDT	ROS217_14051	3-isopropylmalate dehydrogenase	0	368	368	-	1386728	1385622
SPO0210	YP_165479.1	ZP_01877725.1	0	Roseovarius sp. TM1035	ok	1	MSNPSLLILPGDGIGPEVMAEVRKIIGWFGDKRGLNFDVSEDLVGGAAYDVHGVPLADET	1	MSNPSLLILPGDGIGPEVMAEVVKIIDWYGAKRGMAFDVSEDLVGGAAYDKHGTPLHDDT	RTM1035_14032	3-isopropylmalate dehydrogenase	0	368	368	+	8351	9457
SPO0210	YP_165479.1	ZP_05785753.1	0	Ruegeria lacuscaerulensis ITI-1157	ok	1	MSNPSLLILPGDGIGPEVMAEVRKIIGWFGDKRGLNFDVSEDLVGGAAYDVHGVPLADET	1	MSNPSLLILPGDGIGPEVMTEVRKVIDWFGGKRDLKFDVSEDLVGGAAYDKHGVPLADET	SL1157_0889	3-isopropylmalate dehydrogenase	0	380	380	+	1131984	1133126
SPO0210	YP_165479.1	ZP_05088574.1	0	Ruegeria sp. R11	ok	1	MSNPSLLILPGDGIGPEVMAEVRKIIGWFGDKRGLNFDVSEDLVGGAAYDVHGVPLADET	1	MSNPSILILPGDGIGPEVMAEVRKIITWFGDKRDLAFDVSEDLVGGAAYDVHGKPLADET	RR11_1023	3-isopropylmalate dehydrogenase	0	367	367	-	3292444	3291341
SPO0210	YP_165479.1	YP_611991.1	0	Ruegeria sp. TM1040	ok	1	MSNPSLLILPGDGIGPEVMAEVRKIIGWFGDKRGLNFDVSEDLVGGAAYDVHGVPLADET	1	MSNPSILILPGDGIGPEVMAEVRKVISWFGAKRDIQFDVSEDLVGGSAYDAHGTPLHDDT	TM1040_3762	3-isopropylmalate dehydrogenase	0	367	367	-	817871	816768
SPO0210	YP_165479.1	ZP_05742168.1	0	RuegeriaTrich CH4B	ok	1	MSNPSLLILPGDGIGPEVMAEVRKIIGWFGDKRGLNFDVSEDLVGGAAYDVHGVPLADET	1	MSNPSILILPGDGIGPEVMAEVKKVISWYGAKRDVKFDVSEDLVGGSAYDAHGTPLHDDT	SCH4B_3679	3-isopropylmalate dehydrogenase	0	367	367	+	3574855	3575958
SPO0210	YP_165479.1	ZP_01745807.1	0	Sagittula stellata E-37	ok	1	MSNPSLLILPGDGIGPEVMAEVRKIIGWFGDKRGLNFDVSEDLVGGAAYDVHGVPLADET	1	MSNPSLLILPGDGIGPEVMAEVRKVIDWYGAKRDLAFDVSEDLVGGAAYDAHGTPLADET	SSE37_16493	3-isopropylmalate dehydrogenase	0	367	367	-	2063358	2062255
SPO0210	YP_165479.1	ZP_00954639.1	0	Sulfitobacter sp. EE-36	ok	1	MSNPSLLILPGDGIGPEVMAEVRKIIGWFGDKRGLNFDVSEDLVGGAAYDVHGVPLADET	1	MANPTLLILAGDGIGPEVMGQVVRIIDWFGDKRDLAFDVDHDLVGGAAYDKHGTPLHDDT	EE36_08073	3-isopropylmalate dehydrogenase	0	368	368	-	1072735	1071629
SPO0210	YP_165479.1	ZP_00961955.1	0	Sulfitobacter sp. NAS-14.1	ok	1	MSNPSLLILPGDGIGPEVMAEVRKIIGWFGDKRGLNFDVSEDLVGGAAYDVHGVPLADET	1	MANPTLLILAGDGIGPEVMGQVVRIIDWFGDKRDLAFDVDHDLVGGAAYDKHGTPLHDDT	NAS141_13031	3-isopropylmalate dehydrogenase	0	368	368	-	1016916	1015810
SPO0210	YP_165479.1	ZP_05341046.1	1e-174	Thalassiobium R2A62	ok	1	MSNPSLLILPGDGIGPEVMAEVRKIIGWFGDKRGLNFDVSEDLVGGAAYDVHGVPLADET	1	MSNPSLLILAGDGIGAEVMTEVRKVIDWVGTNKGLTFDVSEDLVGGAAYDAHGTPLHDDT	TR2A62_2838	3-isopropylmalate dehydrogenase	0	367	367	+	2675755	2676858
SPO0210	YP_165479.1	ZP_05063312.1	1e-180	Octadecabacter antarcticus 238	wrong	1	MSNPSLLILPGDGIGPEVMAEVRKIIGWFGDKRGLNFDVSEDLVGGAAYDVHGVPLADET	4	MSNPSLLILPGDGIGQEVMAEVRRVIDWFGAKRDIHFDVSEDLVGGAAYDKHGTPLHDDT	OA238_473	3-isopropylmalate dehydrogenase	-3	370	367	+	2447605	2448708
SPO0210	YP_165479.1	ZP_01753951.1	0	Roseobacter sp. SK209-2-6	wrong	1	MSNPSLLILPGDGIGPEVMAEVRKIIGWFGDKRGLNFDVSEDLVGGAAYDVHGVPLADET	20	MSNPSILILPGDGIGPEVMTEVRKVISWFGEARDIQFDVSEDLVGGAAYDKHGKPLADET	RSK20926_06837	3-isopropylmalate dehydrogenase	-19	386	367	-	1378324	1377221
SPO0212	YP_165481.1	YP_508068.1	5e-90	Jannaschia sp. CCS1	ok	1	MTQTVLVLGASGRFGRNAAEAFGRAGWTVRQFDRKRDDLDAAARGADVIVNAWNPPYPDW	1	MTRTALILGSSGRFGRHISDALSRHGWTLRKFDRAHDTLPDAAMGASLIVNAWNPPYSQW	Jann_0126	NAD-dependent epimerase/dehydratase	0	287	287	-	116960	116097
SPO0212	YP_165481.1	ZP_01012374.1	2e-74	Maritimibacter alkaliphilus HTCC2654	ok	1	MTQTVLVLGASGRFGRNAAEAFGRAGWTVRQFDRKRDDLDAAARGADVIVNAWNPP-YPD	1	MTKTVLILGASGKIGTHAARAFATNGWTVRRFNRATEDMTQAAMGCDVIVNGMNPPNYHN	RB2654_12649	hypothetical protein 1099457000260_RB2654_12649	0	297	297	-	1122574	1121681
SPO0212	YP_165481.1	ZP_05050605.1	7e-57	Octadecabacter antarcticus 307	ok	1	MTQTVLVLGASGRFGRNAAEAFGRAGWTVRQFDRKRDD-------------------LDA	1	MKKTVLIVGVAGRFGRQCASAMRDAGWHVRGFARTTEKANCIDGVEPYVGDIMDPTALGN	OA307_1981	NAD dependent epimerase/dehydratase family	0	311	311	-	68521	67586
SPO0212	YP_165481.1	ZP_05074951.1	2e-90	Rhodobacterales HTCC2083	ok	1	MTQTVLVLGASGRFGRNAAEAFGRAGWTVRQFDRKRDDLDAAARGADVIVNAWNPPYPDW	1	MKQTVLVLGPTGRFGRNAALAFENAGWQVRRFDRKRDTLESAAHSVDVIVQAWNPPYHKW	RB2083_2126	NAD-dependent epimerase/dehydratase	0	299	299	+	820033	820932
SPO0212	YP_165481.1	ZP_01750654.1	2e-67	Roseobacter sp. CCS2	ok	1	MTQTVLVLGASGRFGRNAAEAFGRAGWTVRQFDRKRDDLDAAARGADVIVNAWNPP-YPD	1	MKQTVLILGGSGKIGSCAADAFWDAGWEVRHYDRKTGDMVGAAAGADVIVNGLNPPAYHD	RCCS2_13564	hypothetical protein RCCS2_13564	0	304	304	-	1718218	1717304
SPO0212	YP_165481.1	ZP_01055699.1	1e-105	Roseobacter sp. MED193	ok	1	MTQTVLVLGASGRFGRNAAEAFGRAGWTVRQFDRKRDDLDAAARGADVIVNAWNPPYPDW	1	MTQTALILGASGRFGRAAAKAFEQAGWQVERFRRGQDNLTQACAGVDVIVNGWNPLYPDW	MED193_15642	hypothetical protein MED193_15642	0	301	301	+	1445840	1446745
SPO0212	YP_165481.1	ZP_01753953.1	1e-105	Roseobacter sp. SK209-2-6	ok	1	MTQTVLVLGASGRFGRNAAEAFGRAGWTVRQFDRKRDDLDAAARGADVIVNAWNPPYPDW	1	MSGTALILGASGRFGRTVEKALKQAGWNTRRFQRGKDDLMRSAVGVDLIVNGWNPLYPDW	RSK20926_06847	hypothetical protein RSK20926_06847	0	308	308	+	1379396	1380322
SPO0212	YP_165481.1	ZP_01740328.1	3e-79	Rhodobacterales bacterium HTCC2150	wrong	1	MTQTVLVLGASGRFGRNAAEAFGRAGWTVRQFDRKRDDLDAAARGADVIVNAWNPPYPDW	12	MKNSVLILGSNGRFGRNAAEAFESAGWKVTRFNRATDDLQAAAQGKDVIVHSWNPLYPDW	RB2150_11656	hypothetical protein RB2150_11656	-11	305	294	-	229321	228437
SPO0227	YP_165496.1	YP_509098.1	4e-53	Jannaschia sp. CCS1	ok	1	MSQASTLEREMLELINNERTSRGLNPVTLELKLNDASEDHSKWMLERDVFSHTGVNGSSP	1	MSQASEVELLMLELINQERTSRGLDPLTINNDLNASSEDHSQWMLNTDTFDHTGVGGSSA	Jann_1156	Allergen V5/Tpx-1 related	0	337	337	-	1119376	1118363
SPO0227	YP_165496.1	ZP_01158427.1	7e-38	Oceanicola granulosus HTCC2516	ok	1	MSQASTLEREMLELINNERTSRGLNPVTLELKLNDASEDHSKWMLERDVFSHTGVNGSSP	1	MSLATSLERYLLKLINKERSKRGIDELVLEQNLNKSADKHSEWMLKTDVFSHTGVNGTSS	OG2516_18830	PaxA, putative	0	369	369	-	3966322	3965213
SPO0227	YP_165496.1	ZP_05077090.1	3e-64	Phaeobacter sp. Y4I	ok	1	MSQASTLEREMLELINNERTSRGLNPVTLELKLNDASEDHSKWMLERDVFSHTGVNGSSP	1	MSQASELERQMLDLINAERTSRGLNPVQLELRLNDSSEDHSEWMLQQDVFSHTGAGGSSA	RBY4I_276	rb139	0	347	347	+	2821094	2822137
SPO0227	YP_165496.1	ZP_05121732.1	7e-64	Rhodobacteraceae KLH11	ok	1	MSQASTLEREMLELINNERTSRGLNPVTLELKLNDASEDHSKWMLERDVFSHTGVNGSSP	1	MSIASTVEREMLALINQERTSRGLDPLQLETRLNESSEDHSEWMLDTDRFSHTGQGGSSA	RKLH11_197	allergen V5/Tpx-1 family protein	0	419	419	-	1420821	1419562
SPO0227	YP_165496.1	YP_681791.1	7e-44	Roseobacter denitrificans OCh 114	ok	1	MSQASTLEREMLELINNERTSRGLNPVTLELKLNDASEDHSKWMLERDVFSHTGVNGSSP	1	MSQANKYEQQMLDLINADRAKVGLDPLVFNSDLNEAGEDHSAWMLDNDRFSHTGADGSNS	RD1_1471	SCP-like extracellular protein	0	391	391	+	1395405	1396580
SPO0227	YP_165496.1	ZP_02142368.1	4e-44	Roseobacter litoralis Och 149	wrong	1	MSQASTLEREMLELINNERTSRGLNPVTLELKLNDASEDHSKWMLERDVFSHTGVNGSSP	37	MSQANKYEQQMLDLINADRAEVGLDPLVFNADLNEASEDHSVWMLDNDRFSHTGADGSNW	RLO149_15918	SCP-like extracellular protein subfamily, putative	-36	547	511	-	3580208	3578673
SPO0229	YP_165498.1	ZP_05781373.1	3e-32	Citriecella sp. SE45	ok	1	MQVSVRDNNVDQALRALKKKLQREGVFREMKLKQHFEKPSEKKAREKAEAIRRARKLARK	1	MQVSVRDNNVDQALRALKKKLQREGVFREMKLRQHFEKPSEKKAREKAEAVRRARKLARK	CSE45_0098	ribosomal protein S21	0	68	68	-	707767	707561
SPO0229	YP_165498.1	YP_001531596.1	8e-32	Dinoroseobacter shibae DFL 12	ok	1	MQVSVRDNNVDQALRALKKKLQREGVFREMKLKQHFEKPSEKKAREKAEAIRRARKLARK	1	MQVSVRDNNVDQALRALKKKLQREGVFREMKLKQHYEKPSEKKAREKAEAIRRARKLARK	Dshi_0246	putative ribosomal protein S21	0	68	68	-	243962	243756
SPO0229	YP_165498.1	YP_511833.1	8e-32	Jannaschia sp. CCS1	ok	1	MQVSVRDNNVDQALRALKKKLQREGVFREMKLKQHFEKPSEKKAREKAEAIRRARKLARK	1	MQVSVRDNNVDQALRALKKKLQREGVFREMKLKQHYEKPSEKRAREKAEAIRRARKLARK	Jann_3891	30S ribosomal protein S21	0	68	68	+	3987535	3987741
SPO0229	YP_165498.1	ZP_01002511.1	8e-31	Loktanella vestfoldensis SKA53	ok	1	MQVSVRDNNVDQALRALKKKLQREGVFREMKLKQHFEKPSEKKAREKAEAIRRARKLARK	1	MQVSVRDNNVDQALRALKKKLQREGVFREMKLKQHFEKPSIRKAREKAEAIRRQRKLARK	SKA53_13028	30S ribosomal protein S21	0	68	68	-	869848	869642
SPO0229	YP_165498.1	ZP_01013421.1	4e-32	Maritimibacter alkaliphilus HTCC2654	ok	1	MQVSVRDNNVDQALRALKKKLQREGVFREMKLKQHFEKPSEKKAREKAEAIRRARKLARK	1	MQVSVRDNNVDQALRALKKKLQREGVFREMKLRQHFEKPSEKKAREKAEAIRRQRKLARK	RB2654_11658	ribosomal protein S21	0	68	68	-	2152261	2152055
SPO0229	YP_165498.1	ZP_02152176.1	7e-33	Oceanibulbus indolifex HEL-45	ok	1	MQVSVRDNNVDQALRALKKKLQREGVFREMKLKQHFEKPSEKKAREKAEAIRRARKLARK	1	MQVSVRDNNVDQALRALKKKLQREGVFREMKLKQHFEKPSEKKAREKAEAIRRARKLARK	OIHEL45_04495	30S ribosomal protein S21	0	68	68	+	671608	671814
SPO0229	YP_165498.1	ZP_00998646.1	6e-32	Oceanicola batsensis HTCC2597	ok	1	MQVSVRDNNVDQALRALKKKLQREGVFREMKLKQHFEKPSEKKAREKAEAIRRARKLARK	1	MQVSVRDNNVDQALRALKKKLQREGVFREMKLKQHFEKPSVKKAREKAEAIRRARKLARK	OB2597_10581	30S ribosomal protein S21 (RpsU)	0	68	68	-	1197355	1197149
SPO0229	YP_165498.1	ZP_01158289.1	3e-32	Oceanicola granulosus HTCC2516	ok	1	MQVSVRDNNVDQALRALKKKLQREGVFREMKLKQHFEKPSEKKAREKAEAIRRARKLARK	1	MQVSVRDNNVDQALRALKKKLQREGVFREMKLKQHFEKPSEKKAREKAEAIRRQRKLARK	OG2516_09158	30S ribosomal protein S21	0	68	68	-	3835821	3835615
SPO0229	YP_165498.1	ZP_05050988.1	4e-30	Octadecabacter antarcticus 307	ok	1	MQVSVRDNNVDQALRALKKKLQREGVFREMKLKQHFEKPSEKKAREKAEAIRRARKLARK	1	MQVSVRDNNVDQALRALKKKLQREGVFREMKLKQAFEKPSEKKAREKAEAIRRQRKLARK	OA307_2364	ribosomal protein S21	0	68	68	-	3393843	3393637
SPO0229	YP_165498.1	ZP_01443259.1	1e-32	Pelagibaca bermudensis HTCC2601	ok	1	MQVSVRDNNVDQALRALKKKLQREGVFREMKLKQHFEKPSEKKAREKAEAIRRARKLARK	1	MQVSVRDNNVDQALRALKKKLQREGVFREMKLKQHFEKPSEKKAREKAEAIRRARKLARK	R2601_19230	30S ribosomal protein S21	0	68	68	-	2209901	2209695
SPO0229	YP_165498.1	ZP_02147731.1	9e-33	Phaeobacter gallaeciensis 2.10	ok	1	MQVSVRDNNVDQALRALKKKLQREGVFREMKLKQHFEKPSEKKAREKAEAIRRARKLARK	1	MQVSVRDNNVDQALRALKKKLQREGVFREMKLKQHFEKPSEKKAREKAEAIRRARKLARK	RG210_09557	30S ribosomal protein S21	0	68	68	-	157162	156956
SPO0229	YP_165498.1	ZP_02144672.1	9e-33	Phaeobacter gallaeciensis BS107	ok	1	MQVSVRDNNVDQALRALKKKLQREGVFREMKLKQHFEKPSEKKAREKAEAIRRARKLARK	1	MQVSVRDNNVDQALRALKKKLQREGVFREMKLKQHFEKPSEKKAREKAEAIRRARKLARK	RGBS107_03888	ribosomal protein S21	0	68	68	+	1217986	1218192
SPO0229	YP_165498.1	ZP_05079568.1	9e-33	Phaeobacter sp. Y4I	ok	1	MQVSVRDNNVDQALRALKKKLQREGVFREMKLKQHFEKPSEKKAREKAEAIRRARKLARK	1	MQVSVRDNNVDQALRALKKKLQREGVFREMKLKQHFEKPSEKKAREKAEAIRRARKLARK	RBY4I_2765	ribosomal protein S21	0	68	68	+	2820167	2820373
SPO0229	YP_165498.1	ZP_05121602.1	9e-33	Rhodobacteraceae KLH11	ok	1	MQVSVRDNNVDQALRALKKKLQREGVFREMKLKQHFEKPSEKKAREKAEAIRRARKLARK	1	MQVSVRDNNVDQALRALKKKLQREGVFREMKLKQHFEKPSEKKAREKAEAIRRARKLARK	RKLH11_67	ribosomal protein S21	0	68	68	-	1421322	1421116
SPO0229	YP_165498.1	ZP_01740951.1	1e-31	Rhodobacterales bacterium HTCC2150	ok	1	MQVSVRDNNVDQALRALKKKLQREGVFREMKLKQHFEKPSEKKAREKAEAIRRARKLARK	1	MQVSVRDNNVDQALRALKKKLQREGVFREMKLRQHYEKPSEKKAREGAEAIRRARKLARK	RB2150_14771	ribosomal protein S21	0	68	68	-	849932	849726
SPO0229	YP_165498.1	ZP_01448741.1	2e-30	Rhodobacterales bacterium HTCC2255	ok	1	MQVSVRDNNVDQALRALKKKLQREGVFREMKLKQHFEKPSEKKAREKAEAIRRARKLARK	1	MQVSVRDNNVDQALRALKKKLQREGVFREMKLKQHFEKPSIRKAREKTESIRRARKLARK	OM2255_08190	30S ribosomal protein S21	0	68	68	+	2452107	2452313
SPO0229	YP_165498.1	ZP_05075570.1	3e-32	Rhodobacterales HTCC2083	ok	1	MQVSVRDNNVDQALRALKKKLQREGVFREMKLKQHFEKPSEKKAREKAEAIRRARKLARK	1	MQVSVRDNNVDQALRALKKKLQREGVFREMKLKQHFEKPSEKKAREKAEAIRRSRKLARK	RB2083_2745	ribosomal protein S21	0	68	68	-	1611159	1610953
SPO0229	YP_165498.1	ZP_02140134.1	8e-33	Roseobacter litoralis Och 149	ok	1	MQVSVRDNNVDQALRALKKKLQREGVFREMKLKQHFEKPSEKKAREKAEAIRRARKLARK	1	MQVSVRDNNVDQALRALKKKLQREGVFREMKLKQHFEKPSEKKAREKAEAIRRARKLARK	RLO149_12645	ribosomal protein S21	0	68	68	-	1357438	1357232
SPO0229	YP_165498.1	ZP_01904926.1	2e-32	Roseobacter sp. AzwK-3b	ok	1	MQVSVRDNNVDQALRALKKKLQREGVFREMKLKQHFEKPSEKKAREKAEAIRRARKLARK	1	MQVSVRDNNVDQALRALKKKLQREGVFREMKLRQHFEKPSEKKAREKAEAIRRARKLARK	RAZWK3B_05952	ribosomal protein S21	0	68	68	-	3993108	3992902
SPO0229	YP_165498.1	ZP_01749507.1	2e-30	Roseobacter sp. CCS2	ok	1	MQVSVRDNNVDQALRALKKKLQREGVFREMKLKQHFEKPSEKKAREKAEAIRRARKLARK	1	MQVSVRDNNVDQALRALKKKLQREGVFREMKLKQHFEKPSVRKAREKAEAIRRQRKLARK	RCCS2_06374	30S ribosomal protein S21	0	68	68	+	602863	603069
SPO0229	YP_165498.1	ZP_05100194.1	3e-30	Roseobacter sp. GAI101	ok	1	MQVSVRDNNVDQALRALKKKLQREGVFREMKLKQHFEKPSEKKAREKAEAIRRARKLARK	1	MQVSVRDNNVDQALRALKKKLQREGVFREMKLKQHFEKPSEKRVRQQAEAIRRSRKLARK	RGAI101_1646	ribosomal protein S21	0	68	68	-	3038107	3037901
SPO0229	YP_165498.1	ZP_01058745.1	5e-33	Roseobacter sp. MED193	ok	1	MQVSVRDNNVDQALRALKKKLQREGVFREMKLKQHFEKPSEKKAREKAEAIRRARKLARK	1	MQVSVRDNNVDQALRALKKKLQREGVFREMKLKQHFEKPSEKKAREKAEAIRRARKLARK	MED193_11912	30S ribosomal protein S21	0	68	68	+	4561783	4561989
SPO0229	YP_165498.1	ZP_01755263.1	4e-33	Roseobacter sp. SK209-2-6	ok	1	MQVSVRDNNVDQALRALKKKLQREGVFREMKLKQHFEKPSEKKAREKAEAIRRARKLARK	1	MQVSVRDNNVDQALRALKKKLQREGVFREMKLKQHFEKPSEKKAREKAEAIRRARKLARK	RSK20926_04927	30S ribosomal protein S21	0	68	68	+	2695714	2695920
SPO0229	YP_165498.1	ZP_00960001.1	8e-33	Roseovarius nubinhibens ISM	ok	1	MQVSVRDNNVDQALRALKKKLQREGVFREMKLKQHFEKPSEKKAREKAEAIRRARKLARK	1	MQVSVRDNNVDQALRALKKKLQREGVFREMKLKQHFEKPSEKKAREKAEAIRRARKLARK	ISM_09200	ribosomal protein S21	0	68	68	-	1883123	1882917
SPO0229	YP_165498.1	ZP_01037211.1	5e-33	Roseovarius sp. 217	ok	1	MQVSVRDNNVDQALRALKKKLQREGVFREMKLKQHFEKPSEKKAREKAEAIRRARKLARK	1	MQVSVRDNNVDQALRALKKKLQREGVFREMKLKQHFEKPSEKKAREKAEAIRRARKLARK	ROS217_11416	ribosomal protein S21	0	68	68	-	3397211	3397005
SPO0229	YP_165498.1	ZP_01878283.1	4e-33	Roseovarius sp. TM1035	ok	1	MQVSVRDNNVDQALRALKKKLQREGVFREMKLKQHFEKPSEKKAREKAEAIRRARKLARK	1	MQVSVRDNNVDQALRALKKKLQREGVFREMKLKQHFEKPSEKKAREKAEAIRRARKLARK	RTM1035_16822	30S ribosomal protein S21	0	68	68	+	571190	571396
SPO0229	YP_165498.1	ZP_05785584.1	8e-33	Ruegeria lacuscaerulensis ITI-1157	ok	1	MQVSVRDNNVDQALRALKKKLQREGVFREMKLKQHFEKPSEKKAREKAEAIRRARKLARK	1	MQVSVRDNNVDQALRALKKKLQREGVFREMKLKQHFEKPSEKKAREKAEAIRRARKLARK	SL1157_0718	ribosomal protein S21	0	68	68	+	981669	981875
SPO0229	YP_165498.1	ZP_05088650.1	8e-33	Ruegeria sp. R11	ok	1	MQVSVRDNNVDQALRALKKKLQREGVFREMKLKQHFEKPSEKKAREKAEAIRRARKLARK	1	MQVSVRDNNVDQALRALKKKLQREGVFREMKLKQHFEKPSEKKAREKAEAIRRARKLARK	RR11_1099	ribosomal protein S21	0	68	68	-	3242408	3242202
SPO0229	YP_165498.1	YP_614513.1	9e-33	Ruegeria sp. TM1040	ok	1	MQVSVRDNNVDQALRALKKKLQREGVFREMKLKQHFEKPSEKKAREKAEAIRRARKLARK	1	MQVSVRDNNVDQALRALKKKLQREGVFREMKLKQHFEKPSEKKAREKAEAIRRARKLARK	TM1040_2519	30S ribosomal protein S21	0	68	68	+	2659018	2659224
SPO0229	YP_165498.1	ZP_05741672.1	1e-32	RuegeriaTrich CH4B	ok	1	MQVSVRDNNVDQALRALKKKLQREGVFREMKLKQHFEKPSEKKAREKAEAIRRARKLARK	1	MQVSVRDNNVDQALRALKKKLQREGVFREMKLKQHFEKPSEKKAREKAEAIRRARKLARK	SCH4B_2691	ribosomal protein S21	0	68	68	+	2591875	2592081
SPO0229	YP_165498.1	ZP_01748162.1	1e-32	Sagittula stellata E-37	ok	1	MQVSVRDNNVDQALRALKKKLQREGVFREMKLKQHFEKPSEKKAREKAEAIRRARKLARK	1	MQVSVRDNNVDQALRALKKKLQREGVFREMKLKQHFEKPSEKKAREKAEAIRRARKLARK	SSE37_15481	30S ribosomal protein S21	0	68	68	+	4522764	4522970
SPO0229	YP_165498.1	ZP_00956757.1	5e-32	Sulfitobacter sp. EE-36	ok	1	MQVSVRDNNVDQALRALKKKLQREGVFREMKLKQHFEKPSEKKAREKAEAIRRARKLARK	1	MQVSVRDNNVDQALRALKKKLQREGVFREMKLKQHFEKPSEKKAREKAEAIRRSRKLARK	EE36_08668	30S ribosomal protein S21	0	68	68	-	3247175	3246969
SPO0229	YP_165498.1	ZP_00962065.1	6e-32	Sulfitobacter sp. NAS-14.1	ok	1	MQVSVRDNNVDQALRALKKKLQREGVFREMKLKQHFEKPSEKKAREKAEAIRRARKLARK	1	MQVSVRDNNVDQALRALKKKLQREGVFREMKLKQHFEKPSEKKAREKAEAIRRSRKLARK	NAS141_13581	30S ribosomal protein S21	0	68	68	-	1119943	1119737
SPO0229	YP_165498.1	ZP_05343089.1	1e-32	Thalassiobium R2A62	ok	1	MQVSVRDNNVDQALRALKKKLQREGVFREMKLKQHFEKPSEKKAREKAEAIRRARKLARK	1	MQVSVRDNNVDQALRALKKKLQREGVFREMKLKQHFEKPSEKKAREKAEAIRRQRKLARK	TR2A62_2129	ribosomal protein S21	0	68	68	+	2015744	2015950
SPO0235	YP_165504.1	ZP_05123724.1	0	Rhodobacteraceae KLH11	ok	1	MKDIVMTAETVMQQLGLGAADLTGGSIRVTSPIDGRVLGEVHETPLSEMAAVLDRAKSAF	1	MKDVAMTAETILAKLDLTAADLTGGTLRVTSPIDGSVLAEVHETALSEMDAVFARAQAAF	RKLH11_2198	aldehyde dehydrogenase family 7 member A1	0	503	503	-	1038846	1037335
SPO0235	YP_165504.1	ZP_05741567.1	0	RuegeriaTrich CH4B	ok	1	MKDIVMTAETVMQQLGLGAADLTGGSIRVTSPIDGRVLGEVHETPLSEMAAVLDRAKSAF	1	MKDMAQTADDILKNLDLTAAELSGGSRAVRSPIDGSTLAEVHDTPVGEMPAILERAQSAF	SCH4B_2854	aldehyde dehydrogenase family 7 member A1	0	505	505	-	2744284	2742767
SPO0235	YP_165504.1	ZP_05785763.1	0	Ruegeria lacuscaerulensis ITI-1157	wrong	6	MTAETVMQQLGLGAADLTGGSIRVTSPIDGRVLGEVHETPLSEMAAVLDRAKSAFKIWRS	1	MTAENTLEKLGLTAAELTGGTLEVRSPIDGRVLARVHETPVSDMDAVFARATAAFKAWRT	SL1157_0899	aldehyde dehydrogenase family 7 member A1	5	499	504	-	1146585	1145071
SPO0237	YP_165506.1	ZP_05782192.1	3e-92	Citriecella sp. SE45	ok	1	MASITLDNLVKAYGDTEVLHHVAGQIEDGEFIVIVGPSGCGKSTLLRMVAGLETVTAGQI	1	MAEIRLEGIVKDYGAHRAIHGVDLHVNDGEFVAFVGPSGCGKSTMLRMIAGLEEISGGTL	CSE45_1195	sn-glycerol-3-phosphate import ATP-binding protein UgpC 2	0	358	358	+	1787577	1788653
SPO0237	YP_165506.1	YP_001533357.1	1e-106	Dinoroseobacter shibae DFL 12	ok	1	MASITLDNLVKAYGDTEVLHHVAGQIEDGEFIVIVGPSGCGKSTLLRMVAGLETVTAGQI	1	MATLTLDNVKKSFGKTDVIHGVSIDVTEGEFIVIVGPSGCGKSTLLRMVAGLETVSSGEV	Dshi_2017	sn-glycerol-3-phosphate import ATP-binding protein	0	333	333	+	2136216	2137217
SPO0237	YP_165506.1	YP_510020.1	1e-107	Jannaschia sp. CCS1	ok	1	MASITLDNLVKAYGD-TEVLHHVAGQIEDGEFIVIVGPSGCGKSTLLRMVAGLETVTAGQ	1	MAQVTLTAVRKVYPNGAEALEPSSFTIPDGELTVLVGPSGCGKSTLLRMVAGLEEITEGE	Jann_2078	glycerol-3-phosphate transporter ATP-binding subunit	0	349	349	+	2086196	2087245
SPO0237	YP_165506.1	ZP_01004312.1	1e-101	Loktanella vestfoldensis SKA53	ok	1	MASITLDNLVKAYGDTEVLHHVAGQIEDGEFIVIVGPSGCGKSTLLRMVAGLETVTAGQI	1	MSGVTLKNVVKRYGDVQVIHGIDLAIGDGEFCVFVGPSGCGKSTLLRMVAGLEETTEGSM	SKA53_00564	hypothetical protein SKA53_00564	0	353	353	+	2628193	2629254
SPO0237	YP_165506.1	ZP_01013704.1	2e-91	Maritimibacter alkaliphilus HTCC2654	ok	1	MASITLDNLVKAYGDTEVLHHVAGQIEDGEFIVIVGPSGCGKSTLLRMVAGLETVTAGQI	1	MGRITLDKVTKAFGEVEVIPPLDLTIDDGEFVVFVGPSGCGKSTLLRLIAGLEDVSSGEI	RB2654_13855	probable atp-binding transport abc transporter protein	0	334	334	-	2479885	2478881
SPO0237	YP_165506.1	ZP_02151808.1	1e-90	Oceanibulbus indolifex HEL-45	ok	1	MASITLDNLVKAYGDTEVLHHVAGQIEDGEFIVIVGPSGCGKSTLLRMVAGLETVTAGQI	1	MGQIKLNQVSKSFGDVQVIPPLDLTIEDGEFTVFVGPSGCGKSTLLRLIAGLEDITSGHI	OIHEL45_02655	sugar transport ATP-binding transport protein, putative	0	334	334	-	296044	295040
SPO0237	YP_165506.1	ZP_00999020.1	1e-114	Oceanicola batsensis HTCC2597	ok	1	MASITLDNLVKAY-GDTEVLHHVAGQIEDGEFIVIVGPSGCGKSTLLRMVAGLETVTAGQ	1	MAQIEIENVRKVYPGGVEVIPDLSFDIAAGELCVLVGPSGCGKSTLLRMVAGLEPITGGE	OB2597_12451	SN-glycerol-3-phosphate ABC transporter, ATP-binding protein	0	351	351	-	1570657	1569602
SPO0237	YP_165506.1	ZP_01155796.1	1e-117	Oceanicola granulosus HTCC2516	ok	1	MASITLDNLVKAYGDTEVLHHVAGQIEDGEFIVIVGPSGCGKSTLLRMVAGLETVTAGQI	1	MATVELRNIKKRFGKTEVIHGVSTEIDDGEFIVIVGPSGCGKSTLLRMVAGLESVSDGEI	OG2516_18615	SN-glycerol-3-phosphate ABC transporter, ATP-binding protein	0	352	352	-	1191790	1190732
SPO0237	YP_165506.1	ZP_05065579.1	3e-97	Octadecabacter antarcticus 238	ok	1	MASITLDNLVKAYGDTEVLHHVAGQIEDGEFIVIVGPSGCGKSTLLRMVAGLETVTAGQI	1	MSGVTLNNVIKKYGDVQVIHGINLEIEDGEFCVFVGPSGCGKSTLLRMVAGLEETTGGTM	OA238_2756	ATP-binding component of ABC mannitol transporter	0	353	353	-	990177	989116
SPO0237	YP_165506.1	ZP_05053092.1	1e-121	Octadecabacter antarcticus 307	ok	1	MASITLDNLVKAYGDTEVLHHVAGQIEDGEFIVIVGPSGCGKSTLLRMVAGLETVTAGQI	1	MATVDLNAVKKRFGSTQVIHGVSTAIADGEFIVIVGPSGCGKSTLLRMVAGLESVSDGEI	OA307_4468	TOBE domain family	0	351	351	-	1947838	1946783
SPO0237	YP_165506.1	ZP_01441751.1	1e-119	Pelagibaca bermudensis HTCC2601	ok	1	MASITLDNLVKAYGDTEVLHHVAGQIEDGEFIVIVGPSGCGKSTLLRMVAGLETVTAGQI	1	MATVTLQNVKKSFGATDVIHGIDVEIADGEFIVIVGPSGCGKSTLLRMVAGLETVTAGDI	R2601_00710	SN-glycerol-3-phosphate ABC transporter, ATP-binding protein	0	350	350	+	617334	618386
SPO0237	YP_165506.1	ZP_02149309.1	1e-110	Phaeobacter gallaeciensis 2.10	ok	1	MASITLDNLVKAYGD-TEVLHHVAGQIEDGEFIVIVGPSGCGKSTLLRMVAGLETVTAGQ	1	MAQVTLNSVRKVYPNGVEAVTSSSFKIEDGEFVVLVGPSGCGKSTLLRMIAGLEDITEGT	RG210_05102	ABC transporter related protein	0	348	348	-	1785077	1784031
SPO0237	YP_165506.1	ZP_02146965.1	1e-109	Phaeobacter gallaeciensis BS107	ok	1	MASITLDNLVKAYGD-TEVLHHVAGQIEDGEFIVIVGPSGCGKSTLLRMVAGLETVTAGQ	1	MAQVTLNSVRKVYPNGVEAVTSSSFKIEDGEFVVLVGPSGCGKSTLLRMIAGLEDITEGT	RGBS107_08345	ABC transporter related protein	0	348	348	+	3585225	3586271
SPO0237	YP_165506.1	ZP_05080910.1	1e-150	Phaeobacter sp. Y4I	ok	1	MASITLDNLVKAYGDTEVLHHVAGQIEDGEFIVIVGPSGCGKSTLLRMVAGLETVTAGQI	1	MADIQLKDLVKSYGPTEVLHHIEGDIRDGEFIVIVGPSGCGKSTLLRMVAGLESVTSGEI	RBY4I_4169	SN-glycerol-3-phosphate ABC transporter, ATP-binding protein	0	351	351	+	3922394	3923449
SPO0237	YP_165506.1	ZP_05125042.1	1e-120	Rhodobacteraceae KLH11	ok	1	MASITLDNLVKAYGDTEVLHHVAGQIEDGEFIVIVGPSGCGKSTLLRMVAGLETVTAGQI	1	MATVTLENVKKSFGPTDVIHGIDIDIADGEFIVIVGPSGCGKSTLLRMVAGLETVTDGEI	RKLH11_3571	sn-glycerol-3-phosphate import ATP-binding protein UgpC	0	351	351	-	3824777	3823722
SPO0237	YP_165506.1	ZP_01743806.1	1e-149	Rhodobacterales bacterium HTCC2150	ok	1	MASITLDNLVKAYGDTEVLHHVAGQIEDGEFIVIVGPSGCGKSTLLRMVAGLETVTAGQI	1	MANIKLDKLTKSYGDTEVLHHIDGQIEHGEFIVIVGPSGCGKSTLLRMVAGLETVTTGEV	RB2150_16007	SN-glycerol-3-phosphate ABC transporter, ATP-binding protein	0	350	350	-	3575334	3574282
SPO0237	YP_165506.1	ZP_01446710.1	1e-103	Rhodobacterales bacterium HTCC2255	ok	1	MASITLDNLVKAYGD-TEVLHHVAGQIEDGEFIVIVGPSGCGKSTLLRMVAGLETVTAGQ	1	MATVKLNNIKKVYPNGAEAVCGVSMAIENGEFIVFVGPSGCGKSTMLRMVAGLETITKGD	OM2255_05120	SN-glycerol-3-phosphate ABC transporter, ATP-binding protein	0	354	354	+	313847	314911
SPO0237	YP_165506.1	ZP_05075483.1	1e-115	Rhodobacterales HTCC2083	ok	1	MASITLDNLVKAYGDTEVLHHVAGQIEDGEFIVIVGPSGCGKSTLLRMVAGLETVTAGQI	1	MATVSLNDIKKSFGPTDVIHGITTEIADGEFIVIVGPSGCGKSTLLRMVAGLETVSDGEV	RB2083_2658	SN-glycerol-3-phosphate ABC transporter, ATP-binding protein	0	351	351	+	1972557	1973612
SPO0237	YP_165506.1	YP_683895.1	1e-107	Roseobacter denitrificans OCh 114	ok	1	MASITLDNLVKAYGDTEVLHHVAGQIEDGEFIVIVGPSGCGKSTLLRMVAGLETVTAGQI	1	MADVRIADIRKSYGSVEVIRDLNVDIADGEFVALVGPSGCGKSTLLRMIAGLEPINGGTI	RD1_3739	putative sugar ABC transporter, ATP-binding protein	0	345	345	-	3625229	3624192
SPO0237	YP_165506.1	ZP_02142184.1	1e-105	Roseobacter litoralis Och 149	ok	1	MASITLDNLVKAYGDTEVLHHVAGQIEDGEFIVIVGPSGCGKSTLLRMVAGLETVTAGQI	1	MADVRITDIRKSYGSVEVIRDLNVDIADGEFVALVGPSGCGKSTLLRMIAGLEPINGGTI	RLO149_14998	putative sugar ABC transporter, ATP-binding protein	0	345	345	+	3368527	3369564
SPO0237	YP_165506.1	ZP_01904308.1	1e-75	Roseobacter sp. AzwK-3b	ok	1	MASITLDNLVKAYGDTEVLHHVAGQIEDGEFIVIVGPSGCGKSTLLRMVAGLETVTAGQI	1	MAQIRIENVRKEFGSFTAVQSSTFTIEDGEFFMLLGPSGCGKTTTLRMMAGLELPTSGQI	RAZWK3B_11396	probable sugar ABC transporter, ATP-binding protein	0	365	365	+	3384869	3385966
SPO0237	YP_165506.1	ZP_01748966.1	1e-120	Roseobacter sp. CCS2	ok	1	MASITLDNLVKAYGDTEVLHHVAGQIEDGEFIVIVGPSGCGKSTLLRMVAGLETVTAGQI	1	MATVSLQDIKKSFGDTDVIHGITTDIADGEFIVIVGPSGCGKSTLLRMVAGLETVTAGDV	RCCS2_03669	ABC transporter related protein	0	351	351	-	72336	71281
SPO0237	YP_165506.1	ZP_05100416.1	1e-116	Roseobacter sp. GAI101	ok	1	MASITLDNLVKAYGDTEVLHHVAGQIEDGEFIVIVGPSGCGKSTLLRMVAGLETVTAGQI	1	MATVSLRDVKKSFGATDVIHGISTDIEDGEFIVIVGPSGCGKSTLLRMVAGLETVSAGDV	RGAI101_1868	ABC transporter, ATP-binding protein	0	351	351	-	3551845	3550790
SPO0237	YP_165506.1	ZP_01056342.1	1e-151	Roseobacter sp. MED193	ok	1	MASITLDNLVKAYGDTEVLHHVAGQIEDGEFIVIVGPSGCGKSTLLRMVAGLETVTAGQI	1	MAEIKLTDLTKSYGPTEVLHHVEGEIKDGEFIVIVGPSGCGKSTLLRMVAGLETVTSGEI	MED193_07888	SN-glycerol-3-phosphate ABC transporter, ATP-binding protein	0	351	351	-	2090267	2089212
SPO0237	YP_165506.1	ZP_01757056.1	1e-149	Roseobacter sp. SK209-2-6	ok	1	MASITLDNLVKAYGDTEVLHHVAGQIEDGEFIVIVGPSGCGKSTLLRMVAGLETVTAGQI	1	MAEIHLTDLTKSYGPTEVLHHIEGHIQDGEFIVIVGPSGCGKSTLLRMVAGLETVSSGEI	RSK20926_15717	SN-glycerol-3-phosphate ABC transporter, ATP-binding protein	0	351	351	-	4519706	4518651
SPO0237	YP_165506.1	ZP_00959717.1	1e-105	Roseovarius nubinhibens ISM	ok	1	MASITLDNLVKAYGD-TEVLHHVAGQIEDGEFIVIVGPSGCGKSTLLRMVAGLETVTAGQ	1	MAQVSLNNIRKIYPNGVEAVQQTSFDIADGEFLVLVGPSGCGKSTLLRMIAGLEDITEGE	ISM_07780	hypothetical protein ISM_07780	0	346	346	+	1594466	1595506
SPO0237	YP_165506.1	ZP_01037816.1	1e-116	Roseovarius sp. 217	ok	1	MASITLDNLVKAYGDTEVLHHVAGQIEDGEFIVIVGPSGCGKSTLLRMVAGLETVTAGQI	1	MATVSLDNIKKRFGPTEVIQGVSLDVADGEFIVIVGPSGCGKSTLLRMVAGLETITEGEL	ROS217_08234	SN-glycerol-3-phosphate ABC transporter, ATP-binding protein	0	349	349	-	4008242	4007193
SPO0237	YP_165506.1	ZP_01878434.1	1e-118	Roseovarius sp. TM1035	ok	1	MASITLDNLVKAYGDTEVLHHVAGQIEDGEFIVIVGPSGCGKSTLLRMVAGLETVTAGQI	1	MATVTVDAIKKRFGPTEVIQGVSLDVADGEFIVIVGPSGCGKSTLLRMVAGLETITEGEL	RTM1035_17577	ABC transporter related protein	0	348	348	-	719638	718592
SPO0237	YP_165506.1	ZP_05784865.1	1e-108	Ruegeria lacuscaerulensis ITI-1157	ok	1	MASITLDNLVKAYGD-TEVLHHVAGQIEDGEFIVIVGPSGCGKSTLLRMVAGLETVTAGQ	1	MAQVSLKNIRKVYPNGAEALTPSSFDIGDGEFVVLVGPSGCGKSTLLRMVAGLEEITEGE	SL1157_A0259	sn-glycerol-3-phosphate import ATP-binding protein UgpC	0	346	346	+	271975	273015
SPO0237	YP_165506.1	ZP_05088133.1	1e-110	Ruegeria sp. R11	ok	1	MASITLDNLVKAYGD-TEVLHHVAGQIEDGEFIVIVGPSGCGKSTLLRMVAGLETVTAGQ	1	MAQVTLNSVRKVYPNGVEAVTSSSFKIEDGEFVVLVGPSGCGKSTLLRMIAGLEDITEGT	RR11_582	SN-glycerol-3-phosphate ABC transporter, ATP-binding protein	0	348	348	-	2417285	2416239
SPO0237	YP_165506.1	YP_612847.1	1e-161	Ruegeria sp. TM1040	ok	1	MASITLDNLVKAYGDTEVLHHVAGQIEDGEFIVIVGPSGCGKSTLLRMVAGLETVTAGQI	1	MASITLKDLVKSYGDTEVLHHIDGEINDGEFIVIVGPSGCGKSTLLRMIAGLETVTSGDI	TM1040_0852	glycerol-3-phosphate transporter ATP-binding subunit	0	351	351	+	904570	905625
SPO0237	YP_165506.1	ZP_05742940.1	1e-161	RuegeriaTrich CH4B	ok	1	MASITLDNLVKAYGDTEVLHHVAGQIEDGEFIVIVGPSGCGKSTLLRMVAGLETVTAGQI	1	MASITLKDLVKSYGDTEVLHHIDGAINDGEFVVIVGPSGCGKSTLLRMIAGLETVTSGDI	SCH4B_4190	sn-glycerol-3-phosphate import ATP-binding protein UgpC	0	351	351	+	4090320	4091375
SPO0237	YP_165506.1	ZP_01748557.1	1e-104	Sagittula stellata E-37	ok	1	MASITLDNLVKAYGDTEVLHHVAGQIEDGEFIVIVGPSGCGKSTLLRMVAGLETVTAGQI	1	MATLTLDSVKKSFGKTEVIHGVDIDVTDGEFIVIVGPSGCGKSTLLRMVAGLETVTSGTV	SSE37_22437	ABC transporter related protein	0	333	333	-	4915873	4914872
SPO0237	YP_165506.1	ZP_00956217.1	3e-96	Sulfitobacter sp. EE-36	ok	1	MASITLDNLVKAYGDTEVLHHVAGQIEDGEFIVIVGPSGCGKSTLLRMVAGLETVTAGQI	1	MAGVVMKDVVKRYGGVQVIHGIDLEIENGEFCVFVGPSGCGKSTLLRMIAGLEETTEGSM	EE36_11114	putative sugar uptake ABC transporter ATP-binding protein	0	352	352	-	2696513	2695455
SPO0237	YP_165506.1	ZP_00963890.1	3e-96	Sulfitobacter sp. NAS-14.1	ok	1	MASITLDNLVKAYGDTEVLHHVAGQIEDGEFIVIVGPSGCGKSTLLRMVAGLETVTAGQI	1	MAGVVMKDVVKRYGGVQVIHGIDLEIENGEFCVFVGPSGCGKSTLLRMIAGLEETTEGSM	NAS141_16334	putative sugar uptake ABC transporter ATP-binding protein	0	352	352	-	2980503	2979445
SPO0237	YP_165506.1	ZP_05342409.1	1e-118	Thalassiobium R2A62	ok	1	MASITLDNLVKAYGDTEVLHHVAGQIEDGEFIVIVGPSGCGKSTLLRMVAGLETVTAGQI	1	MSTVSLKDVKKSFGATDVIHGISTDIADGEFIVIVGPSGCGKSTLLRMVAGLETLSAGDI	TR2A62_2407	lactose transport ATP-binding protein LacK	0	354	354	-	2265180	2264116
SPO0252	YP_165516.1	ZP_02152648.1	5e-73	Oceanibulbus indolifex HEL-45	ok	1	MSEARPSPVFGGESLLFLTDEQLRQGIEAMFFAYRGFTADPDRILAEMAYGRAHHRAIHF	1	MADGRMMAPSSGDSLLFLTDEQLRQGIEAMFFAYRGFTADPDRILADMAYGRAHHRAIHF	OIHEL45_06855	transcriptional regulator, MarR family protein	0	170	170	-	1153498	1152986
SPO0252	YP_165516.1	ZP_01444904.1	9e-70	Pelagibaca bermudensis HTCC2601	ok	1	MSEARPSPVFGGESLLFLTDEQLRQGIEAMFFAYRGFTADPDRILAEMAYGRAHHRAIHF	1	MADGPGSQGHGGELLLYLTDEQLRQGIEAMFFAYRAFTADPDRILQGLHYGRAHHRAIHF	R2601_10944	transcriptional regulator PetP	0	170	170	+	3929715	3930227
SPO0252	YP_165516.1	ZP_02150711.1	5e-80	Phaeobacter gallaeciensis 2.10	ok	1	MSEARPSPVFGGESLLFLTDEQLRQGIEAMFFAYRGFTADPDRILAEMAYGRAHHRAIHF	1	MAEGRPGQGFGGESLLFLTDEQLRQGIEAMFFAYRGFTADPDRILAEMAYGRAHHRAIHF	RG210_07505	transcriptional regulator PetP	0	170	170	-	3295621	3295109
SPO0252	YP_165516.1	ZP_02145309.1	6e-80	Phaeobacter gallaeciensis BS107	ok	1	MSEARPSPVFGGESLLFLTDEQLRQGIEAMFFAYRGFTADPDRILAEMAYGRAHHRAIHF	1	MAEGRPGQGFGGESLLFLTDEQLRQGIEAMFFAYRGFTADPDRILAEMAYGRAHHRAIHF	RGBS107_05764	transcriptional regulator PetP	0	170	170	+	1865782	1866294
SPO0252	YP_165516.1	ZP_05078055.1	2e-77	Phaeobacter sp. Y4I	ok	1	MSEARPSPVFGGESLLFLTDEQLRQGIEAMFFAYRGFTADPDRILAEMAYGRAHHRAIHF	1	MPEGRTGQGYSGESLLFLTDEQLRQGIEAMFFAYRGFTADPDRILAELSYGRAHHRAIHF	RBY4I_1246	transcriptional regulator, MarR family	0	170	170	+	3540281	3540793
SPO0252	YP_165516.1	ZP_05124823.1	8e-82	Rhodobacteraceae KLH11	ok	1	MSEARPSPVFGGESLLFLTDEQLRQGIEAMFFAYRGFTADPDRILAEMAYGRAHHRAIHF	1	MSEIRPAPVLGGESLLFLTDEQLRQGIEAMFFAYRGFTADPDRILSELAYGRAHHRAIHF	RKLH11_3352	transcriptional regulator PetP	0	170	170	-	3183555	3183043
SPO0252	YP_165516.1	YP_680943.1	1e-74	Roseobacter denitrificans OCh 114	ok	1	MSEARPSPVFGGESLLFLTDEQLRQGIEAMFFAYRGFTADPDRILAEMAYGRAHHRAIHF	1	MADGRAGSAHHGENLLFLTDEQLRQGIEAMFFAYRGFTADPDRILSDMAYGRAHHRAIHF	RD1_0552	MarR family transcriptional regulator	0	170	170	-	536731	536219
SPO0252	YP_165516.1	ZP_02141874.1	4e-74	Roseobacter litoralis Och 149	ok	1	MSEARPSPVFGGESLLFLTDEQLRQGIEAMFFAYRGFTADPDRILAEMAYGRAHHRAIHF	1	MADGRAGSAHHGENLLFLTDEQLRQGIEAMFFAYRGFTADPDRILSDMAYGRAHHRAIHF	RLO149_09319	transcriptional regulator, MarR family protein	0	170	170	+	3066102	3066614
SPO0252	YP_165516.1	ZP_01751919.1	2e-67	Roseobacter sp. CCS2	ok	1	MSEARPSPVFGGESLLFLTDEQLRQGIEAMFFAYRGFTADPDRILAEMAYGRAHHRAIHF	1	MSDGLPPQM--GQSLLFLTDEQLRKGIEAMFFAYRGFTADPDRILMQKSYGRAHHRAIHF	RCCS2_10575	transcriptional regulator, MarR family protein	0	168	168	+	2898221	2898727
SPO0252	YP_165516.1	ZP_01756707.1	7e-76	Roseobacter sp. SK209-2-6	ok	1	MSEARPSPVFGGESLLFLTDEQLRQGIEAMFFAYRGFTADPDRILAEMAYGRAHHRAIHF	1	MAEGRSGQGFGGESLLFLTDEQLRQGIEAMFFAYSGFTSDPDRILAEISYGRAHHRAIHF	RSK20926_07958	transcriptional regulator PetP	0	170	170	+	4157602	4158114
SPO0252	YP_165516.1	ZP_05785829.1	7e-84	Ruegeria lacuscaerulensis ITI-1157	ok	1	MSEARPSPVFGGESLLFLTDEQLRQGIEAMFFAYRGFTADPDRILAEMAYGRAHHRAIHF	1	MSEIRPAPVFGGESLLFLTDEQLRQGIEAMFFAYRGFTADPDRILSEMAYGRAHHRAIHF	SL1157_0972	transcriptional regulator PetP	0	170	170	-	1219097	1218585
SPO0252	YP_165516.1	ZP_05088164.1	7e-80	Ruegeria sp. R11	ok	1	MSEARPSPVFGGESLLFLTDEQLRQGIEAMFFAYRGFTADPDRILAEMAYGRAHHRAIHF	1	MAEGRPGQGFGGESLLFLTDEQLRQGIEAMFFAYRGFTADPDRILAEMAYGRAHHRAIHF	RR11_613	transcriptional regulator PetP	0	170	170	+	2632345	2632857
SPO0252	YP_165516.1	YP_614919.1	2e-73	Ruegeria sp. TM1040	ok	1	MSEARPSPVFGGESLLFLTDEQLRQGIEAMFFAYRGFTADPDRILAEMAYGRAHHRAIHF	1	MSDGRSGTGFGGESLLFLTDEQLRQGIEAMFFAYQGFTADPDRILADLAYGRAHHRALHF	TM1040_2925	MarR family transcriptional regulator	0	170	170	-	3096001	3095489
SPO0252	YP_165516.1	ZP_05741339.1	1e-73	RuegeriaTrich CH4B	ok	1	MSEARPSPVFGGESLLFLTDEQLRQGIEAMFFAYRGFTADPDRILAEMAYGRAHHRAIHF	1	MSDGRSGAGFGGESLLFLTDEQLRQGIEAMFFAYQGFTADPDRILADLAYGRAHHRALHF	SCH4B_3251	transcriptional regulator, MarR family	0	170	170	-	3154380	3153868
SPO0252	YP_165516.1	ZP_01746188.1	8e-68	Sagittula stellata E-37	ok	1	MSEARPSPVFGGESLLFLTDEQLRQGIEAMFFAYRGFTADPDRILAEMAYGRAHHRAIHF	1	MSDGRTAQ---GETLLFLTDEQLRQGAEAMFFAYRGFTADPDRILAGLSYGRAHHRALHF	SSE37_11494	transcriptional regulator, MarR family protein	0	167	167	-	2451668	2451165
SPO0252	YP_165516.1	ZP_00954593.1	2e-72	Sulfitobacter sp. EE-36	ok	1	MSEARPSPVFGGESLLFLTDEQLRQGIEAMFFAYRGFTADPDRILAEMAYGRAHHRAIHF	1	MADGRGPSSHTGENLLFLTDEQLRQGIEAMFFAYRGFTADPDKILVDMAYGRAHHRAIHF	EE36_07843	transcriptional regulator PetP	0	170	170	+	1020075	1020587
SPO0252	YP_165516.1	ZP_00961908.1	2e-72	Sulfitobacter sp. NAS-14.1	ok	1	MSEARPSPVFGGESLLFLTDEQLRQGIEAMFFAYRGFTADPDRILAEMAYGRAHHRAIHF	1	MADGRGPSSHTGENLLFLTDEQLRQGIEAMFFAYRGFTADPDKILVDMAYGRAHHRAIHF	NAS141_12796	transcriptional regulator PetP	0	170	170	+	964312	964824
SPO0252	YP_165516.1	ZP_05100542.1	1e-72	Roseobacter sp. GAI101	wrong	1	MSEARPSPVFGGESLLFLTDEQLRQGIEAMFFAYRGFTADPDRILAEMAYGRAHHRAIHF	38	MADGRGASSYSGENLLFLTDEQLRQAIEAMFFAYRGFTADPDRILVDMAYGRAHHRAIHF	RGAI101_1994	transcriptional regulator, MarR family	-37	207	170	-	2491702	2491190
SPO0253	YP_165517.1	YP_508036.1	1e-141	Jannaschia sp. CCS1	ok	1	MASYDDRDGVIWMDGELVDWRDAKVHILTHAMHYASSVFEGERAYNGKIFKSREHSERLV	1	MAGYDDRDGMIWMDGKLVDWRAANVHLLSHAMHYASSVFEGERAYNGKIFESRKHSERLH	Jann_0094	branched-chain amino acid aminotransferase	0	288	288	+	88325	89191
SPO0253	YP_165517.1	ZP_02150712.1	1e-156	Phaeobacter gallaeciensis 2.10	ok	1	MASYDDRDGVIWMDGELVDWRDAKVHILTHAMHYASSVFEGERAYNGKIFKSREHSERLV	1	MAGYDDRDGLIWMDGEMVNWRDAKVHILSHAMHYASSVFEGERAYNGKIFKSREHSERLI	RG210_07510	branched-chain amino acid aminotransferase	0	288	288	+	3295780	3296646
SPO0253	YP_165517.1	ZP_02145308.1	1e-156	Phaeobacter gallaeciensis BS107	ok	1	MASYDDRDGVIWMDGELVDWRDAKVHILTHAMHYASSVFEGERAYNGKIFKSREHSERLV	1	MAGYDDRDGLIWMDGEMVNWRDAKVHILSHAMHYASSVFEGERAYNGKIFKSREHSERLI	RGBS107_05759	branched-chain amino acid aminotransferase	0	288	288	-	1865623	1864757
SPO0253	YP_165517.1	ZP_05079119.1	1e-159	Phaeobacter sp. Y4I	ok	1	MASYDDRDGVIWMDGELVDWRDAKVHILTHAMHYASSVFEGERAYNGKIFKSREHSERLV	1	MAGYDDRDGVIWMDGELVDWRDAKVHILTHAMHYASSVFEGERAYNGKIFKSREHSERLI	RBY4I_2316	branched-chain amino acid aminotransferase	0	288	288	-	3540117	3539251
SPO0253	YP_165517.1	ZP_05124735.1	1e-154	Rhodobacteraceae KLH11	ok	1	MASYDDRDGVIWMDGELVDWRDAKVHILTHAMHYASSVFEGERAYNGKIFKSREHSERLV	1	MAGYDDRDGVIWLDGKMVPWREANVHILTHAMHYASSVFEGERAYNGKIFKSREHSERLI	RKLH11_3263	branched-chain amino acid aminotransferase	0	288	288	+	3183714	3184580
SPO0253	YP_165517.1	ZP_01901573.1	1e-132	Roseobacter sp. AzwK-3b	ok	1	MASYDDRDGVIWMDGELVDWRDAKVHILTHAMHYASSVFEGERAYNGKIFKSREHSERLV	1	MAGYDDRDGKIWMDGTLVDWRDANVHILSHALHYASSVFEGERCYDGKIFLSRKHSERLH	RAZWK3B_03585	hypothetical protein RAZWK3B_03585	0	288	288	-	649016	648150
SPO0253	YP_165517.1	ZP_01055447.1	1e-157	Roseobacter sp. MED193	ok	1	MASYDDRDGVIWMDGELVDWRDAKVHILTHAMHYASSVFEGERAYNGKIFKSREHSERLV	1	MAGYDDRDGLIWMDGELVNWRDAKVHVLTHAMHYASSVFEGERAYNGKIFKSREHSERLI	MED193_14382	branched-chain amino acid aminotransferase	0	288	288	+	1169767	1170633
SPO0253	YP_165517.1	ZP_01756706.1	1e-158	Roseobacter sp. SK209-2-6	ok	1	MASYDDRDGVIWMDGELVDWRDAKVHILTHAMHYASSVFEGERAYNGKIFKSREHSERLV	1	MAGYDDRDGVIWMDGELVDWRDAKVHILTHAMHYASSVFEGERAYSGKIFKSREHSERLV	RSK20926_07953	branched-chain amino acid aminotransferase	0	288	288	-	4157440	4156574
SPO0253	YP_165517.1	ZP_00959744.1	1e-142	Roseovarius nubinhibens ISM	ok	1	MASYDDRDGVIWMDGELVDWRDAKVHILTHAMHYASSVFEGERAYNGKIFKSREHSERLV	1	MAGYDDRDGKIWMDGELTDWRGANVHILTHALHYASSVFEGERAYNGKIFKSREHSERLH	ISM_07915	branched-chain amino acid aminotransferase	0	288	288	-	1628740	1627874
SPO0253	YP_165517.1	ZP_01035239.1	1e-134	Roseovarius sp. 217	ok	1	MASYDDRDGVIWMDGELVDWRDAKVHILTHAMHYASSVFEGERAYNGKIFKSREHSERLV	1	MSGYDDRDGKIWMDGKLVEWRDANVHILTHALHYASSVFEGERCYDGKVFKSRAHSERLL	ROS217_14096	branched-chain amino acid aminotransferase	0	288	288	+	1394106	1394972
SPO0253	YP_165517.1	ZP_01877717.1	1e-136	Roseovarius sp. TM1035	ok	1	MASYDDRDGVIWMDGELVDWRDAKVHILTHAMHYASSVFEGERAYNGKIFKSREHSERLV	1	MSGYDDRDGKIWMDGKMVEWRDANVHILTHALHYASSVFEGERCYGGKVFKSRAHSERLL	RTM1035_13992	branched-chain amino acid aminotransferase	0	288	288	-	1331	465
SPO0253	YP_165517.1	ZP_05785830.1	1e-156	Ruegeria lacuscaerulensis ITI-1157	ok	1	MASYDDRDGVIWMDGELVDWRDAKVHILTHAMHYASSVFEGERAYNGKIFKSREHSERLV	1	MAGYDDRDGVIWMDGEFVPWRDAKVHILTHAMHYASSVFEGERAYNGKIFKSREHSERLI	SL1157_0973	branched-chain amino acid aminotransferase	0	288	288	+	1219256	1220122
SPO0253	YP_165517.1	ZP_05089179.1	1e-155	Ruegeria sp. R11	ok	1	MASYDDRDGVIWMDGELVDWRDAKVHILTHAMHYASSVFEGERAYNGKIFKSREHSERLV	1	MAGYEDRDGLIWMDGEMVEWRDAKVHILTHAMHYASSVFEGERAYNGKIFKSREHSERLI	RR11_1631	branched-chain amino acid aminotransferase	0	288	288	-	2632185	2631319
SPO0253	YP_165517.1	YP_614920.1	1e-155	Ruegeria sp. TM1040	ok	1	MASYDDRDGVIWMDGELVDWRDAKVHILTHAMHYASSVFEGERAYNGKIFKSREHSERLV	1	MAGYDDRDGLIWMDGELVNWRDAKVHILTHAMHYASSVFEGERAYNGKIFKSRAHSERLI	TM1040_2926	branched-chain amino acid aminotransferase	0	288	288	+	3096162	3097028
SPO0253	YP_165517.1	ZP_05741962.1	1e-155	RuegeriaTrich CH4B	ok	1	MASYDDRDGVIWMDGELVDWRDAKVHILTHAMHYASSVFEGERAYNGKIFKSREHSERLV	1	MAGYDDRDGLIWMDGELVNWRDAKVHILTHAMHYASSVFEGERAYNGKIFKSRAHSERLI	SCH4B_3252	branched-chain amino acid aminotransferase	0	288	288	+	3154541	3155407
SPO0253	YP_165517.1	ZP_01014012.1	1e-132	Maritimibacter alkaliphilus HTCC2654	wrong	1	MASYDDRDGVIWMDGELVDWRDAKVHILTHAMHYASSVFEGERAYNGKIFKSREHSERLV	16	MAGYDDRDGKIWVDGTLVDWRDANVHILTHALHYASSVFEGERAYDGKIFLTDEHSKRLL	RB2654_15395	Branched chain acid aminotransferase	-15	303	288	-	2626854	2625988
SPO0270	YP_165534.1	ZP_05779565.1	2e-63	Citriecella sp. SE45	ok	1	MKLYYSPTSPYVRKVMVLLHESGQLDDVDLDTAGGTPLAPAEALVGKNPLAKVPALERPD	1	MKLLQAGPSPFVRKVLVTLHETGQFDEVETVQVTASPLAPDANLIAANPVGKIPALLRSD	CSE45_4313	glutathione S-transferase	0	201	201	+	502219	502824
SPO0270	YP_165534.1	ZP_01002344.1	3e-56	Loktanella vestfoldensis SKA53	ok	1	MKLYYSPTSPYVRKVMVLLHESGQLDDVDLDTAGGTPLAPAEALVGKNPLAKVPALERPD	1	MKLLMSPASPFVRKVRVALRELDLVDQVEEMSVTTTPLASDPAVVAANPTGKIPALMRDT	SKA53_12193	Glutathione S-transferase	0	199	199	-	698858	698259
SPO0270	YP_165534.1	ZP_02152597.1	1e-83	Oceanibulbus indolifex HEL-45	ok	1	MKLYYSPTSPYVRKVMVLLHESGQLDDVDLDTAGGTPLAPAEALVGKNPLAKVPALERPD	1	MKLFYSPTSPYVRKVMVLLHETGQLDDVTLEPTSGTPLAPATGLVEKNPLTKVPALERAD	OIHEL45_06600	glutathione S-transferase family protein	0	202	202	+	1097985	1098593
SPO0270	YP_165534.1	ZP_01001553.1	4e-64	Oceanicola batsensis HTCC2597	ok	1	MKLYYSPTSPYVRKVMVLLHESGQLDDVDLDTAGGTPLAPAEALVGKNPLAKVPALERPD	1	MKLYYSPASPFVRKVMVVIEECGLSDQVELITTATTPVATDAALKAANPLGKLPALLRED	OB2597_14264	Glutathione S-transferase	0	202	202	-	4307720	4307112
SPO0270	YP_165534.1	ZP_01154791.1	1e-60	Oceanicola granulosus HTCC2516	ok	1	MKLYYSPTSPYVRKVMVLLHESGQLDDVDLDTAGGTPLAPAEALVGKNPLAKVPALERPD	1	MQLVMSAASPFVRTVRVLAREAGLAERIEEVPVATTPLASAPEALAANPLGKIPALVRPD	OG2516_10576	Glutathione S-transferase	0	200	200	+	79329	79931
SPO0270	YP_165534.1	ZP_05065638.1	3e-54	Octadecabacter antarcticus 238	ok	1	MKLYYSPTSPYVRKVMVLLHESGQLDDVDLDTAGGTPLAPAEALVGKNPLAKVPALERPD	1	MKLIMSPPSPFARKARVLLRETGLIDRVEEIEITTTPLASDAQILAANPTGKIPALIRED	OA238_2816	glutathione S-transferase	0	198	198	-	2194084	2193488
SPO0270	YP_165534.1	ZP_05050820.1	1e-56	Octadecabacter antarcticus 307	ok	1	MKLYYSPTSPYVRKVMVLLHESGQLDDVDLDTAGGTPLAPAEALVGKNPLAKVPALERPD	1	MKLIMSPPSPFARKARVLLRETGLIDRVEEIEISSSPLASDAQILAANPTGKIPALIRED	OA307_2196	Glutathione S-transferase, N-terminal domain protein	0	198	198	+	3113126	3113722
SPO0270	YP_165534.1	ZP_01443411.1	1e-60	Pelagibaca bermudensis HTCC2601	ok	1	MKLYYSPTSPYVRKVMVLLHESGQLDDVDLDTAGGTPLAPAEALVGKNPLAKVPALERPD	1	MKLLKAGPSPFVRKVLVTLHETDQYDAVEQVQVTASPLTPDPNLIAANPVGKIPALIRDD	R2601_09807	Glutathione S-transferase	0	201	201	+	2364200	2364805
SPO0270	YP_165534.1	ZP_02150722.1	4e-70	Phaeobacter gallaeciensis 2.10	ok	1	MKLYYSPTSPYVRKVMVLLHESGQLDDVDLDTAGGTPLAPAEALVGKNPLAKVPALERPD	1	MKLYHAPTSPYVRKVMVLLHETDQLADVELRPVATTPISPASDLRAANPLAKIPALERAD	RG210_07560	glutathione S-transferase family protein	0	200	200	+	3305965	3306567
SPO0270	YP_165534.1	ZP_02145298.1	5e-70	Phaeobacter gallaeciensis BS107	ok	1	MKLYYSPTSPYVRKVMVLLHESGQLDDVDLDTAGGTPLAPAEALVGKNPLAKVPALERPD	1	MKLYHAPTSPYVRKVMVLLHETDQLADVELRPVATTPISPASDLRAANPLAKIPALERAD	RGBS107_05709	hypothetical protein RGBS107_05709	0	200	200	-	1855449	1854847
SPO0270	YP_165534.1	ZP_05078027.1	5e-70	Phaeobacter sp. Y4I	ok	1	MKLYYSPTSPYVRKVMVLLHESGQLDDVDLDTAGGTPLAPAEALVGKNPLAKVPALERPD	1	MKLTYSQASPFARKVVVLLRETGQLEDVEILDVTTTPLSPSPDVKASNPLAKIPALERND	RBY4I_1218	glutathione S-transferase family protein	0	200	200	-	3525882	3525280
SPO0270	YP_165534.1	ZP_01743137.1	1e-70	Rhodobacterales bacterium HTCC2150	ok	1	MKLYYSPTSPYVRKVMVLLHESGQLDDVDLDTAGGTPLAPAEALVGKNPLAKVPALERPD	1	MKLYQAPTSPYARKCIVLLHETGQLDDVELVFATGSPLDASKMPLAQNPLGKIPALERPD	RB2150_10374	glutathione S-transferase family protein	0	203	203	-	2967126	2966515
SPO0270	YP_165534.1	ZP_05075811.1	4e-77	Rhodobacterales HTCC2083	ok	1	MKLYYSPTSPYVRKVMVLLHESGQLDDVDLDTAGGTPLAPAEALVGKNPLAKVPALERPD	1	MKLSYSPASPYVRKVMVLLHETGQLDDVKLLEGSGTPLAPHAETVQKNPIGKIPALERPD	RB2083_2986	glutathione S-transferase family protein	0	203	203	-	1387058	1386447
SPO0270	YP_165534.1	YP_680953.1	5e-66	Roseobacter denitrificans OCh 114	ok	1	MKLYYSPTSPYVRKVMVLLHESGQLDDVDLDTAGGTPLAPAEALVGKNPLAKVPALERPD	1	MRLYHSPASPFVRKVTVLLHELGQTDAVTLKTVTTTALASDEALKTANPLARLPALERDD	RD1_0562	glutathione S-transferase family protein, putative	0	200	200	+	545243	545845
SPO0270	YP_165534.1	ZP_02141864.1	1e-66	Roseobacter litoralis Och 149	ok	1	MKLYYSPTSPYVRKVMVLLHESGQLDDVDLDTAGGTPLAPAEALVGKNPLAKVPALERPD	1	MKLYHSPASPFVRKVTVLLHELGQTDAVTLKTVTTTALASDEALKTANPLARLPALERDD	RLO149_09269	glutathione S-transferase family protein, putative	0	203	203	-	3057536	3056925
SPO0270	YP_165534.1	ZP_01901098.1	3e-67	Roseobacter sp. AzwK-3b	ok	1	MKLYYSPTSPYVRKVMVLLHESGQLDDVDLDTAGGTPLAPAEALVGKNPLAKVPALERPD	1	MKLMSSPTSPFVRKVHVLLHETGQYEAIDIYAKPTSPFDTAPEVATANPLGKIPALIRED	RAZWK3B_01210	glutathione S-transferase family protein	0	203	203	-	144547	143936
SPO0270	YP_165534.1	ZP_01750089.1	2e-59	Roseobacter sp. CCS2	ok	1	MKLYYSPTSPYVRKVMVLLHESGQLDDVDLDTAGGTPLAPAEALVGKNPLAKVPALERPD	1	MQLLISPASPFVRKVRVLIREVNLMDTVEEVNVTTTPMNSASEVIAANPMGKIPALIRAD	RCCS2_09284	glutathione S-transferase-like protein	0	200	200	+	1145218	1145820
SPO0270	YP_165534.1	ZP_05100750.1	9e-84	Roseobacter sp. GAI101	ok	1	MKLYYSPTSPYVRKVMVLLHESGQLDDVDLDTAGGTPLAPAEALVGKNPLAKVPALERPD	1	MKLYYSPTSPYVRKVMVLLHETGQIDDVTLETMNTTPLKPDAALLSKNPLAKVPALERAE	RGAI101_2202	glutathione S-transferase family protein	0	203	203	-	2485817	2485206
SPO0270	YP_165534.1	ZP_01055461.1	3e-67	Roseobacter sp. MED193	ok	1	MKLYYSPTSPYVRKVMVLLHESGQLDDVDLDTAGGTPLAPAEALVGKNPLAKVPALERPD	1	MKLHYAPTSPFVRKVMVLLHETETLDSVELHNVATTPYAPSADVQASNPLAKIPALERAD	MED193_14452	glutathione S-transferase family protein	0	200	200	+	1182696	1183298
SPO0270	YP_165534.1	ZP_01756687.1	4e-65	Roseobacter sp. SK209-2-6	ok	1	MKLYYSPTSPYVRKVMVLLHESGQLDDVDLDTAGGTPLAPAEALVGKNPLAKVPALERPD	1	MKLHYAPTSPFVRKVMVLLHETGKLDQVELLQVHTTPITPSAEVRASNPLAKIPALERGD	RSK20926_07858	glutathione S-transferase family protein	0	200	200	-	4141447	4140845
SPO0270	YP_165534.1	ZP_00958696.1	1e-55	Roseovarius nubinhibens ISM	ok	1	MKLYYSPTSPYVRKVMVLLHESGQLDDVDLDTAGGTPLAPAEALVGKNPLAKVPALERPD	1	MKLISADASPFARKCRILIHEAGLGDRVEVVSLTTTPINTDPQVASANPAGKLPALLRDS	ISM_02675	Glutathione S-transferase	0	200	200	-	508263	507661
SPO0270	YP_165534.1	ZP_01035045.1	2e-65	Roseovarius sp. 217	ok	1	MKLYYSPTSPYVRKVMVLLHESGQLDDVDLDTAGGTPLAPAEALVGKNPLAKVPALERPD	1	MKLISSPLSPFVRKVRVLLLESGLTDQVEVVDVTTTPLETDPQAAAANPLGKIPALVRLD	ROS217_13126	Glutathione S-transferase	0	200	200	+	1212043	1212645
SPO0270	YP_165534.1	ZP_01880436.1	1e-65	Roseovarius sp. TM1035	ok	1	MKLYYSPTSPYVRKVMVLLHESGQLDDVDLDTAGGTPLAPAEALVGKNPLAKVPALERPD	1	MKLISSPLSPFVRKVRVLLLESGLDDQVEVVDVTTTPLETDPQAAAANPLGKIPALVRLD	RTM1035_02575	glutathione S-transferase family protein	0	200	200	+	2782074	2782676
SPO0270	YP_165534.1	YP_614809.1	5e-63	Ruegeria sp. TM1040	ok	1	MKLYYSPTSPYVRKVMVLLHESGQLDDVDLDTAGGTPLAPAEALVGKNPLAKVPALERPD	1	MKLFYSPASPFVRKVVLVLHETEQLDDVELQLVATTVTEPDSALAASNPLAKIPALAREG	TM1040_2815	glutathione S-transferase-like	0	200	200	-	2979247	2978645
SPO0270	YP_165534.1	ZP_05741240.1	6e-65	RuegeriaTrich CH4B	ok	1	MKLYYSPTSPYVRKVMVLLHESGQLDDVDLDTAGGTPLAPAEALVGKNPLAKVPALERPD	1	MKLYYSPASPFVRKVVLVLHETGQMDDVELLPVSTSVTGPDSALAASNPLAKIPALIREG	SCH4B_3049	glutathione S-transferase family protein	0	200	200	+	2960702	2961304
SPO0270	YP_165534.1	ZP_01743967.1	3e-67	Sagittula stellata E-37	ok	1	MKLYYSPTSPYVRKVMVLLHESGQLDDVDLDTAGGTPLAPAEALVGKNPLAKVPALERPD	1	MKLLKAGPSPFVRKVLVTLHETGQIGDVEQIDVVASPISPDPTLTSANPVGKIPALIRDN	SSE37_19212	Glutathione S-transferase	0	201	201	-	186022	185417
SPO0270	YP_165534.1	YP_001534613.1	4e-62	Dinoroseobacter shibae DFL 12	wrong	1	MKLYYSPTSPYVRKVMVLLHESGQLDDVDLDTAGGTPLAPAEALV-GKNPLAKVPALERP	2	MELFGAPASPFVRKVRVLLAETGYDDMVTFTPVATAVVGEADAAIKAANPLGKIPALQRP	Dshi_3279	putative glutathione S-transferase family protein	-1	203	202	-	3444677	3444069
SPO0270	YP_165534.1	ZP_00954600.1	1e-79	Sulfitobacter sp. EE-36	wrong	1	MKLYYSPTSPYVRKVMVLLHESGQLDDVDLDTAGGTPLAPAEALVGKNPLAKVPALERPD	15	VKLSYSPTSPYVRKVMVLLHETGQIEDVTLENISTTPLAPDAALLPNNPLAKVPALVRDE	EE36_07878	glutathione S-transferase family protein	-14	217	203	+	1025960	1026571
SPO0270	YP_165534.1	ZP_00961915.1	4e-80	Sulfitobacter sp. NAS-14.1	wrong	1	MKLYYSPTSPYVRKVMVLLHESGQLDDVDLDTAGGTPLAPAEALVGKNPLAKVPALERPD	15	VKLSYSPTSPYVRKVMVLLHETGQIEDVTLENISTTPLAPDAALLPNNPLAKVPALVRDE	NAS141_12831	glutathione S-transferase family protein	-14	217	203	+	970197	970808
SPO0270	YP_165534.1	ZP_01013827.1	6e-58	Maritimibacter alkaliphilus HTCC2654	wrong	12	VRKVMVLLHESGQLDDVDLDTAGGTPLAPAEALVGKNPLAKVPALERPDGPTLFDSRVIC	1	MRKVRVMLIETGQTDEVEMIETVTTAVDPSPEATAANPLKKIPALIRPDGCTLYDSRVIT	RB2654_14470	Glutathione S-transferase	11	190	201	+	2552691	2553296
SPO0284	YP_165547.1	ZP_05783113.1	0	Citriecella sp. SE45	ok	1	MSNILFTNARLIDPEAGTDRIGWLRVTGGRIVATGEDSPQGLEEPPAETLDCGGKCLAPG	1	MTATLISNARLIDPEQGTVTEGAALLRDGVLAELFDTAEPGLTD--ADRIDARGAFLAPG	CSE45_3637	dihydroorotase	0	427	427	-	4320063	4318780
SPO0284	YP_165547.1	YP_511847.1	1e-173	Jannaschia sp. CCS1	ok	1	MSNILFTNARLIDPEAGTDRIGWLRVTGGRIVATGEDSPQGLEEPPAETLDCGGKCLAPG	1	MTNALLHNARLIDPEAGTETLGWVRIEAGLIAEVGDG-------PRAGGLDCGGLCLAPG	Jann_3905	dihydroorotase	0	422	422	+	4003214	4004482
SPO0284	YP_165547.1	ZP_01003186.1	1e-179	Loktanella vestfoldensis SKA53	ok	1	MSNILFTNARLIDPEAGTDRIGWLRVTGGRIV-ATGEDSPQGLEEPP--AETLDCGGKCL	1	MTATFFANARIIDPVALTDAPGCVLVVDGLIHDVTGIDAT-----PPVGAKIVDCGGMCL	SKA53_14286	dihydroorotase, multifunctional complex type	0	427	427	-	1512979	1511696
SPO0284	YP_165547.1	ZP_00998058.1	1e-174	Oceanicola batsensis HTCC2597	ok	1	MSNILFTNARLIDPEAGTDRIGWLRVTGGRIVATGEDSPQGLEEPPAETLDCGGKCLAPG	1	MTTLALTNARLIDPETGEERPGGLTVEDGVITALHDGSGPGI--------DCGGLCLAPG	OB2597_07565	dihydroorotase, multifunctional complex type	0	422	422	+	598124	599392
SPO0284	YP_165547.1	ZP_01157544.1	0	Oceanicola granulosus HTCC2516	ok	1	MSNILFTNARLIDPEAGTDRIGWLRVTGGRIVATGEDSPQGLEEPPAETLDCGGKCLAPG	1	MTDTVLANARLIDPEAGSERAGGLRIVDGRIAALIEGP-----EVPEGALDCRGACLAPG	OG2516_16741	dihydroorotase, multifunctional complex type	0	422	422	-	3057994	3056726
SPO0284	YP_165547.1	ZP_01441510.1	0	Pelagibaca bermudensis HTCC2601	ok	1	MSNILFTNARLIDPEAGTDRIGWLRVTGGRIVATGEDSPQGLEEPPAETLDCGGKCLAPG	1	MTATLLTNARLIDPAADTVTDGAVLLRDG-FIAEIFDQPDP-QVADADRIDAGGAFLAPG	R2601_13925	dihydroorotase, multifunctional complex type	0	427	427	+	356638	357921
SPO0284	YP_165547.1	ZP_05122667.1	0	Rhodobacteraceae KLH11	ok	1	MSNILFTNARLIDPEAGTDRIGWLRVTGGRIVATGE-DSPQGLEEPPAETLDCGGKCLAP	1	MSNLIFTNARLIDPEASTDRIGWLQVTDGQIAARGEGDAPKG----GGPVLDCGGQCLAP	RKLH11_1135	aspartate transcarbamoylase, PyrC subunit	0	426	426	-	1428886	1427606
SPO0284	YP_165547.1	ZP_00961151.1	0	Roseovarius nubinhibens ISM	ok	1	MSNILFTNARLIDPEAGTDRIGWLRVTGGRIVATGEDSPQGLEEPPAE-TLDCGGKCLAP	1	MTTTLLTNARLINPDSAEEAQGWLLIDQGRIAATGQDAP-----PKADRTVDCRGKCLAP	ISM_09721	dihydroorotase, multifunctional complex type	0	425	425	-	3084136	3082859
SPO0284	YP_165547.1	ZP_01035504.1	0	Roseovarius sp. 217	ok	1	MSNILFTNARLIDPEAGTDRIGWLRVTGGRIVATGEDSPQGLEEPPAET-LDCGGKCLAP	1	MTQTLFTNARLIDPEAGTDALGWLLIDKGVIAARGTGAA-----PQAEAVIDCGGHCLAP	ROS217_04969	dihydroorotase, multifunctional complex type	0	428	428	-	1670774	1669488
SPO0284	YP_165547.1	ZP_01877935.1	0	Roseovarius sp. TM1035	ok	1	MSNILFTNARLIDPEAGTDRIGWLRVTGGRIVATGEDSPQGLEEPPAET-LDCGGKCLAP	1	MTQTLFTNARLIDPEAGTDAPGWLLIDKGVIAARGTDAP-----PQAEVVMDCSGHCLAP	RTM1035_15082	dihydroorotase, multifunctional complex type	0	428	428	-	215581	214295
SPO0284	YP_165547.1	ZP_05785576.1	0	Ruegeria lacuscaerulensis ITI-1157	ok	1	MSNILFTNARLIDPEAGTDRIGWLRVTGGRIVATGEDSPQGLEEPPAETLDCGGKCLAPG	1	MTALIFTNARLIDPEAGTDATGWLHVAGGRIVASGDGRAP---EADAQVIDCGGQCLAPG	SL1157_0710	dihydroorotase	0	426	426	+	974352	975632
SPO0284	YP_165547.1	ZP_01744103.1	0	Sagittula stellata E-37	ok	1	MSNILFTNARLIDPEAGTDRIGWLRVTGGRI--VATGEDSPQG-----LEEPPAETLDCG	1	MSQTIFTNARLIDPDAGTDTLGALLVENGRIKEIETQVTENEGKLFTAVNSDTVVQVDCK	SSE37_19892	dihydroorotase, multifunctional complex type	0	435	435	-	309866	308559
SPO0284	YP_165547.1	YP_683606.1	0	Roseobacter denitrificans OCh 114	wrong	1	MSNILFTNARLIDPEAGTDRIGWLRVTGGRIVATGEDSPQGLEEPPAETLDCGGKCLAPG	2	MKPLNLVNARLVDSETGSISIGGLRIENGRISQRLDRD----ERPGGETVDCNLKHLAPG	RD1_3429	dihydroorotase, multifunctional complex type	-1	426	425	+	3293629	3294906
SPO0284	YP_165547.1	ZP_02139797.1	0	Roseobacter litoralis Och 149	wrong	1	MSNILFTNARLIDPEAGTDRIGWLRVTGGRIVATGEDSPQGLEEPPAETLDCGGKCLAPG	2	MKPLNLVNARLVDPETGTISIGGLRIENGRIAERLDKNAR----PDGETVDCNLKHLAPG	RLO149_02832	dihydroorotase, multifunctional complex type	-1	426	425	+	1034619	1035896
SPO0284	YP_165547.1	ZP_05341431.1	1e-179	Thalassiobium R2A62	wrong	1	MSNILFTNARLIDPEAGTDRIGWLRVTGGRIVATGEDSPQGLEEPPAETLDCGGKCLAPG	5	MTKKLLTNARLIDPENGTDSLGAILIADGMIEAVYDVAVPDVSGP--EVVDCRGKCLAPG	TR2A62_2210	dihydroorotase	-4	430	426	+	2085216	2086496
SPO0284	YP_165547.1	ZP_01750415.1	0	Roseobacter sp. CCS2	wrong	1	MSNILFTNARLIDPEAGTDRIGWLRVTGG---RIVATGEDSPQGLEEPPAETLDCGGKCL	23	MTATFFANARLIDPVALTDGPGAILIEGGVIKEVFDTGATPPKS-----ANVVDCNGQCL	RCCS2_12369	dihydroorotase, multifunctional complex type	-22	449	427	-	1472094	1470811
SPO0284	YP_165547.1	ZP_05065748.1	1e-149	Octadecabacter antarcticus 238	wrong	85	ITRPDTNPAIDTPEALEFVTRRAQADTPVNVLPMAALTKGRQGREMTEIGFLLDAGAVAF	1	MTRPDTDPAIDTPETLEFVERRASIDAAVNVLPMAALTKGRAGREMTEIGFLLDAGAVAF	OA238_2926	dihydroorotase	84	338	422	-	1146645	1145377
SPO0291	YP_165554.1	ZP_05783022.1	4e-80	Citriecella sp. SE45	ok	1	MSRIDESLDFIPVRIAVLTVSDTRSIEEDRSGQTLVDRIARAGHLLADRRIVRDERAQIA	1	MSRIDESREFIPVRIAVLTVSDTRTLAEDRSGDTLVQRLTDAGHTLAARAICTDDRELIA	CSE45_3642	molybdenum cofactor biosynthesis protein B	0	180	180	+	4323227	4323769
SPO0291	YP_165554.1	YP_001534423.1	3e-86	Dinoroseobacter shibae DFL 12	ok	1	MSRIDESLDFIPVRIAVLTVSDTRSIEEDRSGQTLVDRIARAGHLLADRRIVRDERAQIA	1	MSRIDESKTFLPMRIAVLAVSDTRSIEEDRSGQTLVDRIEGAGHRVADRKILRDERAEIA	Dshi_3089	molybdenum cofactor biosynthesis protein B	0	180	180	-	3259230	3258688
SPO0291	YP_165554.1	YP_511842.1	2e-77	Jannaschia sp. CCS1	ok	1	MSRIDESLDFIPVRIAVLTVSDTRSIEEDRSGQTLVDRIARAGHLLADRRIVRDERAQIA	1	MSSLDPSRAFIACRIAVLAVSDTRTLAEDTSGDVLEQRLTEAGHILAARHILRDDRAQIA	Jann_3900	molybdopterin binding domain-containing protein	0	180	180	-	3999587	3999045
SPO0291	YP_165554.1	ZP_01003190.1	3e-82	Loktanella vestfoldensis SKA53	ok	1	MSRIDESLDFIPVRIAVLTVSDTRSIEEDRSGQTLVDRIARAGHLLADRRIVRDERAQIA	1	MSRIDDTRDFIPVRIAVLTVSDTRVLADDKSGQTLVDRIAAAGHHLAHRMILPDERDQIA	SKA53_14306	molybdenum cofactor biosynthesis protein B	0	180	180	+	1515340	1515882
SPO0291	YP_165554.1	ZP_01012158.1	4e-82	Maritimibacter alkaliphilus HTCC2654	ok	1	MSRIDESLDFIPVRIAVLTVSDTRSIEEDRSGQTLVDRIARAGHLLADRRIVRDERAQIA	1	MSRIDTSKEFIPVRIAVMTVSDTRTVEDDRSGETLVGRIEAAGHVLADRTIVKDEREVIA	RB2654_17446	molybdenum cofactor biosynthesis protein B	0	180	180	-	889325	888783
SPO0291	YP_165554.1	ZP_02153018.1	3e-82	Oceanibulbus indolifex HEL-45	ok	1	MSRIDESLDFIPVRIAVLTVSDTRSIEEDRSGQTLVDRIARAGHLLADRRIVRDERAQIA	1	MSRIDDSREFIPVRIAVLTVSDSRSLAEDRSGDVLVGRIEAAGHVLIAREIVTDDRPAIA	OIHEL45_08705	Molybdenum cofactor biosynthesis protein B	0	180	180	+	1525187	1525729
SPO0291	YP_165554.1	ZP_01441504.1	5e-81	Pelagibaca bermudensis HTCC2601	ok	1	MSRIDESLDFIPVRIAVLTVSDTRSIEEDRSGQTLVDRIARAGHLLADRRIVRDERAQIA	1	MSRIDETKQFIPVRIAVLTVSDSRSLAEDRSGDTLVQRLTEAGHDLAARAICTDDRDKIA	R2601_13895	molybdenum cofactor biosynthesis protein B	0	180	180	-	353058	352516
SPO0291	YP_165554.1	ZP_02149274.1	1e-85	Phaeobacter gallaeciensis 2.10	ok	1	MSRIDESLDFIPVRIAVLTVSDTRSIEEDRSGQTLVDRIARAGHLLADRRIVRDERAQIA	1	MAQRDNSKDFIPVRIAVLTVSDSRSLAEDRSGQVLVDRLETAGHVLADRKILPDEREEIA	RG210_04925	molybdopterin biosynthesis protein B	0	180	180	-	1753528	1752986
SPO0291	YP_165554.1	ZP_02146283.1	1e-85	Phaeobacter gallaeciensis BS107	ok	1	MSRIDESLDFIPVRIAVLTVSDTRSIEEDRSGQTLVDRIARAGHLLADRRIVRDERAQIA	1	MAQRDNSKDFIPVRIAVLTVSDSRSLAEDRSGQVLVDRLETAGHVLADRKILPDEREEIA	RGBS107_08531	Molybdenum cofactor biosynthesis protein B	0	180	180	+	2865079	2865621
SPO0291	YP_165554.1	ZP_05123887.1	1e-92	Rhodobacteraceae KLH11	ok	1	MSRIDESLDFIPVRIAVLTVSDTRSIEEDRSGQTLVDRIARAGHLLADRRIVRDERAQIA	1	MSRIEETLEFIPVRIAVLTVSDTRSLDEDRSGQTLVDRIEKAGHMVADRMIIRDERAEIA	RKLH11_2361	molybdenum cofactor biosynthesis protein B	0	180	180	+	1433461	1434003
SPO0291	YP_165554.1	ZP_01743600.1	4e-74	Rhodobacterales bacterium HTCC2150	ok	1	MSRIDESLDFIPVRIAVLTVSDTRSIEEDRSGQTLVDRIARAGHLLADRRIVRDERAQIA	1	MSRLNLDREFIPVRIAVLTVSDSRTLDEDKSGDTLIALIKEAGHVVADRKIIHDERVEIA	RB2150_10419	molybdenum cofactor biosynthesis protein B	0	180	180	-	3385635	3385093
SPO0291	YP_165554.1	ZP_05074045.1	5e-82	Rhodobacterales HTCC2083	ok	1	MSRIDESLDFIPVRIAVLTVSDTRSIEEDRSGQTLVDRIARAGHLLADRRIVRDERAQIA	1	MSKLDDTRTFIPVRIAVLTVSDTRAMEEDRSGDVLVGRLETAGHILADRKIIRDERGEIA	RB2083_1220	molybdenum cofactor biosynthesis protein B	0	180	180	+	1864420	1864962
SPO0291	YP_165554.1	YP_683601.1	5e-80	Roseobacter denitrificans OCh 114	ok	1	MSRIDESLDFIPVRIAVLTVSDTRSIEEDRSGQTLVDRIARAGHLLADRRIVRDERAQIA	1	MSRIDPSKDFIAIRIAVLTVSDTRDLSQDKSGDVLVQRLLDAGHELADRRILPDERDQIA	RD1_3423	molybdenum cofactor biosynthesis protein B	0	180	180	-	3290616	3290074
SPO0291	YP_165554.1	ZP_02139792.1	5e-80	Roseobacter litoralis Och 149	ok	1	MSRIDESLDFIPVRIAVLTVSDTRSIEEDRSGQTLVDRIARAGHLLADRRIVRDERAQIA	1	MSRIDQSKDFIAIRIAILTVSDTRDLSQDKSGDVLVQRLLEAGHELADRRILPDERDQIA	RLO149_02807	molybdenum cofactor biosynthesis protein B	0	180	180	-	1031603	1031061
SPO0291	YP_165554.1	ZP_01901943.1	7e-84	Roseobacter sp. AzwK-3b	ok	1	MSRIDESLDFIPVRIAVLTVSDTRSIEEDRSGQTLVDRIARAGHLLADRRIVRDERAQIA	1	MGRIDETKDFIPVRIAVLTVSDSRDISEDRSGEVLVNRIEAAGHVLADRMIVRDERDQIA	RAZWK3B_08916	Molybdenum cofactor biosynthesis protein B	0	180	180	-	1009371	1008829
SPO0291	YP_165554.1	ZP_01750421.1	1e-84	Roseobacter sp. CCS2	ok	1	MSRIDESLDFIPVRIAVLTVSDTRSIEEDRSGQTLVDRIARAGHLLADRRIVRDERAQIA	1	MSRIDETMDFVPVRIAVMTVSDTRQVANDKSGQTLVDRIAAAGHTLADRTIIADERDQIA	RCCS2_12399	Molybdenum cofactor biosynthesis protein B	0	180	180	+	1475928	1476470
SPO0291	YP_165554.1	ZP_05099844.1	5e-85	Roseobacter sp. GAI101	ok	1	MSRIDESLDFIPVRIAVLTVSDTRSIEEDRSGQTLVDRIARAGHLLADRRIVRDERAQIA	1	MSRIDETIDFIPVRIAVLTVSDTRKLAEDRSGDALVGRISEAGHTLVQRAIVRDERDQIA	RGAI101_1296	molybdenum cofactor biosynthesis protein B	0	180	180	+	3372220	3372762
SPO0291	YP_165554.1	ZP_01057619.1	7e-85	Roseobacter sp. MED193	ok	1	MSRIDESLDFIPVRIAVLTVSDTRSIEEDRSGQTLVDRIARAGHLLADRRIVRDERAQIA	1	MSRIDETKAFIPVRIAILTVSDSRSLEEDRSGQVLVDRLQAAGHVLADRQIMPDERGEIA	MED193_10853	molybdenum cofactor biosynthesis protein B	0	180	180	-	3395303	3394761
SPO0291	YP_165554.1	ZP_01756265.1	3e-85	Roseobacter sp. SK209-2-6	ok	1	MSRIDESLDFIPVRIAVLTVSDTRSIEEDRSGQTLVDRIARAGHLLADRRIVRDERAQIA	1	MSRIDETMEFIPVRIAILTVSDSRSLEQDRSGQVLVDRLQAAGHILADRKIMPDERADIA	RSK20926_04402	molybdenum cofactor biosynthesis protein B	0	180	180	-	3719149	3718607
SPO0291	YP_165554.1	ZP_00961156.1	3e-85	Roseovarius nubinhibens ISM	ok	1	MSRIDESLDFIPVRIAVLTVSDTRSIEEDRSGQTLVDRIARAGHLLADRRIVRDERAQIA	1	MSRIDESRDFIPVRIALLTVSDTRQAGDDRSGDVLAARLGEAGHVLAARKILRDERHEIA	ISM_09746	molybdenum cofactor biosynthesis protein B	0	180	180	+	3087362	3087904
SPO0291	YP_165554.1	ZP_01035512.1	1e-85	Roseovarius sp. 217	ok	1	MSRIDESLDFIPVRIAVLTVSDTRSIEEDRSGQTLVDRIARAGHLLADRRIVRDERAQIA	1	MSRIDETKEFIPVRIAVLTVSDSRDMSDDRSGDTLVARIEDAGHILADRMIVRDERDQVA	ROS217_05009	molybdenum cofactor biosynthesis protein B	0	180	180	+	1674428	1674970
SPO0291	YP_165554.1	ZP_01877942.1	2e-86	Roseovarius sp. TM1035	ok	1	MSRIDESLDFIPVRIAVLTVSDTRSIEEDRSGQTLVDRIARAGHLLADRRIVRDERAQIA	1	MSRIDESKEFIPVRIAVLTVSDSRDMSDDRSGDTLVARIEEAGHILADRMIVRDERDQVA	RTM1035_15117	molybdenum cofactor biosynthesis protein B	0	180	180	+	219239	219781
SPO0291	YP_165554.1	ZP_05785567.1	6e-95	Ruegeria lacuscaerulensis ITI-1157	ok	1	MSRIDESLDFIPVRIAVLTVSDTRSIEEDRSGQTLVDRIARAGHLLADRRIVRDERAQIA	1	MSRIDETMEFIPVRIAVLTVSDTRALAEDRSGQTLVDRIERAGHILADRKIIRDERDQIA	SL1157_0701	molybdenum cofactor biosynthesis protein B	0	180	180	-	969332	968790
SPO0291	YP_165554.1	ZP_05089154.1	8e-87	Ruegeria sp. R11	ok	1	MSRIDESLDFIPVRIAVLTVSDTRSIEEDRSGQTLVDRIARAGHLLADRRIVRDERAQIA	1	MAQIDDGKAFIPVRIAVLTVSDSRSLSEDRSGQVLVDRLETSGHVLADRKILPDERDQIA	RR11_1606	molybdenum cofactor biosynthesis protein B	0	180	180	-	2379709	2379167
SPO0291	YP_165554.1	YP_611300.1	1e-86	Ruegeria sp. TM1040	ok	1	MSRIDESLDFIPVRIAVLTVSDTRSIEEDRSGQTLVDRIARAGHLLADRRIVRDERAQIA	1	MSRIDDSKDFIPVRIAILTVSDSRSLDEDRSGQVLVDRLKAAGHHLADRNILPDERDEIA	TM1040_3064	molybdenum cofactor biosynthesis protein B	0	180	180	+	31771	32313
SPO0291	YP_165554.1	ZP_05739091.1	6e-86	RuegeriaTrich CH4B	ok	1	MSRIDESLDFIPVRIAVLTVSDTRSIEEDRSGQTLVDRIARAGHLLADRRIVRDERAQIA	1	MSRIDDSKEFIPVRIAILTVSDSRSLDEDRSGQVLVDRLQAAGHTLADRQILPDERADIA	SCH4B_0366	molybdenum cofactor biosynthesis protein B	0	180	180	-	288197	287655
SPO0291	YP_165554.1	ZP_01744109.1	3e-85	Sagittula stellata E-37	ok	1	MSRIDESLDFIPVRIAVLTVSDTRSIEEDRSGQTLVDRIARAGHLLADRRIVRDERAQIA	1	MSRIDESKEFIPVRIAVLTVSDTRSLAEDRSGDTLVARLTEAGHILADRDIVKDERAAIS	SSE37_19922	molybdenum cofactor biosynthesis protein B	0	180	180	+	313710	314252
SPO0291	YP_165554.1	ZP_00953865.1	2e-85	Sulfitobacter sp. EE-36	ok	1	MSRIDESLDFIPVRIAVLTVSDTRSIEEDRSGQTLVDRIARAGHLLADRRIVRDERAQIA	1	MSRIDETIDFIPVRIAVLTVSDTRGLAEDRSGDVLVARIAEAGHFLAARSIIRDERGEIA	EE36_04203	molybdenum cofactor biosynthesis protein B	0	180	180	-	270015	269473
SPO0291	YP_165554.1	ZP_00948410.1	1e-84	Sulfitobacter sp. NAS-14.1	ok	1	MSRIDESLDFIPVRIAVLTVSDTRSIEEDRSGQTLVDRIARAGHLLADRRIVRDERAQIA	1	MSRIDETIDFIPVRIAVLTVSDTRGLAEDRSGDVLVARIAEAGYFLAARSIIRDERGEIA	NAS141_09131	molybdenum cofactor biosynthesis protein B	0	180	180	-	213346	212804
SPO0306	YP_165569.1	YP_001534616.1	1e-127	Dinoroseobacter shibae DFL 12	ok	1	MAISDDLSDYIIAPDPGAARLTRAVEGLDQTGAPTRLSVVEERPLTIFLNSQEIVTAMTI	1	MGLENPSDEYLIAPDPGRARLTRAVTGVDQTGAASEIAVVEERPLTIFLNSREIVTAMTI	Dshi_3282	putative formate dehydrogenase accessory protein FdhD	0	294	294	+	3448790	3449674
SPO0306	YP_165569.1	ZP_01003167.1	1e-126	Loktanella vestfoldensis SKA53	ok	1	MAISDDLSDYIIAPDPGAARLTRAVEGLDQTGAPTRLSVVEERPLTIFLNSQEIVTAMTI	1	MARLDDLSSYLIAPDPAADRLTRAVTGTDQTGAPIDLRVIEERPLTIYLNSQEIVTAMTI	SKA53_14191	formate dehydrogenase accessory protein FdhD	0	293	293	-	1496933	1496052
SPO0306	YP_165569.1	ZP_02153029.1	1e-130	Oceanibulbus indolifex HEL-45	ok	1	MAISDDLSDYIIAPDPGAARLTRAVEGLDQTGAPTRLSVVEERPLTIFLNSQEIVTAMTI	1	MARDNELSNYLIAPDPSAVRLTRNVSGVDHTGAEVAINVVEERPLTIFLNRQEIVTAMTI	OIHEL45_08760	formate dehydrogenase accessory protein FdhD, putative	0	294	294	+	1533670	1534554
SPO0306	YP_165569.1	ZP_01157537.1	1e-122	Oceanicola granulosus HTCC2516	ok	1	MAISDDLSDYIIAPDPGAARLTRAVEGLDQTGAPTRLSVVEERPLTIFLNSQEIVTAMTI	1	MARIDDLSGYLVAPDPDGPRLTRALTGHDETGRAVEARVIEERPLTIFLNGREIVTAMTI	OG2516_16706	formate dehydrogenase accessory protein FdhD	0	293	293	+	3050933	3051814
SPO0306	YP_165569.1	ZP_01750378.1	1e-130	Roseobacter sp. CCS2	ok	1	MAISDDLSDYIIAPDPGAARLTRAVEGLDQTGAPTRLSVVEERPLTIFLNSQEIVTAMTI	1	MARIDDTSGYLIAPDPGAARLTRAVGGTDQNGKAINISVVEERPLTIYLNAQEIVTAMTI	RCCS2_12184	formate dehydrogenase accessory protein FdhD, putative	0	293	293	-	1442519	1441638
SPO0306	YP_165569.1	YP_683588.1	1e-131	Roseobacter denitrificans OCh 114	wrong	1	MAISDDLSDYIIAPDPGAARLTRAVEGLDQTGAPTRLSVVEERPLTIFLNSQEIVTAMTI	3	LARLEDTGDYLIAPDPSAARLTRAVMGTDHTGAEVATNVVEERPLTIFLNAQEVVTAMTI	RD1_3410	formate dehydrogenase accessory protein FdhD, putative	-2	295	293	-	3277319	3276438
SPO0306	YP_165569.1	ZP_02139778.1	1e-131	Roseobacter litoralis Och 149	wrong	1	MAISDDLSDYIIAPDPGAARLTRAVEGLDQTGAPTRLSVVEERPLTIFLNSQEIVTAMTI	3	LARLEDTDDYLIAPDPSAARLTRAVTGTDHTGAEVATNVVEERPLTIFLNAQEVVTAMTI	RLO149_02737	formate dehydrogenase accessory protein FdhD, putative	-2	295	293	-	1018201	1017320
SPO0306	YP_165569.1	ZP_01901756.1	1e-133	Roseobacter sp. AzwK-3b	wrong	1	MAISDDLSDYIIAPDPGAARLTRAVEGLDQTGAPTRLSVVEERPLTIFLNSQEIVTAMTI	3	LATQDNISGYLIAPDPGAPRLTRAVDGVDHDGQPTTISVVEERPLTIFLNGQEIVTAMTI	RAZWK3B_04500	acetyl-CoA carboxylase	-2	296	294	+	835425	836309
SPO0306	YP_165569.1	ZP_05101197.1	1e-128	Roseobacter sp. GAI101	wrong	1	MAISDDLSDYIIAPDPGAARLTRAVEGLDQTGAPTRLSVVEERPLTIFLNSQEIVTAMTI	3	LSVKTDTDAYLIAPQPGLARLTRAVVGRDHTGTETTINVVEERPLTIFLNAQEIVTAMTI	RGAI101_2652	formate dehydrogenase family accessory protein FdhD	-2	295	293	+	3385554	3386435
SPO0306	YP_165569.1	ZP_01034596.1	1e-133	Roseovarius sp. 217	wrong	1	MAISDDLSDYIIAPDPGAARLTRAVEGLDQTGAPTRLSVVEERPLTIFLNSQEIVTAMTI	3	LATTDDLLSYLIAPDPAAPRLTRSVEGMDHDGNRTQISVVEERPLTIFLNAQEIVTAMTI	ROS217_22162	formate dehydrogenase accessory protein FdhD	-2	296	294	-	745484	744600
SPO0306	YP_165569.1	ZP_05785551.1	1e-146	Ruegeria lacuscaerulensis ITI-1157	wrong	1	MAISDDLSDYIIAPDPGAARLTRAVEGLDQTGAPTRLSVVEERPLTIFLNSQEIVTAMTI	3	LATETDLSEYIIAPDPGAARLTRAVEGVDQNGEVSRISVVEERPLTIFLNSQEIVTAMTI	SL1157_0685	formate dehydrogenase family accessory protein FdhD	-2	297	295	-	953199	952312
SPO0306	YP_165569.1	ZP_00953852.1	1e-128	Sulfitobacter sp. EE-36	wrong	1	MAISDDLSDYIIAPDPGAARLTRAVEGLDQTGAPTRLSVVEERPLTIFLNSQEIVTAMTI	3	LSVKTDTDAYLIAPQPGLARLTRAVTGRDQTGAETTINVVEERPLTIYLNAQEIVTAMTI	EE36_04138	formate dehydrogenase accessory protein FdhD	-2	295	293	-	256630	255749
SPO0306	YP_165569.1	ZP_00948397.1	1e-128	Sulfitobacter sp. NAS-14.1	wrong	1	MAISDDLSDYIIAPDPGAARLTRAVEGLDQTGAPTRLSVVEERPLTIFLNSQEIVTAMTI	3	LSVKTDTDAYLIAPQPGLARLTRAVTGRDHTGAQTTINVVEERPLTIYLNAQEIVTAMTI	NAS141_09066	formate dehydrogenase accessory protein FdhD	-2	295	293	-	199962	199081
SPO0306	YP_165569.1	ZP_05122037.1	1e-143	Rhodobacteraceae KLH11	wrong	1	MAISDDLSDYIIAPDPGAARLTRAVEGLDQTGAPTRLSVVEERPLTIFLNSQEIVTAMTI	20	LATEIDLSDYLVAPDPGAARLTRAVEGVDQNGEVSQISVVEERPLTIFLNSQEIVTAMTI	RKLH11_502	formate dehydrogenase accessory protein FdhD	-19	313	294	+	1449584	1450468
SPO0307	YP_165570.1	ZP_05784214.1	5e-89	Citriecella sp. SE45	ok	1	MTKPLGVILAGGLATRMGGGDKGLLPLGGQPLLGHVIDRLAPQVSGLALNANGDPARFNG	1	MKQPLGVILAGGLATRMGGGDKTLLSVGGESLLSRIIDRLEPQVAGLALNANGDASRFAD	CSE45_5320	molybdopterin-guanine dinucleotide biosynthesis protein A	0	214	214	+	5077253	5077897
SPO0307	YP_165570.1	ZP_02153030.1	2e-77	Oceanibulbus indolifex HEL-45	ok	1	MTKPLGVILAGGLATRMGGGDKGLLPLGGQPLLGHVIDRLAPQVSGLALNANGDPARFNG	1	MKQPLGVILAGGQATRMGGGDKGLLPLGQGTLLSSVIDRLEPQVAGLALNANGDAARFSD	OIHEL45_08765	molybdopterin-guanine dinucleotide biosynthesis protein A	0	200	200	+	1534559	1535161
SPO0307	YP_165570.1	ZP_00998513.1	1e-53	Oceanicola batsensis HTCC2597	ok	1	MTKPLGVILAGGLATRMGGGDKGLLPLGGQPLLGHVIDRLAPQVSGLALNANGDPARFNG	1	MIAPPGVILAGGLSRRMERGEKSLALLGGRPLVAHVIHRLAPQCEDLAINANGPPARFAR	OB2597_09904	molybdopterin-guanine dinucleotide biosynthesis protein A	0	204	204	+	1068758	1069372
SPO0307	YP_165570.1	ZP_01157538.1	3e-70	Oceanicola granulosus HTCC2516	ok	1	MTKPLGVILAGGLATRMGGGDKGLLPLGGQPLLGHVIDRLAPQVSGLALNANGDPARFNG	1	MRAPVGVILAGGLATRMGGGDKGRLPLGGGTILGHVIARLSPQVDALALNANGDPARFAD	OG2516_16711	molybdopterin-guanine dinucleotide biosynthesis protein A	0	195	195	+	3051811	3052398
SPO0307	YP_165570.1	ZP_05064768.1	2e-63	Octadecabacter antarcticus 238	ok	1	MTKPL-GVILAGGLATRMGGGDKGLLPLGGQPLLGHVIDRLAPQVSGLALNANGDPARFN	1	MTAPIPAVILAGGQATRMGGGDKCLRRIGPDRLIDLVIARLAPQVGAMVLNANGETARFS	OA238_1939	molybdopterin-guanine dinucleotide biosynthesis protein A	0	197	197	-	3302124	3301531
SPO0307	YP_165570.1	ZP_05051404.1	6e-40	Octadecabacter antarcticus 307	ok	1	MTKPLGVILAGGLATRMGGGDKGLLPLGGQPLLGHVIDRLAPQVSGLALNANGDPARFNG	1	MREPFGLILAGGRGTRMGGVSKADLILGHSTLLTQAQARLEPQVVAIAVNSNA-PITTN-	OA307_2780	molybdopterin-guanine dinucleotide biosynthesis protein A	0	193	193	-	3167460	3166879
SPO0307	YP_165570.1	ZP_01741892.1	2e-62	Rhodobacterales bacterium HTCC2150	ok	1	MTKPLGVILAGGLATRMGGGDKGLLPLGGQPLLGHVIDRLAPQVSGLALNANGDPARFNG	1	MSPVAGVILAGGQSSRMGGGDKCLLTLGKQTLLGQVIERLAVQVSSIVLNANGDASRFSD	RB2150_07578	molybdopterin-guanine dinucleotide biosynthesis protein A	0	208	208	-	1765660	1765034
SPO0307	YP_165570.1	ZP_05075701.1	4e-82	Rhodobacterales HTCC2083	ok	1	MTKPLGVILAGGLATRMGGGDKGLLPLGGQPLLGHVIDRLAPQVSGLALNANGDPARFNG	1	MKQPLGVILAGGQARRMGGGDKGRLLLDGRSLLDHVIERLEPQVAGIALNANGDAARFED	RB2083_2876	molybdopterin-guanine dinucleotide biosynthesis protein A	0	202	202	-	630951	630343
SPO0307	YP_165570.1	YP_683587.1	1e-82	Roseobacter denitrificans OCh 114	ok	1	MTKPLGVILAGGLATRMGGGDKGLLPLGGQPLLGHVIDRLAPQVSGLALNANGDPARFNG	1	MKQPLGVILAGGQSTRMGGGDKGLLGLGGGTLLSHVIERLEPQVAGLALNANGDATRFAQ	RD1_3409	molybdopterin-guanine dinucleotide biosynthesis protein A	0	202	202	-	3276441	3275833
SPO0307	YP_165570.1	ZP_02139777.1	2e-82	Roseobacter litoralis Och 149	ok	1	MTKPLGVILAGGLATRMGGGDKGLLPLGGQPLLGHVIDRLAPQVSGLALNANGDPARFNG	1	MKQPLGVILAGGQSTRMGGGDKGLLDLGGGTLLSHVIERLEPQVAGLALNANGDAARFAQ	RLO149_02732	molybdopterin-guanine dinucleotide biosynthesis protein A	0	202	202	-	1017323	1016715
SPO0307	YP_165570.1	ZP_01901757.1	7e-81	Roseobacter sp. AzwK-3b	ok	1	MTKPLGVILAGGLATRMGGGDKGLLPLGGQPLLGHVIDRLAPQVSGLALNANGDPARFNG	1	MSLPLGVILAGGQATRMGGGDKGLLPLGDTTILGHVTRRLSPQVAGLALNANGDPARFAS	RAZWK3B_04505	molybdopterin-guanine dinucleotide biosynthesis protein A	0	214	214	+	836306	836950
SPO0307	YP_165570.1	ZP_01750376.1	6e-75	Roseobacter sp. CCS2	ok	1	MTKPLGVILAGGLATRMGGGDKGLLPLGGQPLLGHVIDRLAPQVSGLALNANGDPARFNG	1	MKQPLGVILAGGQATRMGGGDKGLLPLGGGTILSHVIDRLEPQVAALALNANGDPKRFKH	RCCS2_12174	molybdopterin-guanine dinucleotide biosynthesis protein A	0	195	195	-	1440952	1440365
SPO0307	YP_165570.1	ZP_05101664.1	4e-79	Roseobacter sp. GAI101	ok	1	MTKPLGVILAGGLATRMGGGDKGLLPLGGQPLLGHVIDRLAPQVSGLALNANGDPARFNG	1	MKQPLGVILAGGQATRMGGGDKGMLTLGGQTILGHVVERLSPQVAGLALNANGDAERFAA	RGAI101_3121	molybdopterin-guanine dinucleotide biosynthesis protein A	0	200	200	+	3386432	3387034
SPO0307	YP_165570.1	ZP_01057601.1	2e-94	Roseobacter sp. MED193	ok	1	MTKPLGVILAGGLATRMGGGDKGLLPLGGQPLLGHVIDRLAPQVSGLALNANGDPARFNG	1	MTKPLGVILAGGLATRMGGGDKGLLQIGGQSLLTRVRDRLAPQVSGLALNANGDAERFAD	MED193_10763	molybdopterin-guanine dinucleotide biosynthesis protein A	0	211	211	-	3379098	3378463
SPO0307	YP_165570.1	ZP_01756248.1	5e-96	Roseobacter sp. SK209-2-6	ok	1	MTKPLGVILAGGLATRMGGGDKGLLPLGGQPLLGHVIDRLAPQVSGLALNANGDPARFNG	1	MTKPLGIILAGGLATRMGGGDKGLLQIGGQSLLERVRDRLAPQVSGLALNANGDAARFKD	RSK20926_04317	molybdopterin-guanine dinucleotide biosynthesis protein A	0	212	212	-	3702793	3702155
SPO0307	YP_165570.1	ZP_00960255.1	5e-79	Roseovarius nubinhibens ISM	ok	1	MTKPLGVILAGGLATRMGGGDKGLLPLGGQPLLGHVIDRLAPQVSGLALNANGDPARFNG	1	MKQPFGIILAGGLATRMGGGDKTMLALGGVPILSRIIDRIAPQVAALALNANGDAARFAG	ISM_13210	molybdopterin-guanine dinucleotide biosynthesis protein A	0	200	200	-	2138719	2138117
SPO0307	YP_165570.1	ZP_01034595.1	7e-82	Roseovarius sp. 217	ok	1	MTKPLGVILAGGLATRMGGGDKGLLPLGGQPLLGHVIDRLAPQVSGLALNANGDPARFNG	1	MNRPLGVILAGGQATRMGGGDKGLLPLDERPILAHVIDRLTPQVGAMALNANGEPARFEA	ROS217_22157	molybdopterin-guanine dinucleotide biosynthesis protein A	0	211	211	-	744603	743968
SPO0307	YP_165570.1	ZP_01879018.1	4e-81	Roseovarius sp. TM1035	ok	1	MTKPLGVILAGGLATRMGGGDKGLLPLGGQPLLGHVIDRLAPQVSGLALNANGDPARFNG	1	MTESLGVILAGGQATRMGGGDKGLLALDERPILAHVIDRLGPQVGAMALNANGEPARFAA	RTM1035_11998	molybdopterin-guanine dinucleotide biosynthesis protein A	0	211	211	-	1310182	1309547
SPO0307	YP_165570.1	ZP_05088460.1	1e-44	Ruegeria sp. R11	ok	1	MTKPLGVILAGGLATRMGGGDKGLLPLGGQPLLGHVIDRLAPQVSGLALNANGDPARFNG	1	MTQPLGVILAGGLATRMGGGDKGRLQVGGESLLARVVDRIAPQVAGLALNANGDPQRFDD	RR11_909	molybdopterin-guanine dinucleotide biosynthesis protein A	0	136	136	-	2363762	2363352
SPO0307	YP_165570.1	YP_611983.1	3e-94	Ruegeria sp. TM1040	ok	1	MTKPLGVILAGGLATRMGGGDKGLLPLGGQPLLGHVIDRLAPQVSGLALNANGDPARFNG	1	MIQPLGVILAGGLATRMGGGDKGLLSLGGQSLMARVIDRLSPQVRQMALNVNGDGARFDD	TM1040_3754	molybdopterin-guanine dinucleotide biosynthesis protein A	0	211	211	-	811860	811225
SPO0307	YP_165570.1	ZP_05738953.1	2e-98	RuegeriaTrich CH4B	ok	1	MTKPLGVILAGGLATRMGGGDKGLLPLGGQPLLGHVIDRLAPQVSGLALNANGDPARFNG	1	MTQPLGVILAGGLATRMGGGDKGLLSLGGESLLSRVIDRLSPQVAGLALNANGDAARFAG	SCH4B_0384	molybdopterin-guanine dinucleotide biosynthesis protein A	0	212	212	+	300692	301330
SPO0307	YP_165570.1	ZP_00953851.1	2e-80	Sulfitobacter sp. EE-36	ok	1	MTKPLGVILAGGLATRMGGGDKGLLPLGGQPLLGHVIDRLAPQVSGLALNANGDPARFNG	1	MKQPLGVILAGGQATRMGGGDKGLLQLGGQSVLGHVIERLTPQVDRVALNANGDAARFAG	EE36_04133	molybdopterin-guanine dinucleotide biosynthesis protein A	0	200	200	-	255752	255150
SPO0307	YP_165570.1	ZP_00948396.1	4e-81	Sulfitobacter sp. NAS-14.1	ok	1	MTKPLGVILAGGLATRMGGGDKGLLPLGGQPLLGHVIDRLAPQVSGLALNANGDPARFNG	1	MKQPLGVILAGGQATRMGGGDKGLLQLGGQSVLGHVIERLTPQVDRVALNANGDPARFAG	NAS141_09061	molybdopterin-guanine dinucleotide biosynthesis protein A	0	200	200	-	199084	198482
SPO0307	YP_165570.1	ZP_05342439.1	2e-76	Thalassiobium R2A62	ok	1	MTKPLGVILAGGLATRMGGGDKGLLPLGGQPLLGHVIDRLAPQVSGLALNANGDPARFNG	1	MRQPLGVILAGGLARRMGGGDKGLIPLVGRPLLSHVIDRLEPQVAGLALNANGDPARFDD	TR2A62_2191	molybdopterin-guanine dinucleotide biosynthesis protein A	0	197	197	-	2068182	2067589
SPO0307	YP_165570.1	ZP_01744123.1	9e-81	Sagittula stellata E-37	wrong	1	MTKPLGVILAGGLATRMGGGDKGLLPLGGQPLLGHVIDRLAPQVSGLALNANGDPARFNG	6	MKAPVGVILAGGRATRMGGGDKGLLTLGGQTLLGHVIERTAPQVADLCLNANGDASRFDG	SSE37_19992	molybdopterin-guanine dinucleotide biosynthesis protein A	-5	211	206	+	329017	329637
SPO0307	YP_165570.1	ZP_01003166.1	6e-61	Loktanella vestfoldensis SKA53	wrong	17	MGGGDKGLLPLGGQPLLGHVIDRLAPQVSGLALNANGDPARFNGFGLPVLPDTVEGFAGP	1	MGGGDKGLLPLGDSTILGHVIDRLQPQVAGLALNANGDPARFAAVGLPVIADSIADFAGP	SKA53_14186	molybdopterin-guanine dinucleotide biosynthesis protein A	16	177	193	-	1495978	1495397
SPO0312	YP_165575.1	ZP_05783182.1	3e-67	Citriecella sp. SE45	ok	1	MEKIPMTPSGFAALEAELKQLKSVERPAIIKAIAEAREHGDLSENAEYHSAREKQSFIEG	1	MEKILITRAGFTALETELKKLKSEERPAVIQAIAEARELGDLKENAEYHSAREKQGFIEG	CSE45_3657	transcription elongation factor GreA	0	156	156	-	4338924	4338454
SPO0312	YP_165575.1	YP_508440.1	1e-67	Jannaschia sp. CCS1	ok	1	MEKIPMTPSGFAALEAELKQLKSVERPAIIKAIAEAREHGDLSENAEYHSAREKQSFIEG	1	MEKIPMTPKGLEAMNGELKQLKSVERPAIIKAIAEAREHGDLSENAEYHSAKEKQSFIEG	Jann_0498	transcription elongation factor GreA	0	156	156	+	496937	497407
SPO0312	YP_165575.1	ZP_01003140.1	3e-67	Loktanella vestfoldensis SKA53	ok	1	MEKIPMTPSGFAALEAELKQLKSVERPAIIKAIAEAREHGDLSENAEYHSAREKQSFIEG	1	MEKIPLTRAGFDKIDAELKHLKSVERPAIIRAISEAREHGDLSENAEYHSAKEKQSFIEG	SKA53_14056	transcription elongation factor GreA	0	156	156	+	1474604	1475074
SPO0312	YP_165575.1	ZP_01011886.1	2e-66	Maritimibacter alkaliphilus HTCC2654	ok	1	MEKIPMTPSGFAALEAELKQLKSVERPAIIKAIAEAREHGDLSENAEYHSAREKQSFIEG	1	MEKILLTRAGYTALNDELKKLKSVERPAVIAAISEAREHGDLSENAEYHAAREKQSFIEG	RB2654_16086	Transcription elongation factor greA	0	156	156	+	638064	638534
SPO0312	YP_165575.1	ZP_02153033.1	8e-74	Oceanibulbus indolifex HEL-45	ok	1	MEKIPMTPSGFAALEAELKQLKSVERPAIIKAIAEAREHGDLSENAEYHSAREKQSFIEG	1	MEKIPMTRDGHTALEVELKHLKSVERPAIIKAIAEAREHGDLSENAEYHSAKEKQSFIEG	OIHEL45_08780	transcription elongation factor GreA	0	156	156	-	1538483	1538013
SPO0312	YP_165575.1	ZP_00998515.1	2e-74	Oceanicola batsensis HTCC2597	ok	1	MEKIPMTPSGFAALEAELKQLKSVERPAIIKAIAEAREHGDLSENAEYHSAREKQSFIEG	1	MEKIPMTRAGFTALEAELKHLKSVERPAIIKAIAEARELGDLSENAEYHSAREKQSFIEG	OB2597_09914	transcription elongation factor GreA	0	156	156	-	1070888	1070418
SPO0312	YP_165575.1	ZP_01157520.1	2e-68	Oceanicola granulosus HTCC2516	ok	1	MEKIPMTPSGFAALEAELKQLKSVERPAIIKAIAEAREHGDLSENAEYHSAREKQSFIEG	1	MDKIPLTRAGFDKLDAELKHLKSVERPAIIRAISEAREHGDLSENAEYHSAKEKQSFIEG	OG2516_16621	transcription elongation factor GreA	0	156	156	+	3036261	3036731
SPO0312	YP_165575.1	ZP_05063710.1	1e-65	Octadecabacter antarcticus 238	ok	1	MEKIPMTPSGFAALEAELKQLKSVERPAIIKAIAEAREHGDLSENAEYHSAREKQSFIEG	1	MDKIPLTRAGFNKLDAELKNLKSVERPAIIRAISDAREHGDLSENAEYHSAKEKQSFIEG	OA238_874	transcription elongation factor GreA	0	156	156	-	1166293	1165823
SPO0312	YP_165575.1	ZP_05051437.1	7e-66	Octadecabacter antarcticus 307	ok	1	MEKIPMTPSGFAALEAELKQLKSVERPAIIKAIAEAREHGDLSENAEYHSAREKQSFIEG	1	MDKIPLTRAGFNKLDAELKHLKSVERPAIIRAISDAREHGDLSENAEYHSAKEKQSFIEG	OA307_2813	transcription elongation factor GreA subfamily	0	156	156	+	3164792	3165262
SPO0312	YP_165575.1	ZP_01443016.1	3e-70	Pelagibaca bermudensis HTCC2601	ok	1	MEKIPMTPSGFAALEAELKQLKSVERPAIIKAIAEAREHGDLSENAEYHSAREKQSFIEG	1	MEKILITRAGFTALETELKTLKSKERPAVIQAIAEARELGDLKENAEYHSAREKQGFIEG	R2601_13814	transcription elongation factor GreA	0	156	156	+	1971328	1971798
SPO0312	YP_165575.1	ZP_02149253.1	9e-74	Phaeobacter gallaeciensis 2.10	ok	1	MEKIPMTPSGFAALEAELKQLKSVERPAIIKAIAEAREHGDLSENAEYHSAREKQSFIEG	1	MEKIPMTPTGHAALETELKTLKSVERPAIIKAIAEARELGDLSENAEYHSAREKQSFIEG	RG210_04820	transcription elongation factor GreA	0	156	156	+	1733017	1733487
SPO0312	YP_165575.1	ZP_02146304.1	9e-74	Phaeobacter gallaeciensis BS107	ok	1	MEKIPMTPSGFAALEAELKQLKSVERPAIIKAIAEAREHGDLSENAEYHSAREKQSFIEG	1	MEKIPMTPTGHAALETELKTLKSVERPAIIKAIAEARELGDLSENAEYHSAREKQSFIEG	RGBS107_08636	transcription elongation factor GreA	0	156	156	-	2885586	2885116
SPO0312	YP_165575.1	ZP_05078855.1	6e-75	Phaeobacter sp. Y4I	ok	1	MEKIPMTPSGFAALEAELKQLKSVERPAIIKAIAEAREHGDLSENAEYHSAREKQSFIEG	1	MEKIPMTPAGHAALESELKTLKSVERPAIIQAIAEARELGDLSENAEYHSAREKQSFIEG	RBY4I_2051	transcription elongation factor GreA	0	156	156	+	2715265	2715735
SPO0312	YP_165575.1	ZP_05124594.1	2e-73	Rhodobacteraceae KLH11	ok	1	MEKIPMTPSGFAALEAELKQLKSVERPAIIKAIAEAREHGDLSENAEYHSAREKQSFIEG	1	MEKIPMTPAGNAALEAELKNLKSVERPAIIEAIASARELGDLKENAEYHSAREKQGFIEG	RKLH11_3073	transcription elongation factor GreA	0	156	156	-	1454404	1453934
SPO0312	YP_165575.1	ZP_01741888.1	2e-68	Rhodobacterales bacterium HTCC2150	ok	1	MEKIPMTPSGFAALEAELKQLKSVERPAIIKAIAEAREHGDLSENAEYHSAREKQSFIEG	1	MEKIPLTRGGFTALEAELKNLKTVERPAIIAAIAEAREHGDLSENAEYHSAREKHSFIEG	RB2150_07558	transcription elongation factor GreA	0	156	156	+	1761757	1762227
SPO0312	YP_165575.1	ZP_01448715.1	6e-64	Rhodobacterales bacterium HTCC2255	ok	1	MEKIPMTPSGFAALEAELKQLKSVERPAIIKAIAEAREHGDLSENAEYHSAREKQSFIEG	1	MDKIPMTPAGFKSADNELKQLKSVDRPSVIKAIAEAREHGDLSENAEYHSARELQSHIEG	OM2255_08060	transcription elongation factor GreA	0	156	156	+	2431380	2431850
SPO0312	YP_165575.1	ZP_02139773.1	6e-73	Roseobacter litoralis Och 149	ok	1	MEKIPMTPSGFAALEAELKQLKSVERPAIIKAIAEAREHGDLSENAEYHSAREKQSFIEG	1	MDKIPMTRKGHTDLEAELKNLKSVERPAIISAIAEAREHGDLSENAEYHSAREKHSFIEG	RLO149_02712	transcription elongation factor GreA	0	156	156	+	1012621	1013091
SPO0312	YP_165575.1	ZP_01901788.1	2e-71	Roseobacter sp. AzwK-3b	ok	1	MEKIPMTPSGFAALEAELKQLKSVERPAIIKAIAEAREHGDLSENAEYHSAREKQSFIEG	1	MEKIPMTRRGHTALEVELKQLKSEERPAIIRAISEAREHGDLSENAEYHSAKEKQSFIEG	RAZWK3B_04660	transcription elongation factor GreA	0	156	156	-	864071	863601
SPO0312	YP_165575.1	ZP_01750348.1	2e-69	Roseobacter sp. CCS2	ok	1	MEKIPMTPSGFAALEAELKQLKSVERPAIIKAIAEAREHGDLSENAEYHSAREKQSFIEG	1	MDKIPLTQAGFDKLDAELKHLKTVERPAIIRAIAEAREHGDLSENAEYHSAKEKQSFIEG	RCCS2_12034	transcription elongation factor GreA	0	156	156	+	1420141	1420611
SPO0312	YP_165575.1	ZP_01057597.1	3e-73	Roseobacter sp. MED193	ok	1	MEKIPMTPSGFAALEAELKQLKSVERPAIIKAIAEAREHGDLSENAEYHSAREKQSFIEG	1	MEKIPMTSAGHTALEAELKNLKSVERPTIIKAIAEARELGDLSENAEYHSAREKQSFIEG	MED193_10743	transcription elongation factor GreA	0	156	156	+	3374933	3375403
SPO0312	YP_165575.1	ZP_01756242.1	2e-73	Roseobacter sp. SK209-2-6	ok	1	MEKIPMTPSGFAALEAELKQLKSVERPAIIKAIAEAREHGDLSENAEYHSAREKQSFIEG	1	MEKIPMTPAGHTAMESELKNLKSVERPSIIQAIAEARELGDLSENAEYHSAREKQSFIEG	RSK20926_04287	transcription elongation factor GreA	0	156	156	+	3697039	3697509
SPO0312	YP_165575.1	ZP_01036815.1	8e-73	Roseovarius sp. 217	ok	1	MEKIPMTPSGFAALEAELKQLKSVERPAIIKAIAEAREHGDLSENAEYHSAREKQSFIEG	1	MEKIPMTAGGHAALEVELKQLKSVERPAIIRAIAEAREHGDLSENAEYHSAKEKQSFIEG	ROS217_10472	transcription elongation factor GreA	0	156	156	+	3001072	3001542
SPO0312	YP_165575.1	ZP_01879940.1	7e-71	Roseovarius sp. TM1035	ok	1	MEKIPMTPSGFAALEAELKQLKSVERPAIIKAIAEAREHGDLSENAEYHSAREKQSFIEG	1	MEKIPMTAGGHAALEVELKQLKSVERPAIIRAIAEAREHGDLSENAEYHSAKEKQSFIEG	RTM1035_19541	transcription elongation factor GreA	0	156	156	+	2236449	2236919
SPO0312	YP_165575.1	ZP_05785526.1	7e-77	Ruegeria lacuscaerulensis ITI-1157	ok	1	MEKIPMTPSGFAALEAELKQLKSVERPAIIKAIAEAREHGDLSENAEYHSAREKQSFIEG	1	MEKIPMTPAGFAALEAELKQLKSVERPAIIEAIASARELGDLKENAEYHSAREKQGFIEG	SL1157_0660	transcription elongation factor GreA	0	156	156	-	933192	932722
SPO0312	YP_165575.1	ZP_05089833.1	9e-75	Ruegeria sp. R11	ok	1	MEKIPMTPSGFAALEAELKQLKSVERPAIIKAIAEAREHGDLSENAEYHSAREKQSFIEG	1	MEKIPMTPTGHAALEAELKNLKSVERPAIIQAIAEARELGDLSENAEYHSAREKQSFIEG	RR11_2285	transcription elongation factor GreA	0	156	156	+	2358906	2359376
SPO0312	YP_165575.1	YP_611977.1	5e-75	Ruegeria sp. TM1040	ok	1	MEKIPMTPSGFAALEAELKQLKSVERPAIIKAIAEAREHGDLSENAEYHSAREKQSFIEG	1	MDKIPMTPQGFHALEAELKNLKSVERPAIIQAIAEARELGDLSENAEYHSAREKQSFIEG	TM1040_3748	transcription elongation factor GreA	0	156	156	+	806339	806809
SPO0312	YP_165575.1	ZP_05739030.1	7e-75	RuegeriaTrich CH4B	ok	1	MEKIPMTPSGFAALEAELKQLKSVERPAIIKAIAEAREHGDLSENAEYHSAREKQSFIEG	1	MDKIPMTPQGFHALEAELKNLKSVERPAIIQAIAEARELGDLSENAEYHSAREKQSFIEG	SCH4B_0390	transcription elongation factor GreA	0	156	156	-	306142	305672
SPO0312	YP_165575.1	ZP_01744130.1	9e-70	Sagittula stellata E-37	ok	1	MEKIPMTPSGFAALEAELKQLKSVERPAIIKAIAEAREHGDLSENAEYHSAREKQSFIEG	1	MDKILITRAGFTALEAELKQLKSVERPAIIQAISEARELGDLKENAEYHSAREKQGFIEG	SSE37_20027	transcription elongation factor GreA	0	156	156	+	336552	337022
SPO0312	YP_165575.1	ZP_00953847.1	1e-73	Sulfitobacter sp. EE-36	ok	1	MEKIPMTPSGFAALEAELKQLKSVERPAIIKAIAEAREHGDLSENAEYHSAREKQSFIEG	1	MEKIPMTRAGHTALETELKHLKSVERPAIIKAIAEAREHGDLSENAEYHSAKEKQSFIEG	EE36_04113	transcription elongation factor GreA	0	156	156	+	251066	251536
SPO0312	YP_165575.1	ZP_00948392.1	1e-73	Sulfitobacter sp. NAS-14.1	ok	1	MEKIPMTPSGFAALEAELKQLKSVERPAIIKAIAEAREHGDLSENAEYHSAREKQSFIEG	1	MEKIPMTRAGHTALETELKHLKSVERPAIIKAIAEAREHGDLSENAEYHSAKEKQSFIEG	NAS141_09041	transcription elongation factor GreA	0	156	156	+	194398	194868
SPO0312	YP_165575.1	ZP_05340915.1	7e-69	Thalassiobium R2A62	ok	1	MEKIPMTPSGFAALEAELKQLKSVERPAIIKAIAEAREHGDLSENAEYHSAREKQSFIEG	1	MDKIPLTKAGYDALNAELKHLKSVERPAIIRAIAEAREHGDLSENAEYHSAKEKQSFIEG	TR2A62_2186	transcription elongation factor GreA	0	156	156	+	2062967	2063437
SPO0312	YP_165575.1	ZP_05100736.1	2e-72	Roseobacter sp. GAI101	wrong	1	MEKIPMTPSGFAALEAELKQLKSVERPAIIKAIAEAREHGDLSENAEYHSAREKQSFIEG	5	LEKIPMTRAGHSALETELKHLKTVERPAIIRAIAEAREHGDLSENAEYHSAKEKQSFIEG	RGAI101_2188	transcription elongation factor GreA	-4	160	156	-	3398765	3398295
SPO0312	YP_165575.1	ZP_00960251.1	1e-73	Roseovarius nubinhibens ISM	wrong	1	MEKIPMTPSGFAALEAELKQLKSVERPAIIKAIAEAREHGDLSENAEYHSAREKQSFIEG	9	MEKIPMTRRGHEALEVELKHLKSEERPAIIRAIAEAREHGDLSENAEYHSAREKQSFIEG	ISM_13190	transcription elongation factor GreA	-8	164	156	+	2134806	2135276
SPO0312	YP_165575.1	YP_001534410.1	9e-69	Dinoroseobacter shibae DFL 12	wrong	1	MEKIPMTPSGFAALEAELKQLKSVERPAIIKAIAEAREHGDLSENAEYHSAREKQSFIEG	16	MEKIPMTRRGHSALDTELKQLKSVERPAVIRAIAEAREHGDLSENAEYHAAREKQSFIEG	Dshi_3076	transcription elongation factor GreA	-15	171	156	+	3244675	3245145
SPO0312	YP_165575.1	YP_683583.1	7e-74	Roseobacter denitrificans OCh 114	wrong	1	MEKIPMTPSGFAALEAELKQLKSVERPAIIKAIAEAREHGDLSENAEYHSAREKQSFIEG	157	MDKIPMTRKGHSDLEAELKNLKSVERPAIISAIAEAREHGDLSENAEYHSAREKHSFIEG	RD1_3405	transcription elongation factor GreA	-156	312	156	+	3271636	3272106
SPO0312	YP_165575.1	ZP_05074961.1	9e-68	Rhodobacterales HTCC2083	wrong	6	MTPSGFAALEAELKQLKSVERPAIIKAIAEAREHGDLSENAEYHSAREKQSFIEGRIKEL	1	MTKSGHTAVEVELKNLKTVERPAIIAAIAEAREHGDLSENAEYHSAREKHSFIEGRVKLL	RB2083_2136	transcription elongation factor GreA	5	151	156	+	626915	627385
SPO0326	YP_165589.1	ZP_05783446.1	0	Citriecella sp. SE45	ok	1	MTNVVIASAARTGVGSFGGSFANTPAHDLGAAVLEAVVERAGIDKAEVSETILGQVLTAA	1	MTNVVIASAARTAVGSFGGSFANTPAHDLGAAVLEALVARAGIEKGEVSETILGQVLTAA	CSE45_2902	acetyl-CoA acetyltransferase	0	391	391	+	3574613	3575788
SPO0326	YP_165589.1	YP_001534400.1	0	Dinoroseobacter shibae DFL 12	ok	1	MTNVVIASAARTGVGSFGGSFANTPAHDLGAAVLEAVVERAGIDKAEVSETILGQVLTAA	1	MTNVVIASAARTAVGSFGGSFANTPAHDLGSAVLEALVARAGIEKGEVSETILGQVLTGG	Dshi_3066	acetyl-CoA acetyltransferase	0	391	391	+	3234503	3235678
SPO0326	YP_165589.1	YP_508435.1	0	Jannaschia sp. CCS1	ok	1	MTNVVIASAARTGVGSFGGSFANTPAHDLGAAVLEAVVERAGIDKAEVSETILGQVLTAA	1	MTNVVIASAARTPVGSFLGSFANTSAHDLGKTVIEAVVERAGIDKADVSETILGQVLTAA	Jann_0493	acetyl-CoA acetyltransferase	0	391	391	-	492675	491500
SPO0326	YP_165589.1	ZP_01003080.1	0	Loktanella vestfoldensis SKA53	ok	1	MTNVVIASAARTGVGSFGGSFANTPAHDLGAAVLEAVVERAGIDKAEVSETILGQVLTAA	1	MTNVVIASAARTAVGSFGGAFATTPAHDLGAAVLSEVVSRAGIDKSEVSETILGQVLTAA	SKA53_13756	acetyl-CoA acetyltransferase	0	391	391	+	1417763	1418938
SPO0326	YP_165589.1	ZP_02153042.1	0	Oceanibulbus indolifex HEL-45	ok	1	MTNVVIASAARTGVGSFGGSFANTPAHDLGAAVLEAVVERAGIDKAEVSETILGQVLTAA	1	MTNVVIASAARTAVGSFGGAFANTPAHDLGAAVLKELVARAGVDPSEVSETILGQVLTAA	OIHEL45_08825	acetyl-CoA acetyltransferase	0	391	391	-	1547712	1546537
SPO0326	YP_165589.1	ZP_00998477.1	0	Oceanicola batsensis HTCC2597	ok	1	MTNVVIASAARTGVGSFGGSFANTPAHDLGAAVLEAVVERAGIDKAEVSETILGQVLTAA	1	MTNVVIASAARTPVGSFLGSFATTPAHDLGATVLAELVKRAGIEPGEVSETILGQVLTGG	OB2597_09724	acetyl-CoA acetyltransferase	0	391	391	+	1035487	1036662
SPO0326	YP_165589.1	ZP_01157509.1	0	Oceanicola granulosus HTCC2516	ok	1	MTNVVIASAARTGVGSFGGSFANTPAHDLGAAVLEAVVERAGIDKAEVSETILGQVLTAA	1	MTNVVIASAARTAVGSFLGSFANTPAHELGTAVLEALVERAGVDKGEVSETILGQVLTAA	OG2516_16566	acetyl-CoA acetyltransferase	0	391	391	+	3026075	3027250
SPO0326	YP_165589.1	ZP_05065750.1	0	Octadecabacter antarcticus 238	ok	1	MTNVVIASAARTGVGSFGGSFANTPAHDLGAAVLEAVVERAGIDKAEVSETILGQVLTAA	1	MTNVVIASAARTAVGSFGGAFANTPAHDLGAAVLEEVVARAGIDKSEVSETILGQVLTAA	OA238_2928	acetyl-CoA acetyltransferase	0	391	391	-	1176666	1175491
SPO0326	YP_165589.1	ZP_05053930.1	0	Octadecabacter antarcticus 307	ok	1	MTNVVIASAARTGVGSFGGSFANTPAHDLGAAVLEAVVERAGIDKAEVSETILGQVLTAA	1	MTNVVIASAARTAVGSFGGAFANTPAHDLGAAVLEEVVARAGIDKSEVSETILGQVLTAA	OA307_5306	acetyl-CoA acetyltransferases subfamily	0	391	391	+	3155471	3156646
SPO0326	YP_165589.1	ZP_01445726.1	0	Pelagibaca bermudensis HTCC2601	ok	1	MTNVVIASAARTGVGSFGGSFANTPAHDLGAAVLEAVVERAGIDKAEVSETILGQVLTAA	1	MTNVVIASAARTAVGSFGGSFANTPAHDLGAAVLEALVARAGIEKGEVSETILGQVLTAA	R2601_11851	acetyl-CoA acetyltransferase	0	391	391	+	4771357	4772532
SPO0326	YP_165589.1	ZP_02149239.1	0	Phaeobacter gallaeciensis 2.10	ok	1	MTNVVIASAARTGVGSFGGSFANTPAHDLGAAVLEAVVERAGIDKAEVSETILGQVLTAA	1	MTNVVIASAARTAVGSFGGAFAKTPAHDLGAAVLQAVVERAGIDKSEVSETILGQVLTAA	RG210_04750	acetyl-CoA acetyltransferase	0	391	391	+	1720613	1721788
SPO0326	YP_165589.1	ZP_02146317.1	0	Phaeobacter gallaeciensis BS107	ok	1	MTNVVIASAARTGVGSFGGSFANTPAHDLGAAVLEAVVERAGIDKAEVSETILGQVLTAA	1	MTNVVIASAARTAVGSFGGAFAKTPAHDLGAAVLQAVVERAGIDKSEVSETILGQVLTAA	RGBS107_08701	Acetyl-CoA C-acetyltransferase	0	391	391	-	2897990	2896815
SPO0326	YP_165589.1	ZP_05121946.1	0	Rhodobacteraceae KLH11	ok	1	MTNVVIASAARTGVGSFGGSFANTPAHDLGAAVLEAVVERAGIDKAEVSETILGQVLTAA	1	MTNVVIASAARTGVGSFSGSFANTPAHDLGAAVLEAVVERAGIEKGEVSETIMGQVLTAA	RKLH11_411	acetyl-CoA acetyltransferase	0	391	391	-	1465361	1464186
SPO0326	YP_165589.1	ZP_01749749.1	0	Roseobacter sp. CCS2	ok	1	MTNVVIASAARTGVGSFGGSFANTPAHDLGAAVLEAVVERAGIDKAEVSETILGQVLTAA	1	MTNVVIASAARTAVGSFGGSFANTPAHDLGAAVLQAVVERAGVDKSEVSETILGQVLTAA	RCCS2_07584	Acetyl-CoA C-acetyltransferase	0	391	391	-	822742	821567
SPO0326	YP_165589.1	ZP_05101618.1	0	Roseobacter sp. GAI101	ok	1	MTNVVIASAARTGVGSFGGSFANTPAHDLGAAVLEAVVERAGIDKAEVSETILGQVLTAA	1	MTNIVIASAARTAVGSFSGSFVNTPAHDLGAAVLKEIVARAGIDASEVNETILGQVLTAA	RGAI101_3075	acetyl-CoA acetyltransferase	0	391	391	-	3409016	3407841
SPO0326	YP_165589.1	ZP_01057582.1	0	Roseobacter sp. MED193	ok	1	MTNVVIASAARTGVGSFGGSFANTPAHDLGAAVLEAVVERAGIDKAEVSETILGQVLTAA	1	MTNVVIASAARTAVGSFGGAFANTPAHDLGRAVLEAVVERAGVDKAEVSETILGQVLTAA	MED193_10668	acetyl-CoA acetyltransferase	0	391	391	+	3361429	3362604
SPO0326	YP_165589.1	ZP_01756226.1	0	Roseobacter sp. SK209-2-6	ok	1	MTNVVIASAARTGVGSFGGSFANTPAHDLGAAVLEAVVERAGIDKAEVSETILGQVLTAA	1	MTNVVIASAARTAVGSFGGAFANTPAHDLGAAVLEAVVERAGVDKAEVSETILGQVLTAA	RSK20926_04207	acetyl-CoA acetyltransferase	0	392	392	+	3683811	3684989
SPO0326	YP_165589.1	ZP_01037165.1	0	Roseovarius sp. 217	ok	1	MTNVVIASAARTGVGSFGGSFANTPAHDLGAAVLEAVVERAGIDKAEVSETILGQVLTAA	1	MTNVVIASAARTAVGSFGGAFANTPAHDLGAAVLEAVVARAGIEKGEVSETILGQVLTAA	ROS217_11186	acetyl-CoA acetyltransferase	0	391	391	+	3354251	3355426
SPO0326	YP_165589.1	ZP_01878317.1	0	Roseovarius sp. TM1035	ok	1	MTNVVIASAARTGVGSFGGSFANTPAHDLGAAVLEAVVERAGIDKAEVSETILGQVLTAA	1	MTNVVIASAARTAVGSFGGAFANTPAHDLGAAVLEAVVARAGIEKGEVSETILGQVLTAA	RTM1035_16992	acetyl-CoA acetyltransferase	0	391	391	+	601193	602368
SPO0326	YP_165589.1	ZP_05785541.1	0	Ruegeria lacuscaerulensis ITI-1157	ok	1	MTNVVIASAARTGVGSFGGSFANTPAHDLGAAVLEAVVERAGIDKAEVSETILGQVLTAA	1	MTNVVIASAARTGVGSFGGSFANTPAHDLGAAVLEAVVERAGIDKAEVSETIMGQVLTAA	SL1157_0675	acetyl-CoA acetyltransferase	0	391	391	-	945611	944436
SPO0326	YP_165589.1	YP_611964.1	0	Ruegeria sp. TM1040	ok	1	MTNVVIASAARTGVGSFGGSFANTPAHDLGAAVLEAVVERAGIDKAEVSETILGQVLTAA	1	MTNVVIASAARTAVGSFGGAFATTPAHDLGAAVLEAVVARAGIDKSEVSETILGQVLTAA	TM1040_3735	acetyl-CoA acetyltransferase	0	391	391	+	793512	794687
SPO0326	YP_165589.1	ZP_05739065.1	0	RuegeriaTrich CH4B	ok	1	MTNVVIASAARTGVGSFGGSFANTPAHDLGAAVLEAVVERAGIDKAEVSETILGQVLTAA	1	MTNVVIASAARTAVGSFGGAFANTPAHDLGAAVLEAVVARAGIDKSEVSETILGQVLTAA	SCH4B_0405	acetyl-CoA acetyltransferase	0	391	391	-	318971	317796
SPO0326	YP_165589.1	ZP_01744143.1	0	Sagittula stellata E-37	ok	1	MTNVVIASAARTGVGSFGGSFANTPAHDLGAAVLEAVVERAGIDKAEVSETILGQVLTAA	1	MTNVVIASAARTGVGSFGGSFANTPAHDLGAAVLEALVARAGIAKEDVSETILGQVLTAA	SSE37_20092	acetyl-CoA acetyltransferase	0	391	391	-	347727	346552
SPO0326	YP_165589.1	ZP_00953836.1	0	Sulfitobacter sp. EE-36	ok	1	MTNVVIASAARTGVGSFGGSFANTPAHDLGAAVLEAVVERAGIDKAEVSETILGQVLTAA	1	MTNVVIASAARTPVGSFSGSFANTPAHDLGAAVLKEIVARAGIDPSEVNETILGQVLTAA	EE36_04058	acetyl-CoA acetyltransferase	0	391	391	+	240892	242067
SPO0326	YP_165589.1	ZP_00948381.1	0	Sulfitobacter sp. NAS-14.1	ok	1	MTNVVIASAARTGVGSFGGSFANTPAHDLGAAVLEAVVERAGIDKAEVSETILGQVLTAA	1	MTNVVIASAARTPVGSFSGSFANTPAHDLGAAVLKEIVARAGIDPSEVNETILGQVLTAA	NAS141_08986	acetyl-CoA acetyltransferase	0	391	391	+	184227	185402
SPO0326	YP_165589.1	ZP_05341214.1	0	Thalassiobium R2A62	ok	1	MTNVVIASAARTGVGSFGGSFANTPAHDLGAAVLEAVVERAGIDKAEVSETILGQVLTAA	1	MTNVVIASAARTAVGSFGGSFANTPAHDLGAAVLAEVVARAGIDAAEVSETILGQVLTAA	TR2A62_2175	acetyl-CoA acetyltransferase	0	391	391	+	2052693	2053868
SPO0326	YP_165589.1	YP_683572.1	0	Roseobacter denitrificans OCh 114	wrong	1	MTNVVIASAARTGVGSFGGSFANTPAHDLGAAVLEAVVERAGIDKAEVSETILGQVLTAA	16	MTNVVIASAARTAVGSFGGSFANTPAHDLGAAMLKEIVARAGVDPSEVSETILGQVLTAA	RD1_3394	acetyl-CoA acetyltransferase	-15	406	391	+	3261087	3262262
SPO0326	YP_165589.1	ZP_01741878.1	1e-171	Rhodobacterales bacterium HTCC2150	wrong	1	MTNVVIASAARTGVGSFGGSFANTPAHDLGAAVLEAVVERAGIDKAEVSETILGQVLTAA	22	MSDIVIASAARTAVGSFSGAFSKTPAHELGRVAIEAALARAGVEAHEVGGTVLGQVLPHG	RB2150_07508	acetyl-CoA acetyltransferase	-21	412	391	+	1751973	1753148
SPO0326	YP_165589.1	ZP_05080715.1	0	Phaeobacter sp. Y4I	wrong	1	MTNVVIASAARTGVGSFGGSFANTPAHDLGAAVLEAVVERAGIDKAEVSETILGQVLTAA	32	MTNVVIASAARTAVGSFGGAFANTPAHDLGAAVLEAVVERAGVDKSEVSETILGQVLTAA	RBY4I_3917	acetyl-CoA acetyltransferase	-31	422	391	+	2700005	2701180
SPO0326	YP_165589.1	ZP_05089988.1	0	Ruegeria sp. R11	wrong	1	MTNVVIASAARTGVGSFGGSFANTPAHDLGAAVLEAVVERAGIDKAEVSETILGQVLTAA	77	MTNVVIASAARTAVGSFGGSFAKTPAHDLGTAVLEAVVARAGVDKSEVSETIMGQVLTAA	RR11_2440	acetyl-CoA acetyltransferase	-76	467	391	+	2346013	2347188
SPO0326	YP_165589.1	ZP_01011874.1	0	Maritimibacter alkaliphilus HTCC2654	wrong	14	VGSFGGSFANTPAHDLGAAVLEAVVERAGIDKAEVSETILGQVLTAAQGQNPARQAHVNA	1	MGSFNGSFANTPAHDLGSVVLEALVARAGIDKSEVSETILGQVLTGGQGQNPARQAHINA	RB2654_16026	acetyl-CoA acetyltransferase	13	378	391	+	626634	627809
SPO0326	YP_165589.1	ZP_05075580.1	0	Rhodobacterales HTCC2083	wrong	33	VLEAVVERAGIDKAEVSETILGQVLTAAQGQNPARQAHVNAGLPKESSAWGINQVCGSGL	1	MLKGLVERAGIDAADVSETILGQVLTAGQGQNPARQAHVNAGLPIESSAWSINQVCGSGL	RB2083_2755	acetyl-CoA acetyltransferase	32	359	391	-	1739804	1738629
SPO0326	YP_165589.1	ZP_02139760.1	0	Roseobacter litoralis Och 149	wrong	33	VLEAVVERAGIDKAEVSETILGQVLTAAQGQNPARQAHVNAGLPKESSAWGINQVCGSGL	1	MLKEVVARAGVDPSEVSETILGQVLTAAQGQNPARQAHINAGLPQESSAWTINQVCGSGL	RLO149_02647	acetyl-CoA acetyltransferase	32	359	391	+	1001387	1002562
SPO0326	YP_165589.1	ZP_01901797.1	0	Roseobacter sp. AzwK-3b	wrong	33	VLEAVVERAGIDKAEVSETILGQVLTAAQGQNPARQAHVNAGLPKESSAWGINQVCGSGL	1	MLEAVVARAGIEKAEVSETILGQVLTAAQGQNPARQAHVNAGLPIESSAWSINQVCGSGL	RAZWK3B_04705	acetyl-CoA acetyltransferase	32	359	391	-	873219	872044
SPO0340	YP_165603.1	ZP_05779505.1	0	Citriecella sp. SE45	ok	1	MATYDVIIIGAGPGGYVCAIRCAQLGLKTAVVEGRETLGGTCLNVGCIPSKALLHASHSL	1	MAQYDVIVIGAGPGGYVAAIRCAQLGLKTACVEGRETLGGTCLNVGCIPSKALLHASHQL	CSE45_4093	dihydrolipoyl dehydrogenase	0	464	464	+	282217	283611
SPO0340	YP_165603.1	YP_001534220.1	0	Dinoroseobacter shibae DFL 12	ok	1	MATYDVIIIGAGPGGYVCAIRCAQLGLKTAVVEGRETLGGTCLNVGCIPSKALLHASHSL	1	MASYDVIIIGSGPGGYVGAIRCAQLGLKTACVEGRDTLGGTCLNVGCIPSKALLHASHQV	Dshi_2886	dihydrolipoyl dehydrogenase	0	464	464	+	3041719	3043113
SPO0340	YP_165603.1	YP_508779.1	0	Jannaschia sp. CCS1	ok	1	MATYDVIIIGAGPGGYVCAIRCAQLGLKTAVVEGRETLGGTCLNVGCIPSKALLHASHSL	1	MSSYDVIVIGSGPGGYVCAIRCAQLGLKTACVEGRETLGGTCLNIGCIPSKALLHASHML	Jann_0837	dihydrolipoamide dehydrogenase	0	462	462	+	792435	793823
SPO0340	YP_165603.1	ZP_01003230.1	0	Loktanella vestfoldensis SKA53	ok	1	MATYDVIIIGAGPGGYVCAIRCAQLGLKTAVVEGRETLGGTCLNVGCIPSKALLHASHSL	1	MSSYDVIFIGSGPGGYVGAIRAAQLGLKVACVEGRATLGGTCLNVGCIPSKALLHATHML	SKA53_14506	2-oxoglutarate dehydrogenase, E3 component, dihydrolipoamidedehydrogenase	0	462	462	-	1561499	1560111
SPO0340	YP_165603.1	ZP_01012145.1	0	Maritimibacter alkaliphilus HTCC2654	ok	1	MATYDVIIIGAGPGGYVCAIRCAQLGLKTAVVEGRETLGGTCLNVGCIPSKALLHASHSL	1	MADYDVIVIGSGPGGYVCAIRCAQLGLKTACVEGRDTLGGTCLNVGCIPSKALLHATHSL	RB2654_17381	2-oxoglutarate dehydrogenase, E3 component, dihydrolipoamidedehydrogenase	0	461	461	+	874334	875719
SPO0340	YP_165603.1	ZP_02151647.1	0	Oceanibulbus indolifex HEL-45	ok	1	MATYDVIIIGAGPGGYVCAIRCAQLGLKTAVVEGRETLGGTCLNVGCIPSKALLHASHSL	1	MSSYDVIVIGSGPGGYVAAIRCAQLGLKTACVEGRETLGGTCLNVGCIPSKALLHATHML	OIHEL45_01850	dihydrolipoamide dehydrogenase	0	462	462	+	128665	130053
SPO0340	YP_165603.1	ZP_00998465.1	0	Oceanicola batsensis HTCC2597	ok	1	MATYDVIIIGAGPGGYVCAIRCAQLGLKTAVVEGRETLGGTCLNVGCIPSKALLHASHSL	1	MAAYDVIVIGSGPGGYVAAIRCAQLGLRTACVEGRDTLGGTCLNIGCIPSKAMLHATHQL	OB2597_09664	2-oxoglutarate dehydrogenase, E3 component, dihydrolipoamidedehydrogenase	0	462	462	+	1023012	1024400
SPO0340	YP_165603.1	ZP_01155558.1	0	Oceanicola granulosus HTCC2516	ok	1	MATYDVIIIGAGPGGYVCAIRCAQLGLKTAVVEGRETLGGTCLNVGCIPSKALLHASHSL	1	MADYDVIVIGSGPGGYVCAIRCAQLGLKTACVEARDTLGGTCLNIGCIPSKALLHATEML	OG2516_08167	2-oxoglutarate dehydrogenase, E3 component, dihydrolipoamide dehydrogenase	0	461	461	+	909667	911052
SPO0340	YP_165603.1	ZP_05052856.1	0	Octadecabacter antarcticus 307	ok	1	MATYDVIIIGAGPGGYVCAIRCAQLGLKTAVVEGRETLGGTCLNVGCIPSKALLHASHSL	1	MSSYDVIIIGSGPGGYVCAIRCAQLGLKTAVVEGRETLGGTCLNIGCIPSKALLHASHMR	OA307_4232	dihydrolipoamide dehydrogenase	0	462	462	+	2260410	2261798
SPO0340	YP_165603.1	ZP_01444071.1	0	Pelagibaca bermudensis HTCC2601	ok	1	MATYDVIIIGAGPGGYVCAIRCAQLGLKTAVVEGRETLGGTCLNVGCIPSKALLHASHSL	1	MAQYDVIVIGAGPGGYVAAIRCAQLGLKTACVEGRETLGGTCLNVGCIPSKALLHASHQL	R2601_10854	2-oxoglutarate dehydrogenase, E3 component, dihydrolipoamide dehydrogenase	0	464	464	+	3068854	3070248
SPO0340	YP_165603.1	ZP_02149224.1	0	Phaeobacter gallaeciensis 2.10	ok	1	MATYDVIIIGAGPGGYVCAIRCAQLGLKTAVVEGRETLGGTCLNVGCIPSKALLHASHSL	1	MASYDVIVIGAGPGGYVCAIRCAQLGLKTAVVEGRETLGGTCLNVGCIPSKALLHSTHLL	RG210_04675	2-oxoglutarate dehydrogenase, E3 component, dihydrolipoamide dehydrogenase	0	465	465	+	1705462	1706859
SPO0340	YP_165603.1	ZP_02146332.1	0	Phaeobacter gallaeciensis BS107	ok	1	MATYDVIIIGAGPGGYVCAIRCAQLGLKTAVVEGRETLGGTCLNVGCIPSKALLHASHSL	1	MASYDVIVIGAGPGGYVCAIRCAQLGLKTAVVEGRETLGGTCLNVGCIPSKALLHSTHLL	RGBS107_08776	Dihydrolipoamide dehydrogenase	0	465	465	-	2913141	2911744
SPO0340	YP_165603.1	ZP_05078325.1	0	Phaeobacter sp. Y4I	ok	1	MATYDVIIIGAGPGGYVCAIRCAQLGLKTAVVEGRETLGGTCLNVGCIPSKALLHASHSL	1	MSQYDVIVIGAGPGGYVCAIRCAQLGLKTAVVEGRETLGGTCLNVGCIPSKALLHSTHLL	RBY4I_1516	dihydrolipoyl dehydrogenase	0	463	463	+	2683726	2685117
SPO0340	YP_165603.1	ZP_05122178.1	0	Rhodobacteraceae KLH11	ok	1	MATYDVIIIGAGPGGYVCAIRCAQLGLKTAVVEGRETLGGTCLNVGCIPSKALLHASHSL	1	MSSYDVIVIGAGPGGYVCAIRCAQLGLKTAVVEGRETLGGTCLNVGCIPSKALLHASHQL	RKLH11_644	dihydrolipoyl dehydrogenase	0	462	462	-	1479874	1478486
SPO0340	YP_165603.1	ZP_01740928.1	0	Rhodobacterales bacterium HTCC2150	ok	1	MATYDVIIIGAGPGGYVCAIRCAQLGLKTAVVEGRETLGGTCLNVGCIPSKALLHASHSL	1	MSNYDVIVIGAGPGGYVAAIRCAQLGLKTAVVEGRETLGGTCLNVGCIPSKALLHATHSL	RB2150_14656	2-oxoglutarate dehydrogenase, E3 component, dihydrolipoamide dehydrogenase	0	462	462	+	829571	830959
SPO0340	YP_165603.1	ZP_01446919.1	0	Rhodobacterales bacterium HTCC2255	ok	1	MATYDVIIIGAGPGGYVCAIRCAQLGLKTAVVEGRETLGGTCLNVGCIPSKALLHASHSL	1	MTNYDVIVIGSGPGGYVSAIRCAQLGLKTAIVEGRDTLGGTCLNVGCIPSKALLHASHSY	OM2255_06165	2-oxoglutarate dehydrogenase, E3 component, dihydrolipoamide dehydrogenase	0	460	460	+	541346	542728
SPO0340	YP_165603.1	ZP_05075777.1	0	Rhodobacterales HTCC2083	ok	1	MATYDVIIIGAGPGGYVCAIRCAQLGLKTAVVEGRETLGGTCLNVGCIPSKALLHASHSL	1	MSDYDVIVIGSGPGGYVSAIRCAQLGLKTACVEGRDTLGGTCLNVGCIPSKALLHASHQL	RB2083_2952	dihydrolipoyl dehydrogenase	0	462	462	+	547374	548762
SPO0340	YP_165603.1	YP_681916.1	0	Roseobacter denitrificans OCh 114	ok	1	MATYDVIIIGAGPGGYVCAIRCAQLGLKTAVVEGRETLGGTCLNVGCIPSKALLHASHSL	1	MASYDVIIIGSGPGGYVCAIRCAQLGLKVACVEGRDTLGGTCLNVGCIPSKALLHASHML	RD1_1603	dihydrolipoamide dehydrogenase	0	462	462	-	1548503	1547115
SPO0340	YP_165603.1	ZP_02141615.1	0	Roseobacter litoralis Och 149	ok	1	MATYDVIIIGAGPGGYVCAIRCAQLGLKTAVVEGRETLGGTCLNVGCIPSKALLHASHSL	1	MASYDVIIIGSGPGGYVCAIRCAQLGLKVACVEGRDTLGGTCLNVGCIPSKALLHASHML	RLO149_04509	dihydrolipoamide dehydrogenase	0	462	462	+	2801105	2802493
SPO0340	YP_165603.1	ZP_01901657.1	0	Roseobacter sp. AzwK-3b	ok	1	MATYDVIIIGAGPGGYVCAIRCAQLGLKTAVVEGRETLGGTCLNVGCIPSKALLHASHSL	1	MANYDVIVIGSGPGGYVAAIRCAQLGLKTACVEGRATLGGTCLNVGCIPSKALLHASHQL	RAZWK3B_04005	dihydrolipoamide dehydrogenase	0	462	462	-	737308	735920
SPO0340	YP_165603.1	ZP_01750567.1	0	Roseobacter sp. CCS2	ok	1	MATYDVIIIGAGPGGYVCAIRCAQLGLKTAVVEGRETLGGTCLNVGCIPSKALLHASHSL	1	MSSYDVIVIGAGPGGYVCAIRCAQLGMKVACVEGRETLGGTCLNVGCIPSKAMLHATHML	RCCS2_13129	dihydrolipoamide dehydrogenase	0	462	462	-	1631236	1629848
SPO0340	YP_165603.1	ZP_05100714.1	0	Roseobacter sp. GAI101	ok	1	MATYDVIIIGAGPGGYVCAIRCAQLGLKTAVVEGRETLGGTCLNVGCIPSKALLHASHSL	1	MSSYDVIIIGSGPGGYVSAIRCAQLGLKTACVEGRDTLGGTCLNVGCIPSKALLHATHML	RGAI101_2166	dihydrolipoyl dehydrogenase	0	462	462	+	2170073	2171461
SPO0340	YP_165603.1	ZP_01057564.1	0	Roseobacter sp. MED193	ok	1	MATYDVIIIGAGPGGYVCAIRCAQLGLKTAVVEGRETLGGTCLNVGCIPSKALLHASHSL	1	MASYDVIIIGAGPGGYVSAIRCAQLGLKTAIVEGRETLGGTCLNIGCIPSKALLHATHML	MED193_10578	2-oxoglutarate dehydrogenase, E3 component, dihydrolipoamide dehydrogenase	0	464	464	+	3345276	3346670
SPO0340	YP_165603.1	ZP_01756208.1	0	Roseobacter sp. SK209-2-6	ok	1	MATYDVIIIGAGPGGYVCAIRCAQLGLKTAVVEGRETLGGTCLNVGCIPSKALLHASHSL	1	MASYDVIIIGAGPGGYVSAIRCAQLGLKTAVVEGRETLGGTCLNVGCIPSKALLHATHLL	RSK20926_04117	2-oxoglutarate dehydrogenase, E3 component, dihydrolipoamide dehydrogenase	0	463	463	+	3666423	3667814
SPO0340	YP_165603.1	ZP_00959178.1	0	Roseovarius nubinhibens ISM	ok	1	MATYDVIIIGAGPGGYVCAIRCAQLGLKTAVVEGRETLGGTCLNVGCIPSKALLHASHSL	1	MASYDVIVIGAGPGGYVAAIRCAQLGLKTACVEGRDTLGGTCLNVGCIPSKALLHASHML	ISM_05085	2-oxoglutarate dehydrogenase, E3 component, dihydrolipoamidedehydrogenase	0	462	462	+	1023664	1025052
SPO0340	YP_165603.1	ZP_01035900.1	0	Roseovarius sp. 217	ok	1	MATYDVIIIGAGPGGYVCAIRCAQLGLKTAVVEGRETLGGTCLNVGCIPSKALLHASHSL	1	MASYDVIIIGAGPGGYVCAIRCAQLGLKTAVVEGRATLGGTCLNVGCIPSKALLHASHML	ROS217_06955	2-oxoglutarate dehydrogenase, E3 component, dihydrolipoamidedehydrogenase	0	462	462	+	2091555	2092943
SPO0340	YP_165603.1	ZP_01878168.1	0	Roseovarius sp. TM1035	ok	1	MATYDVIIIGAGPGGYVCAIRCAQLGLKTAVVEGRETLGGTCLNVGCIPSKALLHASHSL	1	MASYDVIIIGAGPGGYVCAIRCAQLGLKTAVVEGRATLGGTCLNVGCIPSKALLHASHML	RTM1035_16247	2-oxoglutarate dehydrogenase, E3 component, dihydrolipoamide dehydrogenase	0	462	462	-	465046	463658
SPO0340	YP_165603.1	ZP_05785508.1	0	Ruegeria lacuscaerulensis ITI-1157	ok	1	MATYDVIIIGAGPGGYVCAIRCAQLGLKTAVVEGRETLGGTCLNVGCIPSKALLHASHSL	1	MANYDVIVIGAGPGGYVCAIRCAQLGLKTAVVEGRETLGGTCLNVGCIPSKALLHASHQL	SL1157_0642	dihydrolipoyl dehydrogenase	0	462	462	+	917212	918600
SPO0340	YP_165603.1	ZP_05087866.1	0	Ruegeria sp. R11	ok	1	MATYDVIIIGAGPGGYVCAIRCAQLGLKTAVVEGRETLGGTCLNVGCIPSKALLHASHSL	1	MASYDVIIIGAGPGGYVSAIRCAQLGLKTAIVEGRETLGGTCLNVGCIPSKALLHATHSL	RR11_315	dihydrolipoyl dehydrogenase	0	465	465	+	2330663	2332060
SPO0340	YP_165603.1	YP_611738.1	0	Ruegeria sp. TM1040	ok	1	MATYDVIIIGAGPGGYVCAIRCAQLGLKTAVVEGRETLGGTCLNVGCIPSKALLHASHSL	1	MASYDVIVIGAGPGGYVSAIRCAQLGLKTAIVEGRETLGGTCLNVGCIPSKALLHATHML	TM1040_3504	dihydrolipoamide dehydrogenase	0	465	465	-	541899	540502
SPO0340	YP_165603.1	ZP_05739075.1	0	RuegeriaTrich CH4B	ok	1	MATYDVIIIGAGPGGYVCAIRCAQLGLKTAVVEGRETLGGTCLNVGCIPSKALLHASHSL	1	MASYDVIIIGAGPGGYVSAIRCAQLGLKTAIVEGRETLGGTCLNVGCIPSKALLHATHML	SCH4B_0424	dihydrolipoyl dehydrogenase	0	465	465	-	333602	332205
SPO0340	YP_165603.1	ZP_01746162.1	0	Sagittula stellata E-37	ok	1	MATYDVIIIGAGPGGYVCAIRCAQLGLKTAVVEGRETLGGTCLNVGCIPSKALLHASHSL	1	MSQYDVIVIGAGPGGYVAAIRCAQLGLKTACVEGRETLGGTCLNVGCIPSKALLHASHQL	SSE37_11364	Dihydrolipoamide dehydrogenase	0	466	466	+	2426388	2427788
SPO0340	YP_165603.1	ZP_00956886.1	0	Sulfitobacter sp. EE-36	ok	1	MATYDVIIIGAGPGGYVCAIRCAQLGLKTAVVEGRETLGGTCLNVGCIPSKALLHASHSL	1	MSSYDVIIIGSGPGGYVSAIRCAQLGLKTACVEGRETLGGTCLNVGCIPSKALLHATHML	EE36_09315	2-oxoglutarate dehydrogenase, E3 component, dihydrolipoamidedehydrogenase	0	462	462	-	3381883	3380495
SPO0340	YP_165603.1	ZP_00962195.1	0	Sulfitobacter sp. NAS-14.1	ok	1	MATYDVIIIGAGPGGYVCAIRCAQLGLKTAVVEGRETLGGTCLNVGCIPSKALLHASHSL	1	MSSYDVIIIGSGPGGYVSAIRCAQLGLKTACVEGRETLGGTCLNVGCIPSKALLHATHML	NAS141_14231	2-oxoglutarate dehydrogenase, E3 component, dihydrolipoamidedehydrogenase	0	462	462	-	1255254	1253866
SPO0340	YP_165603.1	ZP_05343374.1	0	Thalassiobium R2A62	ok	1	MATYDVIIIGAGPGGYVCAIRCAQLGLKTAVVEGRETLGGTCLNVGCIPSKALLHASHSL	1	MSSYDVIVIGSGPGGYVSAIRCAQLGLKTAIVEGRETLGGTCLNVGCIPSKALLHASHML	TR2A62_3132	dihydrolipoyl dehydrogenase	0	462	462	-	2939398	2938010
SPO0340	YP_165603.1	ZP_05065504.1	0	Octadecabacter antarcticus 238	wrong	1	MATYDVIIIGAGPGGYVCAIRCAQLGLKTAVVEGRETLGGTCLNVGCIPSKALLHASHSL	11	MSSYDVIIIGSGPGGYVCAIRCAQLGLKTAVVEGRDTLGGTCLNVGCIPSKALLHASHML	OA238_2681	dihydrolipoyl dehydrogenase	-10	472	462	-	2779926	2778538
SPO0344	YP_165607.1	YP_001534217.1	0	Dinoroseobacter shibae DFL 12	ok	1	MTEQSPNSQFHASSFMQGHNAEYLEQLYARYANDPGAVDAAWAEFFRAMGDAETDVKKEA	1	MTDQSPNDLFHASSFMQGHNAAYLEQLYAQYANDPNAVDAAWAEFFRALGDAELDVKAEA	Dshi_2883	2-oxoglutarate dehydrogenase E1 component	0	987	987	+	3036507	3039470
SPO0344	YP_165607.1	YP_508773.1	0	Jannaschia sp. CCS1	ok	1	MTEQSPNSQFHASSFMQGHNAEYLEQLYARYANDPGAVDAAWAEFFRAMGDAETDVKKEA	1	MNDQSPNDTFHASSFMQGHNAEYLEQLYAQYAKDPAAVDAAWADFFAQLGDAE-DAMAPA	Jann_0831	2-oxoglutarate dehydrogenase E1 component	0	985	985	+	785114	788071
SPO0344	YP_165607.1	ZP_01003233.1	0	Loktanella vestfoldensis SKA53	ok	1	MTEQSPNSQFHASSFMQGHNAEYLEQLYARYANDPGAVDAAWAEFFRAMGDAETDVKKEA	1	MNDHSPNDVFHASSFLQGHNAGYVEQLYARYADNPGAVDESWQAFFRSLGDTPADAQAEA	SKA53_14521	2-oxoglutarate dehydrogenase, E1 component	0	987	987	-	1566154	1563191
SPO0344	YP_165607.1	ZP_01012140.1	0	Maritimibacter alkaliphilus HTCC2654	ok	1	MTEQSPNSQFHASSFMQGHNAEYLEQLYARYANDPGAVDAAWAEFFRAMGDAETDVKKEA	1	MTDQSPNDQFHASSFMQGHNAEYLEQLYAKYANDPNAVDEAWQAFFRELGDDDVSVKREA	RB2654_17356	2-oxoglutarate dehydrogenase, E1 component	0	991	991	+	868230	871205
SPO0344	YP_165607.1	ZP_02151641.1	0	Oceanibulbus indolifex HEL-45	ok	1	MTEQSPNSQFHASSFMQGHNAEYLEQLYARYANDPGAVDAAWAEFFRAMGDAETDVKKEA	1	MTDQPANEQFRASSFMEGENAEYLEAMYARYANDPNAVDGAWQEFFAAMGDDAETAQAEA	OIHEL45_01820	alpha-ketoglutarate decarboxylase	0	986	986	+	122367	125327
SPO0344	YP_165607.1	ZP_00998458.1	0	Oceanicola batsensis HTCC2597	ok	1	MTEQSPNSQFHASSFMQGHNAEYLEQLYARYANDPGAVDAAWAEFFRAMGDAETDVKKEA	1	MTDQSPNDIFHASSFMQGHNAEYLEQLHARWANDPASVDEAWGEFFRQLGDTEIDAKKEA	OB2597_09629	2-oxoglutarate dehydrogenase, E1 component	0	989	989	+	1016143	1019112
SPO0344	YP_165607.1	ZP_01155553.1	0	Oceanicola granulosus HTCC2516	ok	1	MTEQSPNSQFHASSFMQGHNAEYLEQLYARYANDPGAVDAAWAEFFRAMGDAETDVKKEA	1	MTDQSPNDVFHASSFLQGANADYIEQLYARYADDPRAVDESWREFFKALGDQTGAAKAEA	OG2516_08142	2-oxoglutarate dehydrogenase, E1 component	0	989	989	+	902954	905923
SPO0344	YP_165607.1	ZP_05065940.1	0	Octadecabacter antarcticus 238	ok	1	MTEQSPNSQFHASSFMQGHNAEYLEQLYARYANDPGAVDAAWAEFFRAMGDAETDVKKEA	1	MTDQSSNDQFHASSFMQGHNAEYIEQLYARYADDPNAVDDSWHAFFKSLGDAPEDAKAEA	OA238_3118	oxoglutarate dehydrogenase (succinyl-transferring), E1 component	0	986	986	-	2785424	2782464
SPO0344	YP_165607.1	ZP_05051287.1	0	Octadecabacter antarcticus 307	ok	1	MTEQSPNSQFHASSFMQGHNAEYLEQLYARYANDPGAVDAAWAEFFRAMGDAETDVKKEA	1	MTDQSSNDQFHASSFMQGHNAEYIEQLYARYADDPNAVDESWHAFFKSLGDAPEDARAEA	OA307_2663	2-oxoglutarate dehydrogenase, E1 component	0	986	986	+	2254936	2257896
SPO0344	YP_165607.1	ZP_01444066.1	0	Pelagibaca bermudensis HTCC2601	ok	1	MTEQSPNSQFHASSFMQGHNAEYLEQLYARYANDPGAVDAAWAEFFRAMGDAETDVKKEA	1	MTDQSPNDQFHASSFMQGANAEYLEQMYARYANDPNAVDAAWAEFFSALGDDETSVKAEA	R2601_10829	2-oxoglutarate dehydrogenase, E1 component	0	990	990	+	3063016	3065988
SPO0344	YP_165607.1	ZP_02149221.1	0	Phaeobacter gallaeciensis 2.10	ok	1	MTEQSPNSQFHASSFMQGHNAEYLEQLYARYANDPGAVDAAWAEFFRAMGDAETDVKKEA	1	MTDQSPNELFHASSFMQGHNAEYLEQLYAQYANDPNAVDAAWAEFFRQMGDAELDVKAEA	RG210_04660	alpha-ketoglutarate decarboxylase	0	985	985	+	1700373	1703330
SPO0344	YP_165607.1	ZP_02146338.1	0	Phaeobacter gallaeciensis BS107	ok	1	MTEQSPNSQFHASSFMQGHNAEYLEQLYARYANDPGAVDAAWAEFFRAMGDAETDVKKEA	1	MTDQSPNELFHASSFMQGHNAEYLEQLYAQYANDPNAVDAAWAEFFRQMGDAELDVKAEA	RGBS107_08806	2-oxoglutarate dehydrogenase, E1 component	0	985	985	-	2919058	2916101
SPO0344	YP_165607.1	ZP_05079821.1	0	Phaeobacter sp. Y4I	ok	1	MTEQSPNSQFHASSFMQGHNAEYLEQLYARYANDPGAVDAAWAEFFRAMGDAETDVKKEA	1	MTDQSPNDLFHASSFMQGHNAEYLEQLYAQYANDPNAVDAAWAEFFRQMGDAELDVKAEA	RBY4I_3019	oxoglutarate dehydrogenase (succinyl-transferring), E1 component	0	911	911	+	2678153	2680888
SPO0344	YP_165607.1	ZP_05122946.1	0	Rhodobacteraceae KLH11	ok	1	MTEQSPNSQFHASSFMQGHNAEYLEQLYARYANDPGAVDAAWAEFFRAMGDAETDVKKEA	1	MTEHSPNYQFHASSFMQGHNAEYLEQLYAQYTRNPGAVDAAWAEFFKAMGDATPDVQREA	RKLH11_1414	oxoglutarate dehydrogenase (succinyl-transferring), E1 component	0	985	985	-	1485596	1482639
SPO0344	YP_165607.1	ZP_01740925.1	0	Rhodobacterales bacterium HTCC2150	ok	1	MTEQSPNSQFHASSFMQGHNAEYLEQLYARYANDPGAVDAAWAEFFRAMGDAETDVKKEA	1	MTDHSGNAQFHALSFMQGHNAEYLEQLYARYANDPNAVDADWAAFFEQMGDAVGAPQAEA	RB2150_14641	alpha-ketoglutarate decarboxylase	0	986	986	+	824001	826961
SPO0344	YP_165607.1	ZP_01446917.1	0	Rhodobacterales bacterium HTCC2255	ok	1	MTEQSPNSQFHASSFMQGHNAEYLEQLYARYANDPGAVDAAWAEFFRAMGDAETDVKKEA	1	MTDRLTNEQLHASSFLQGHNAEYVEKLYAQYVENPSSVDSSWQDFFSELADDISDVVAEA	OM2255_06155	2-oxoglutarate dehydrogenase, E1 component	0	983	983	+	537137	540088
SPO0344	YP_165607.1	ZP_05075945.1	0	Rhodobacterales HTCC2083	ok	1	MTEQSPNSQFHASSFMQGHNAEYLEQLYARYANDPGAVDAAWAEFFRAMGDAETDVKKEA	1	MNDQSPNDVFHASSFMQGHNAEYLEQLYAQYASDPNAVDAAWQDFFSQLGDAELDVKAEA	RB2083_3120	oxoglutarate dehydrogenase (succinyl-transferring), E1 component	0	986	986	+	541255	544215
SPO0344	YP_165607.1	YP_681922.1	0	Roseobacter denitrificans OCh 114	ok	1	MTEQSPNSQFHASSFMQGHNAEYLEQLYARYANDPGAVDAAWAEFFRAMGDAETDVKKEA	1	MTDHPANDQFHASSFMQGHNAEYLEQMYARYANDPSAVDAAWQAFFKAMGDDEVSVKREA	RD1_1609	2-oxoglutarate dehydrogenase E1 component	0	986	986	-	1554730	1551770
SPO0344	YP_165607.1	ZP_02141608.1	0	Roseobacter litoralis Och 149	ok	1	MTEQSPNSQFHASSFMQGHNAEYLEQLYARYANDPGAVDAAWAEFFRAMGDAETDVKKEA	1	MTDHPANDQFHASSFMQGHNAEYLEQMYARYANDPSAVDEAWQAFFKAMGDDEVSVKREA	RLO149_04474	alpha-ketoglutarate dehydrogenase	0	986	986	+	2794932	2797892
SPO0344	YP_165607.1	ZP_01901660.1	0	Roseobacter sp. AzwK-3b	ok	1	MTEQSPNSQFHASSFMQGHNAEYLEQLYARYANDPGAVDAAWAEFFRAMGDAETDVKKEA	1	MTDQSSNDQFHASSFMQGHNAAYLEQLYARYASDPNAVDAAWQEFFRQLGDGDADVRQQA	RAZWK3B_04020	2-oxoglutarate dehydrogenase, E1 component	0	986	986	-	742375	739415
SPO0344	YP_165607.1	ZP_01750571.1	0	Roseobacter sp. CCS2	ok	1	MTEQSPNSQFHASSFMQGHNAEYLEQLYARYANDPGAVDAAWAEFFRAMGDAETDVKKEA	1	MNDQSPNDVFHASSFLQGHNAEYVEQLYARYADNPGAVDESWQAFFRSLGDAPADAKAEA	RCCS2_13149	2-oxoglutarate dehydrogenase, E1 component	0	985	985	-	1636575	1633618
SPO0344	YP_165607.1	ZP_05101699.1	0	Roseobacter sp. GAI101	ok	1	MTEQSPNSQFHASSFMQGHNAEYLEQLYARYANDPGAVDAAWAEFFRAMGDAETDVKKEA	1	MTDHPANDQFHDSSFLEGQNSTYLEAMYARYANDPTAVDDAWQAFFKAMDDDGEDVKAEA	RGAI101_3156	oxoglutarate dehydrogenase (succinyl-transferring), E1 component	0	987	987	+	2164592	2167555
SPO0344	YP_165607.1	ZP_01057560.1	0	Roseobacter sp. MED193	ok	1	MTEQSPNSQFHASSFMQGHNAEYLEQLYARYANDPGAVDAAWAEFFRAMGDAETDVKKEA	1	MTDNSPNDLFHASSFMQGHNAEYLEQLYAQYATDPSAVDAAWGEFFRQMGDAELDVKAEA	MED193_10558	2-oxoglutarate dehydrogenase, E1 component	0	983	983	+	3339919	3342870
SPO0344	YP_165607.1	ZP_01756204.1	0	Roseobacter sp. SK209-2-6	ok	1	MTEQSPNSQFHASSFMQGHNAEYLEQLYARYANDPGAVDAAWAEFFRAMGDAETDVKKEA	1	MTDQSPNDLFHASSFMQGHNAEYLEQLYAQYANDPSAVDAAWAEFFRQMGDAELDVKAEA	RSK20926_04097	2-oxoglutarate dehydrogenase, E1 component	0	983	983	+	3661057	3664008
SPO0344	YP_165607.1	ZP_00959175.1	0	Roseovarius nubinhibens ISM	ok	1	MTEQSPNSQFHASSFMQGHNAEYLEQLYARYANDPGAVDAAWAEFFRAMGDAETDVKKEA	1	MTDQSPNDQFHASSFMQGHNAEYLEQLYARYATDPNAVDEAWQAFFAQLGDGEVEVKREA	ISM_05070	2-oxoglutarate dehydrogenase, E1 component	0	986	986	+	1018571	1021531
SPO0344	YP_165607.1	ZP_01035897.1	0	Roseovarius sp. 217	ok	1	MTEQSPNSQFHASSFMQGHNAEYLEQLYARYANDPGAVDAAWAEFFRAMGDAETDVKKEA	1	MTDQSPNDLFHASSFMQGHNAEYLEQLYARYANDPNAVDAAWKNFFDALGDGDDDVKAEA	ROS217_06940	2-oxoglutarate dehydrogenase, E1 component	0	986	986	+	2086451	2089411
SPO0344	YP_165607.1	ZP_01878171.1	0	Roseovarius sp. TM1035	ok	1	MTEQSPNSQFHASSFMQGHNAEYLEQLYARYANDPGAVDAAWAEFFRAMGDAETDVKKEA	1	MTDQSPNDLFHASSFMQGHNAEYLEQLYARYANDPNAVDAAWKSFFDALGDGDDDVKAEA	RTM1035_16262	alpha-ketoglutarate decarboxylase	0	986	986	-	470136	467176
SPO0344	YP_165607.1	ZP_05785505.1	0	Ruegeria lacuscaerulensis ITI-1157	ok	1	MTEQSPNSQFHASSFMQGHNAEYLEQLYARYANDPGAVDAAWAEFFRAMGDAETDVKKEA	1	MTEHSPNSAFHASSFMQGHNAEYLEQLYAQYTKDPGAIDAAWAEFFRQMGDAAPDVQKEA	SL1157_0639	oxoglutarate dehydrogenase (succinyl-transferring), E1 component	0	984	984	+	912410	915364
SPO0344	YP_165607.1	ZP_05090399.1	0	Ruegeria sp. R11	ok	1	MTEQSPNSQFHASSFMQGHNAEYLEQLYARYANDPGAVDAAWAEFFRAMGDAETDVKKEA	1	MTDQSPNELFHASSFMQGHNAEYLEQLYAQYANDPNAVDAAWAEFFRQMGDAELDVKAEA	RR11_2852	oxoglutarate dehydrogenase (succinyl-transferring), E1 component	0	985	985	+	2325553	2328510
SPO0344	YP_165607.1	YP_611745.1	0	Ruegeria sp. TM1040	ok	1	MTEQSPNSQFHASSFMQGHNAEYLEQLYARYANDPGAVDAAWAEFFRAMGDAETDVKKEA	1	MTEQSPNDIFHASSFMQGHNAEYLEQLYAQYANDPNAVDAAWAEFFRAMGDADGDVKAEA	TM1040_3511	2-oxoglutarate dehydrogenase E1 component	0	983	983	-	548855	545904
SPO0344	YP_165607.1	ZP_05739082.1	0	RuegeriaTrich CH4B	ok	1	MTEQSPNSQFHASSFMQGHNAEYLEQLYARYANDPGAVDAAWAEFFRAMGDAETDVKKEA	1	MTEQSPNDIFHASSFMQGHNAEYLEQLYAQYANDPNAVDTAWAEFFRAMGDAEPDVKAEA	SCH4B_0429	oxoglutarate dehydrogenase (succinyl-transferring), E1 component	0	984	984	-	340106	337152
SPO0344	YP_165607.1	ZP_01746154.1	0	Sagittula stellata E-37	ok	1	MTEQSPNSQFHASSFMQGHNAEYLEQLYARYANDPGAVDAAWAEFFRAMGDAETDVKKEA	1	MTDQSPNDLFRASSFMQGHNAEYLEQMYARYAANPSAVDDAWAAFFKQLGDDETSVRREA	SSE37_11324	2-oxoglutarate dehydrogenase, E1 component	0	988	988	+	2418547	2421513
SPO0344	YP_165607.1	ZP_00956890.1	0	Sulfitobacter sp. EE-36	ok	1	MTEQSPNSQFHASSFMQGHNAEYLEQLYARYANDPGAVDAAWAEFFRAMGDAETDVKKEA	1	MTDQPKNDQFHDTSFLEGQNGEYLEAMYARYASDPNAVDGAWQAFFEAMDDDHADVQAEA	EE36_09335	2-oxoglutarate dehydrogenase, E1 component	0	987	987	-	3387351	3384388
SPO0344	YP_165607.1	ZP_00962199.1	0	Sulfitobacter sp. NAS-14.1	ok	1	MTEQSPNSQFHASSFMQGHNAEYLEQLYARYANDPGAVDAAWAEFFRAMGDAETDVKKEA	1	MTDQPKNDQFHDTSFLEGQNGEYLEAMYARYASDPNAVDGAWQAFFEAMDDDHADVQAEA	NAS141_14251	2-oxoglutarate dehydrogenase, E1 component	0	987	987	-	1260722	1257759
SPO0344	YP_165607.1	ZP_05341969.1	0	Thalassiobium R2A62	ok	1	MTEQSPNSQFHASSFMQGHNAEYLEQLYARYANDPGAVDAAWAEFFRAMGDAETDVKKEA	1	MTDQSNNDVFHASSFLQGHNAEYIEQLYARYAADPNAVDASWQAFFRDLGDSRADARAEA	TR2A62_3135	oxoglutarate dehydrogenase (succinyl-transferring), E1 component	0	989	989	-	2944460	2941491
SPO0346	YP_165609.1	ZP_05779292.1	1e-147	Citriecella sp. SE45	ok	1	MAVLIDENTKVICQGFTGSQGTFHSEQAIAYGTKMVGGVTPGKGGMEHLGLPVFNSVHEA	1	MAVLVDANTKVICQGFTGSQGTFHSEQAIAYGTKMVGGVTPGKGGQDHLGLPVFNSVHEA	CSE45_4086	succinyl-CoA ligase, alpha subunit	0	294	294	+	275233	276117
SPO0346	YP_165609.1	YP_001533827.1	5e-81	Dinoroseobacter shibae DFL 12	ok	1	MAVLIDENTKVICQGFTGSQGTFHSEQAIAYGTKMVGGVTPGKGGMEHLGLPVFNSVHEA	1	MAIVITEDTRVVVQGLSGRIGQFHAQEMIEYGTKVVAGVTPGKGGTTVLNRPVFNTVREA	Dshi_2492	ADP-forming succinyl-CoA ligase	0	299	299	+	2648581	2649480
SPO0346	YP_165609.1	YP_508769.1	1e-156	Jannaschia sp. CCS1	ok	1	MAVLIDENTKVICQGFTGSQGTFHSEQAIAYGTKMVGGVTPGKGGMEHLGLPVFNSVHEA	1	MAVLVDENTKVICQGFTGSQGTFHSEQAIEYGTQMVGGVTPGKGGMTHLDLPVFNSVHEA	Jann_0827	succinyl-CoA synthetase (ADP-forming) alpha subunit	0	293	293	+	782571	783452
SPO0346	YP_165609.1	ZP_01003234.1	1e-152	Loktanella vestfoldensis SKA53	ok	1	MAVLIDENTKVICQGFTGSQGTFHSEQAIAYGTKMVGGVTPGKGGMEHLGLPVFNSVHEA	1	MAILVNENTRVICQGLTGSQGTFHSEQAIAYGTKMVGGVTPGKGGSTHLDLPVFNSVHEA	SKA53_14526	Succinyl-CoA synthetase, alpha subunit	0	293	293	-	1567112	1566231
SPO0346	YP_165609.1	ZP_01012138.1	1e-158	Maritimibacter alkaliphilus HTCC2654	ok	1	MAVLIDENTKVICQGFTGSQGTFHSEQAIAYGTKMVGGVTPGKGGMEHLGLPVFNSVHEA	1	MAVLVDENTKVICQGFTGSQGTFHSEQAIAYGTKMVGGVTPGKGGQTHLDLPVFNSVHEA	RB2654_17346	succinyl-CoA synthase, alpha subunit	0	295	295	+	866389	867276
SPO0346	YP_165609.1	ZP_02151640.1	1e-150	Oceanibulbus indolifex HEL-45	ok	1	MAVLIDENTKVICQGFTGSQGTFHSEQAIAYGTKMVGGVTPGKGGMEHLGLPVFNSVHEA	1	MAVLVNENTKVICQGLTGSQGTFHTEQAIAYGTKMVGGVTPGKGGQTHLDLPVFNSVHEA	OIHEL45_01815	succinyl-CoA synthase, alpha subunit	0	295	295	+	121390	122277
SPO0346	YP_165609.1	ZP_00998456.1	1e-147	Oceanicola batsensis HTCC2597	ok	1	MAVLIDENTKVICQGFTGSQGTFHSEQAIAYGTKMVGGVTPGKGGMEHLGLPVFNSVHEA	1	MAVLVDENTKVICQGFTGSQGTFHSEQAIAYGTKMVGGVTPGKGGSTHLDLPVFDSVHEA	OB2597_09619	Succinyl-CoA synthetase, alpha subunit	0	294	294	+	1014563	1015447
SPO0346	YP_165609.1	ZP_01155552.1	1e-157	Oceanicola granulosus HTCC2516	ok	1	MAVLIDENTKVICQGFTGSQGTFHSEQAIAYGTKMVGGVTPGKGGMEHLGLPVFNSVHEA	1	MAVLIDETTKVICQGLTGSQGTFHSEQAIAYGTKMVGGVTPGKGGQTHLDLPVFNSVHEA	OG2516_08137	succinyl-CoA synthase, alpha subunit	0	293	293	+	901864	902745
SPO0346	YP_165609.1	ZP_05062947.1	1e-151	Octadecabacter antarcticus 238	ok	1	MAVLIDENTKVICQGFTGSQGTFHSEQAIAYGTKMVGGVTPGKGGMEHLGLPVFNSVHEA	1	MAILIDENTKVICQGLTGSQGTFHSEQAIAYGTKMVGGVTPGKGGQTHLDLPIFNSVHEA	OA238_104	succinyl-CoA ligase, alpha subunit	0	293	293	-	2786965	2786084
SPO0346	YP_165609.1	ZP_05053728.1	1e-149	Octadecabacter antarcticus 307	ok	1	MAVLIDENTKVICQGFTGSQGTFHSEQAIAYGTKMVGGVTPGKGGMEHLGLPVFNSVHEA	1	MAILIDENTKVICQGLTGSQGTFHSEQAIAYGTKMVGGVTPGKGGQTHLDLPIFNSVHEA	OA307_5104	succinyl-CoA synthetase, alpha subunit subfamily	0	293	293	+	2252955	2253836
SPO0346	YP_165609.1	ZP_01444065.1	1e-149	Pelagibaca bermudensis HTCC2601	ok	1	MAVLIDENTKVICQGFTGSQGTFHSEQAIAYGTKMVGGVTPGKGGMEHLGLPVFNSVHEA	1	MAVLVDENTKVICQGFTGSQGTFHSEQAIAYGTKMVGGVTPGKGGQEHLGLPVFNSVHEA	R2601_10824	Succinyl-CoA synthetase, alpha subunit	0	294	294	+	3061938	3062822
SPO0346	YP_165609.1	ZP_02149220.1	1e-156	Phaeobacter gallaeciensis 2.10	ok	1	MAVLIDENTKVICQGFTGSQGTFHSEQAIAYGTKMVGGVTPGKGGMEHLGLPVFNSVHEA	1	MAVLIDENTKVICQGFTGSQGTFHSEQAIAYGTKMVGGVTPGKGGQTHLNLPVFNSVHEA	RG210_04655	succinyl-CoA synthase, alpha subunit	0	294	294	+	1699224	1700108
SPO0346	YP_165609.1	ZP_02146339.1	1e-156	Phaeobacter gallaeciensis BS107	ok	1	MAVLIDENTKVICQGFTGSQGTFHSEQAIAYGTKMVGGVTPGKGGMEHLGLPVFNSVHEA	1	MAVLIDENTKVICQGFTGSQGTFHSEQAIAYGTKMVGGVTPGKGGQTHLNLPVFNSVHEA	RGBS107_08811	dihydrolipoamide acetyltransferase	0	294	294	-	2920207	2919323
SPO0346	YP_165609.1	ZP_05080661.1	1e-159	Phaeobacter sp. Y4I	ok	1	MAVLIDENTKVICQGFTGSQGTFHSEQAIAYGTKMVGGVTPGKGGMEHLGLPVFNSVHEA	1	MAVLIDENTKVICQGFTGSQGTFHSEQAIAYGTKMVGGVTPGKGGQTHLNLPVFNSVHEA	RBY4I_3863	succinyl-CoA synthase, alpha subunit	0	294	294	+	2677028	2677912
SPO0346	YP_165609.1	ZP_05122974.1	1e-159	Rhodobacteraceae KLH11	ok	1	MAVLIDENTKVICQGFTGSQGTFHSEQAIAYGTKMVGGVTPGKGGMEHLGLPVFNSVHEA	1	MAVLIDENTKVICQGFTGSQGTFHSEQAIAYGTNMVGGVTPGKGGMEHLDLPVFNSVHEA	RKLH11_1442	succinyl-CoA synthase, alpha subunit	0	293	293	-	1487840	1486959
SPO0346	YP_165609.1	ZP_01742744.1	1e-114	Rhodobacterales bacterium HTCC2150	ok	1	MAVLIDENTKVICQGFTGSQGTFHSEQAIAY-GTKMVGGVTPGKGGMEHLG-----LPVF	1	MSILINKDTKIIVQGLTGKTGTFHTEQALAYHGTQMVAGTHPKKGGTNWTAESGAELPIF	RB2150_03294	succinyl-CoA synthetase subunit alpha	0	299	299	+	2590340	2591239
SPO0346	YP_165609.1	ZP_01446916.1	1e-116	Rhodobacterales bacterium HTCC2255	ok	1	MAVLIDENTKVICQGFTGSQGTFHSEQAIAY-GTKMVGGVTPGKGGMEHLG-----LPVF	1	MSILINKETKILVQGLTGKTGTFHTEQALSYFDTKMVGGTHPKKGGTNWKSTNGKELPIF	OM2255_06150	succinyl-CoA synthetase alpha subunit	0	299	299	+	536160	537059
SPO0346	YP_165609.1	ZP_05075017.1	1e-154	Rhodobacterales HTCC2083	ok	1	MAVLIDENTKVICQGFTGSQGTFHSEQAIAYGTKMVGGVTPGKGGMEHLGLPVFNSVHEA	1	MAVLVDENTKVICQGLTGSQGTFHSEQAIAYGTKMVGGVTPGKGGTTHLDLPVFNSVHEA	RB2083_2192	succinyl-CoA synthase, alpha subunit	0	293	293	+	539787	540668
SPO0346	YP_165609.1	YP_681924.1	1e-153	Roseobacter denitrificans OCh 114	ok	1	MAVLIDENTKVICQGFTGSQGTFHSEQAIAYGTKMVGGVTPGKGGMEHLGLPVFNSVHEA	1	MAVLIDENTKVICQGLTGSQGTFHSEQAIAYGTKMVGGVTPGKGGQTHLDLPVFNSVHEA	RD1_1611	succinyl-CoA synthase, alpha subunit	0	295	295	-	1556323	1555436
SPO0346	YP_165609.1	ZP_02141606.1	1e-154	Roseobacter litoralis Och 149	ok	1	MAVLIDENTKVICQGFTGSQGTFHSEQAIAYGTKMVGGVTPGKGGMEHLGLPVFNSVHEA	1	MAVLIDENTKVICQGLTGSQGTFHSEQAIAYGTKMVGGVTPGKGGQTHLDLPVFNSVHEA	RLO149_04464	succinyl-CoA synthase, alpha subunit	0	295	295	+	2793339	2794226
SPO0346	YP_165609.1	ZP_01901661.1	1e-151	Roseobacter sp. AzwK-3b	ok	1	MAVLIDENTKVICQGFTGSQGTFHSEQAIAYGTKMVGGVTPGKGGMEHLGLPVFNSVHEA	1	MAVLIDENTKVICQGLTGSQGTFHTEQAIAYGTKMVGGVTPGKGGQTHLDLPVFNSVHEA	RAZWK3B_04025	dihydrolipoamide acetyltransferase	0	294	294	-	743396	742512
SPO0346	YP_165609.1	ZP_01750573.1	1e-149	Roseobacter sp. CCS2	ok	1	MAVLIDENTKVICQGFTGSQGTFHSEQAIAYGTKMVGGVTPGKGGMEHLGLPVFNSVHEA	1	MAILVNENTRVICQGLTGSQGTFHSEQAIAYGTKMVGGVTPGKGGQTHLDLPIFNSVHEA	RCCS2_13159	succinyl-CoA synthetase, alpha subunit	0	293	293	-	1638047	1637166
SPO0346	YP_165609.1	ZP_01057559.1	1e-154	Roseobacter sp. MED193	ok	1	MAVLIDENTKVICQGFTGSQGTFHSEQAIAYGTKMVGGVTPGKGGMEHLGLPVFNSVHEA	1	MAVLIDENTKVICQGFTGSQGTFHSEQAIAYGTKMVGGVTPGKGGQSHLNLPVFNSVHEA	MED193_10553	succinyl-CoA synthase, alpha subunit	0	294	294	+	3338760	3339644
SPO0346	YP_165609.1	ZP_01756202.1	1e-154	Roseobacter sp. SK209-2-6	ok	1	MAVLIDENTKVICQGFTGSQGTFHSEQAIAYGTKMVGGVTPGKGGMEHLGLPVFNSVHEA	1	MAVLIDENTKVICQGFTGSQGTFHSEQAIAYGTKMVGGVTPGKGGQSHLNLPVFNSVHEA	RSK20926_04087	succinyl-CoA synthase, alpha subunit	0	294	294	+	3659725	3660609
SPO0346	YP_165609.1	ZP_00959174.1	1e-150	Roseovarius nubinhibens ISM	ok	1	MAVLIDENTKVICQGFTGSQGTFHSEQAIAYGTKMVGGVTPGKGGMEHLGLPVFNSVHEA	1	MAVLVDKNTKVICQGLTGSQGTFHSEQAIAYGTQMVGGVTPGKGGQTHLDLPVFDSVHEA	ISM_05065	succinyl-CoA synthase, alpha subunit	0	293	293	+	1017535	1018416
SPO0346	YP_165609.1	ZP_01035895.1	1e-154	Roseovarius sp. 217	ok	1	MAVLIDENTKVICQGFTGSQGTFHSEQAIAYGTKMVGGVTPGKGGMEHLGLPVFNSVHEA	1	MAVLVDKHTRVICQGLTGSQGTFHSEQAIAYGTQMVGGVTPGKGGTTHLDLPVFNSVHEA	ROS217_06930	succinyl-CoA synthase, alpha subunit	0	293	293	+	2085045	2085926
SPO0346	YP_165609.1	ZP_01879165.1	1e-155	Roseovarius sp. TM1035	ok	1	MAVLIDENTKVICQGFTGSQGTFHSEQAIAYGTKMVGGVTPGKGGMEHLGLPVFNSVHEA	1	MAVLVDKHTRVICQGLTGSQGTFHSEQAIAYGTQMVGGVTPGKGGTTHLDLPVFNSVHEA	RTM1035_12733	succinyl-CoA synthase, alpha subunit	0	293	293	+	1463214	1464095
SPO0346	YP_165609.1	ZP_05785503.1	1e-164	Ruegeria lacuscaerulensis ITI-1157	ok	1	MAVLIDENTKVICQGFTGSQGTFHSEQAIAYGTKMVGGVTPGKGGMEHLGLPVFNSVHEA	1	MAVLIDENTKVICQGFTGSQGTFHSEQAIAYGTKMVGGVTPGKGGMTHLGLPVFNSVHEA	SL1157_0637	succinyl-CoA ligase, alpha subunit	0	294	294	+	910942	911826
SPO0346	YP_165609.1	ZP_05088475.1	1e-156	Ruegeria sp. R11	ok	1	MAVLIDENTKVICQGFTGSQGTFHSEQAIAYGTKMVGGVTPGKGGMEHLGLPVFNSVHEA	1	MAVLIDENTKVICQGFTGSQGTFHSEQAIAYGTKMVGGVTPGKGGQTHLNLPVFNSVHEA	RR11_924	succinyl-CoA ligase, alpha subunit	0	294	294	+	2324403	2325287
SPO0346	YP_165609.1	YP_611746.1	1e-153	Ruegeria sp. TM1040	ok	1	MAVLIDENTKVICQGFTGSQGTFHSEQAIAYGTKMVGGVTPGKGGMEHLGLPVFNSVHEA	1	MAVLIDENTKVICQGLTGSQGTFHTEQAIAYGTKMVGGVTPGKGGQTHLDLPVFNSVHEA	TM1040_3512	succinyl-CoA synthetase (ADP-forming) alpha subunit	0	295	295	-	549984	549097
SPO0346	YP_165609.1	ZP_05739157.1	1e-152	RuegeriaTrich CH4B	ok	1	MAVLIDENTKVICQGFTGSQGTFHSEQAIAYGTKMVGGVTPGKGGMEHLGLPVFNSVHEA	1	MAVLIDENTKVICQGLTGSQGTFHTEQAIAYGTKMVGGVTPGKGGQKHLDLPVFNSVHEA	SCH4B_0431	succinyl-CoA ligase, alpha subunit	0	295	295	-	341235	340348
SPO0346	YP_165609.1	ZP_01746151.1	1e-152	Sagittula stellata E-37	ok	1	MAVLIDENTKVICQGFTGSQGTFHSEQAIAYGTKMVGGVTPGKGGMEHLGLPVFNSVHEA	1	MAVLIDENTKVICQGFTGSQGTFHSEQAIAYGTKMVGGVTPGKGGQTHLDLPVFDSVHEA	SSE37_11309	succinyl-CoA synthetase, alpha subunit	0	295	295	+	2416043	2416930
SPO0346	YP_165609.1	ZP_00956891.1	1e-151	Sulfitobacter sp. EE-36	ok	1	MAVLIDENTKVICQGFTGSQGTFHSEQAIAYGTKMVGGVTPGKGGMEHLGLPVFNSVHEA	1	MAVLVNENTKVICQGLTGSQGTFHTEQAIAYGTKMVGGVTPGKGGQTHLDLPVFNSVHEA	EE36_09340	Succinyl-CoA synthetase, alpha subunit	0	295	295	-	3388315	3387428
SPO0346	YP_165609.1	ZP_00962200.1	1e-150	Sulfitobacter sp. NAS-14.1	ok	1	MAVLIDENTKVICQGFTGSQGTFHSEQAIAYGTKMVGGVTPGKGGMEHLGLPVFNSVHEA	1	MAVLVNENTKVICQGLTGSQGTFHTEQAIAYGTKMVGGVTPGKGGQTHLDLPVFNSVHEA	NAS141_14256	Succinyl-CoA synthetase, alpha subunit	0	295	295	-	1261686	1260799
SPO0346	YP_165609.1	ZP_05341124.1	1e-151	Thalassiobium R2A62	ok	1	MAVLIDENTKVICQGFTGSQGTFHSEQAIAYGTKMVGGVTPGKGGMEHLGLPVFNSVHEA	1	MAILIDENTKVICQGFTGSQGTFHSEQAIAYGTKMVGGVTPGKGGQTHLDLPVFNSCHEA	TR2A62_3136	succinyl-CoA ligase	0	293	293	-	2945748	2944867
SPO0346	YP_165609.1	ZP_05100094.1	1e-145	Roseobacter sp. GAI101	wrong	11	VICQGFTGSQGTFHSEQAIAYGTKMVGGVTPGKGGMEHLGLPVFNSVHEAKHVTEANATV	1	MICQGLTGSQGTFHTEQAIAYGTKMVGGVTPGKGGQTHLDLPVFNSVHEARHVTDANATV	RGAI101_1546	succinyl-CoA synthase, alpha subunit	10	285	295	+	2163627	2164514
SPO0347	YP_165610.1	ZP_05779769.1	0	Citriecella sp. SE45	ok	1	MNIHEYQAKALLRSYGAPVSDGRVVLRAEDAKTAAGELDGPLWVVKAQIHAGGRGKGKFK	1	MNIHEYQAKALLRDYGCPVSDGRIVLTANDAKTAAGELDGPLWVVKAQIHAGGRGKGSFK	CSE45_4084	succinyl-CoA synthetase beta chain	0	397	397	+	273456	274649
SPO0347	YP_165610.1	YP_001534212.1	0	Dinoroseobacter shibae DFL 12	ok	1	MNIHEYQAKALLRSYGAPVSDGRVVLRAEDAKTAAGELDGPLWVVKAQIHAGGRGKGKFK	1	MNIHEYQAKALLRSYGAPVSDGRVVLRAEEAKTAAGEMDGPLWVVKAQIHAGGRGKGSFK	Dshi_2878	succinyl-CoA synthetase beta chain	0	397	397	+	3032211	3033404
SPO0347	YP_165610.1	YP_508763.1	0	Jannaschia sp. CCS1	ok	1	MNIHEYQAKALLRSYGAPVSDGRVVLRAEDAKTAAGELDGPLWVVKAQIHAGGRGKGKFK	1	MNIHEYQAKALLAQYGAPVSDGRVVTKAEDAKTAAGEMDGPLWVVKAQIHAGGRGKGKFK	Jann_0821	succinyl-CoA synthetase subunit beta	0	397	397	+	778221	779414
SPO0347	YP_165610.1	ZP_01003235.1	0	Loktanella vestfoldensis SKA53	ok	1	MNIHEYQAKALLRSYGAPVSDGRVVLRAEDAKTAAGELDGPLWVVKAQIHAGGRGKGKFK	1	MNIHEYQAKALLRSYGAPVSDGRPVTRAEDAKTAAGELDGPLWVVKAQIHAGGRGKGKFK	SKA53_14531	succinyl-CoA synthetase subunit beta	0	397	397	-	1568362	1567169
SPO0347	YP_165610.1	ZP_01012136.1	0	Maritimibacter alkaliphilus HTCC2654	ok	1	MNIHEYQAKALLRSYGAPVSDGRVVLRAEDAKTAAGELDGPLWVVKAQIHAGGRGKGKFK	1	MNIHEYQAKALLRDYGAPVSDGRVVMKAEEAKTKASELDGPLWVVKAQIHAGGRGKGHFK	RB2654_17336	succinyl-CoA synthetase subunit beta	0	397	397	+	864435	865628
SPO0347	YP_165610.1	ZP_02151636.1	0	Oceanibulbus indolifex HEL-45	ok	1	MNIHEYQAKALLRSYGAPVSDGRVVLRAEDAKTAAGELDGPLWVVKAQIHAGGRGKGKFK	1	MNIHEYQAKALLRSYGAPVSDGRVVLKAEDAKTAAGEMDGPLWVVKAQIHAGGRGKGSFK	OIHEL45_01795	succinyl-CoA synthase, beta subunit	0	397	397	+	118543	119736
SPO0347	YP_165610.1	ZP_00998452.1	0	Oceanicola batsensis HTCC2597	ok	1	MNIHEYQAKALLRSYGAPVSDGRVVLRAEDAKTAAGELDGPLWVVKAQIHAGGRGKGKFK	1	MNIHEYQAKAILRDYGCPVSDGRAVLKAENAKTAAGELDGPLWVVKAQIHAGGRGKGSFK	OB2597_09599	succinyl-CoA synthase, beta subunit	0	397	397	+	1011462	1012655
SPO0347	YP_165610.1	ZP_01155550.1	0	Oceanicola granulosus HTCC2516	ok	1	MNIHEYQAKALLRSYGAPVSDGRVVLRAEDAKTAAGELDGPLWVVKAQIHAGGRGKGKFK	1	MNIHEYQAKALLRSYGAPVSDGRAVFRAEEAKSAAGELDGPLWVVKAQIHAGGRGKGSFQ	OG2516_08127	succinyl-CoA synthetase subunit beta	0	397	397	+	899665	900858
SPO0347	YP_165610.1	ZP_05066017.1	0	Octadecabacter antarcticus 238	ok	1	MNIHEYQAKALLRSYGAPVSDGRVVLRAEDAKTAAGELDGPLWVVKAQIHAGGRGKGKFK	1	MNIHEYQAKALLASYGAPVSDGRAVLKAEDAKTAASELDGPIWVVKAQIHAGGRGKGHFQ	OA238_3195	succinyl-CoA synthase, beta subunit	0	397	397	-	2788212	2787019
SPO0347	YP_165610.1	ZP_05050001.1	0	Octadecabacter antarcticus 307	ok	1	MNIHEYQAKALLRSYGAPVSDGRVVLRAEDAKTAAGELDGPLWVVKAQIHAGGRGKGKFK	1	MNIHEYQAKALLASYGAPVSDGRAVLKAEDAKTAASELDGPLWVVKAQIHAGGRGKGHFK	OA307_1377	succinyl-CoA synthetase, beta subunit subfamily	0	397	397	+	2251321	2252514
SPO0347	YP_165610.1	ZP_01444063.1	0	Pelagibaca bermudensis HTCC2601	ok	1	MNIHEYQAKALLRSYGAPVSDGRVVLRAEDAKTAAGELDGPLWVVKAQIHAGGRGKGKFK	1	MNIHEYQAKALLRDYGCPVSDGRIVLTANDAKTAAGELDGPLWVVKAQIHAGGRGKGSFK	R2601_10814	succinyl-CoA synthetase subunit beta	0	397	397	+	3060161	3061354
SPO0347	YP_165610.1	ZP_02149218.1	0	Phaeobacter gallaeciensis 2.10	ok	1	MNIHEYQAKALLRSYGAPVSDGRVVLRAEDAKTAAGELDGPLWVVKAQIHAGGRGKGKFK	1	MNIHEYQAKALLRSYGAPVSDGRVVLKAEDAKTAAGELDGPLWVVKAQIHAGGRGKGSFK	RG210_04645	succinyl-CoA synthetase subunit beta	0	397	397	+	1697662	1698855
SPO0347	YP_165610.1	ZP_02146341.1	0	Phaeobacter gallaeciensis BS107	ok	1	MNIHEYQAKALLRSYGAPVSDGRVVLRAEDAKTAAGELDGPLWVVKAQIHAGGRGKGKFK	1	MNIHEYQAKALLRSYGAPVSDGRVVLKAEDAKTAAGELDGPLWVVKAQIHAGGRGKGSFK	RGBS107_08821	succinyl-CoA synthetase subunit beta	0	397	397	-	2921769	2920576
SPO0347	YP_165610.1	ZP_05079831.1	0	Phaeobacter sp. Y4I	ok	1	MNIHEYQAKALLRSYGAPVSDGRVVLRAEDAKTAAGELDGPLWVVKAQIHAGGRGKGKFK	1	MNIHEYQAKALLRSYGAPVSDGRVVLRAEEAKTAAGELDGPLWVVKAQIHAGGRGKGSFK	RBY4I_3030	succinyl-CoA synthetase, beta subunit	0	397	397	+	2674920	2676113
SPO0347	YP_165610.1	ZP_05123455.1	0	Rhodobacteraceae KLH11	ok	1	MNIHEYQAKALLRSYGAPVSDGRVVLRAEDAKTAAGELDGPLWVVKAQIHAGGRGKGKFK	1	MNIHEYQAKALLRSYGAPVSDGRAVLRAEEAKTAAGELDGPLWVVKAQIHAGGRGKGSFK	RKLH11_1928	succinyl-CoA synthetase, beta subunit	0	397	397	-	1489556	1488363
SPO0347	YP_165610.1	ZP_01742743.1	1e-151	Rhodobacterales bacterium HTCC2150	ok	1	MNIHEYQAKALLRSYGAPVSDGRVVLRAEDAKTAAGELDGPLWVVKAQIHAGGRGKGKFK	1	MNIHEYQAKEILKGFGAPVAKGAAITALADAEAAIASLPGPVWVVKSQIHAGGRGKGKFT	RB2150_03289	succinyl-CoA synthetase subunit beta	0	397	397	+	2589077	2590270
SPO0347	YP_165610.1	ZP_01446915.1	1e-166	Rhodobacterales bacterium HTCC2255	ok	1	MNIHEYQAKALLRSYGAPVSDGRVVLRAEDAKTAAGELDGPLWVVKAQIHAGGRGKGKFK	1	MNIHEYQAKQLLKSYGCPVSVGRPVYKASEARSAANELGGPLWVVKAQIHAGGRGKGSFK	OM2255_06145	succinyl-CoA synthetase subunit beta	0	397	397	+	534962	536155
SPO0347	YP_165610.1	ZP_05076506.1	0	Rhodobacterales HTCC2083	ok	1	MNIHEYQAKALLRSYGAPVSDGRVVLRAEDAKTAAGELDGPLWVVKAQIHAGGRGKGKFK	1	MNIHEYQAKALLKSYGAPVSDGRAVLKAEDAKTAAGEMDGPLWVVKAQIHAGGRGKGTFK	RB2083_3681	succinyl-CoA synthase, beta subunit	0	398	398	+	538586	539782
SPO0347	YP_165610.1	YP_681928.1	0	Roseobacter denitrificans OCh 114	ok	1	MNIHEYQAKALLRSYGAPVSDGRVVLRAEDAKTAAGELDGPLWVVKAQIHAGGRGKGKFK	1	MNIHEYQAKALLRSYGAPVSDGRVVLKAEDAKTAAGELDGPLWVVKAQIHAGGRGKGSFK	RD1_1615	succinyl-CoA synthetase subunit beta	0	397	397	-	1559177	1557984
SPO0347	YP_165610.1	ZP_02141602.1	0	Roseobacter litoralis Och 149	ok	1	MNIHEYQAKALLRSYGAPVSDGRVVLRAEDAKTAAGELDGPLWVVKAQIHAGGRGKGKFK	1	MNIHEYQAKALLRSYGAPVSDGRVVLKAEDAKTAAGELDGPLWVVKAQIHAGGRGKGSFK	RLO149_04444	succinyl-CoA synthase, beta subunit	0	397	397	+	2790443	2791636
SPO0347	YP_165610.1	ZP_01901662.1	0	Roseobacter sp. AzwK-3b	ok	1	MNIHEYQAKALLRSYGAPVSDGRVVLRAEDAKTAAGELDGPLWVVKAQIHAGGRGKGKFK	1	MNIHEYQAKALLRSYGAPVSDGRVVLRAEEAKTAAGEMDGPLWVVKAQIHAGGRGKGTFK	RAZWK3B_04030	succinyl-CoA synthetase subunit beta	0	397	397	-	744651	743458
SPO0347	YP_165610.1	ZP_01750574.1	0	Roseobacter sp. CCS2	ok	1	MNIHEYQAKALLRSYGAPVSDGRVVLRAEDAKTAAGELDGPLWVVKAQIHAGGRGKGKFK	1	MNIHEYQAKALLRSYGAPVSDGRPVTRAEDAKTAAGEMDGPLWVVKAQIHAGGRGKGKFK	RCCS2_13164	succinyl-CoA synthetase, beta subunit	0	397	397	-	1639730	1638537
SPO0347	YP_165610.1	ZP_05101656.1	0	Roseobacter sp. GAI101	ok	1	MNIHEYQAKALLRSYGAPVSDGRVVLRAEDAKTAAGELDGPLWVVKAQIHAGGRGKGKFK	1	MNIHEYQAKALLRSYGAPVSDGRVVLKAEDAKNAAGEMDGPLWVVKAQIHAGGRGKGSFK	RGAI101_3113	succinyl-CoA synthase, beta subunit	0	397	397	+	2161455	2162648
SPO0347	YP_165610.1	ZP_01057557.1	0	Roseobacter sp. MED193	ok	1	MNIHEYQAKALLRSYGAPVSDGRVVLRAEDAKTAAGELDGPLWVVKAQIHAGGRGKGKFK	1	MNIHEYQAKALLRSYGAPVSDGRVVLKADEAKTAAGELDGPLWVVKAQIHAGGRGKGSFK	MED193_10543	succinyl-CoA synthetase subunit beta	0	397	397	+	3337013	3338206
SPO0347	YP_165610.1	ZP_01756201.1	0	Roseobacter sp. SK209-2-6	ok	1	MNIHEYQAKALLRSYGAPVSDGRVVLRAEDAKTAAGELDGPLWVVKAQIHAGGRGKGKFK	1	MNIHEYQAKALLRSYGAPVSDGRVVLKADEAKTAAGELDGPLWVVKAQIHAGGRGKGSFK	RSK20926_04082	succinyl-CoA synthetase subunit beta	0	397	397	+	3658192	3659385
SPO0347	YP_165610.1	ZP_00959173.1	0	Roseovarius nubinhibens ISM	ok	1	MNIHEYQAKALLRSYGAPVSDGRVVLRAEDAKTAAGELDGPLWVVKAQIHAGGRGKGKFK	1	MNIHEYQAKALLRSYGAPVSDGRVVLRAEEAKTAAGEMDGPLWVVKAQIHAGGRGKGSFK	ISM_05060	succinyl-CoA synthetase subunit beta	0	397	397	+	1016257	1017450
SPO0347	YP_165610.1	ZP_01037462.1	0	Roseovarius sp. 217	ok	1	MNIHEYQAKALLRSYGAPVSDGRVVLRAEDAKTAAGELDGPLWVVKAQIHAGGRGKGKFK	1	MNIHEYQAKALLRSYGAPVSEGRVVLRGEEAKTAAGALDGPVWVVKAQIHAGGRGKGKFK	ROS217_15775	succinyl-CoA synthetase subunit beta	0	397	397	-	3638861	3637668
SPO0347	YP_165610.1	ZP_01879164.1	0	Roseovarius sp. TM1035	ok	1	MNIHEYQAKALLRSYGAPVSDGRVVLRAEDAKTAAGELDGPLWVVKAQIHAGGRGKGKFK	1	MNIHEYQAKALLRSYGAPVSEGRVVLRGEEAKTAAGALDGPVWVVKAQIHAGGRGKGKFK	RTM1035_12728	succinyl-CoA synthetase subunit beta	0	397	397	+	1461892	1463085
SPO0347	YP_165610.1	ZP_05785502.1	0	Ruegeria lacuscaerulensis ITI-1157	ok	1	MNIHEYQAKALLRSYGAPVSDGRVVLRAEDAKTAAGELDGPLWVVKAQIHAGGRGKGKFK	1	MNIHEYQAKALLRSYGAPVSDGRAVLRAEEAKTAAGELDGPLWVVKAQIHAGGRGKGHFK	SL1157_0636	succinyl-CoA synthetase beta chain	0	397	397	+	909664	910857
SPO0347	YP_165610.1	ZP_05089993.1	0	Ruegeria sp. R11	ok	1	MNIHEYQAKALLRSYGAPVSDGRVVLRAEDAKTAAGELDGPLWVVKAQIHAGGRGKGKFK	1	MNIHEYQAKALLRSYGAPVSDGRVVLKAEDAKTAAGELDGPLWVVKAQIHAGGRGKGSFK	RR11_2445	succinyl-CoA synthetase, beta subunit	0	397	397	+	2323147	2324340
SPO0347	YP_165610.1	YP_611748.1	0	Ruegeria sp. TM1040	ok	1	MNIHEYQAKALLRSYGAPVSDGRVVLRAEDAKTAAGELDGPLWVVKAQIHAGGRGKGKFK	1	MNIHEYQAKALLRSYGAPVSDGRVVMKADEAKTAAGELDGPLWVVKAQIHAGGRGKGSFK	TM1040_3514	succinyl-CoA synthetase subunit beta	0	397	397	-	552094	550901
SPO0347	YP_165610.1	ZP_05739092.1	0	RuegeriaTrich CH4B	ok	1	MNIHEYQAKALLRSYGAPVSDGRVVLRAEDAKTAAGELDGPLWVVKAQIHAGGRGKGKFK	1	MNIHEYQAKALLSSYGAPVSDGRVVLKADEAKTAAGELDGPLWVVKAQIHAGGRGKGSFK	SCH4B_0433	succinyl-CoA synthetase beta chain	0	397	397	-	343344	342151
SPO0347	YP_165610.1	ZP_01746149.1	0	Sagittula stellata E-37	ok	1	MNIHEYQAKALLRSYGAPVSDGRVVLRAEDAKTAAGELDGPLWVVKAQIHAGGRGKGKFK	1	MNIHEYQAKALLRSYGAPVSDGRVVLRAEEAKTAAGALDGPLWVVKAQIHAGGRGKGSFK	SSE37_11299	succinyl-CoA synthetase subunit beta	0	397	397	+	2414140	2415333
SPO0347	YP_165610.1	ZP_00956894.1	0	Sulfitobacter sp. EE-36	ok	1	MNIHEYQAKALLRSYGAPVSDGRVVLRAEDAKTAAGELDGPLWVVKAQIHAGGRGKGKFK	1	MNIHEYQAKALLRSYGAPVSDGRVVLKAEEAKTAAGEMDGPLWVVKAQIHAGGRGKGSFK	EE36_09355	succinyl-CoA synthase, beta subunit	0	397	397	-	3390599	3389406
SPO0347	YP_165610.1	ZP_00962203.1	0	Sulfitobacter sp. NAS-14.1	ok	1	MNIHEYQAKALLRSYGAPVSDGRVVLRAEDAKTAAGELDGPLWVVKAQIHAGGRGKGKFK	1	MNIHEYQAKALLRSYGAPVSDGRVVLKAEEAKTAAGEMDGPLWVVKAQIHAGGRGKGSFK	NAS141_14271	succinyl-CoA synthase, beta subunit	0	397	397	-	1263817	1262624
SPO0347	YP_165610.1	ZP_05342769.1	0	Thalassiobium R2A62	ok	1	MNIHEYQAKALLRSYGAPVSDGRVVLRAEDAKTAAGELDGPLWVVKAQIHAGGRGKGKFK	1	MNIHEYQAKALLRSYGAPVSDGRPVLKAEDAKTAAGELDGPLWVVKAQIHAGGRGKGKFK	TR2A62_3138	succinyl-CoA synthetase beta chain	0	397	397	-	2947297	2946104
SPO0360	YP_165623.1	ZP_05779369.1	0	Citriecella sp. SE45	ok	1	MAAYEYETHEYDVVVVGAGGAGLRATLGMAEQGLRTACVTKVFPTRSHTVAAQGGIAASL	1	MAAYEYETHTYDVVVVGAGGAGLRATLGMAEQGLRTACVTKVFPTRSHTVAAQGGIAASL	CSE45_4073	succinate dehydrogenase, flavoprotein subunit	0	601	601	-	266227	264422
SPO0360	YP_165623.1	YP_001534199.1	0	Dinoroseobacter shibae DFL 12	ok	1	MAAYEYETHEYDVVVVGAGGAGLRATLGMAEQGLRTACVTKVFPTRSHTVAAQGGIAASL	1	MSAYEYETHNYDVVVVGAGGAGLRATLGMAEQGLRTACISKVFPTRSHTVAAQGGIAASL	Dshi_2865	succinate dehydrogenas flavoprotein subunit	0	600	600	-	3023498	3021696
SPO0360	YP_165623.1	ZP_01003246.1	0	Loktanella vestfoldensis SKA53	ok	1	MAAYEYETHEYDVVVVGAGGAGLRATLGMAEQGLRTACVTKVFPTRSHTVAAQGGIAASL	1	MAAYDYETHTYDAIVVGAGGAGLRATLGLAEQGLRTACITKVFPTRSHTVAAQGGIAASL	SKA53_14586	succinate dehydrogenase	0	601	601	+	1574589	1576394
SPO0360	YP_165623.1	ZP_01012119.1	0	Maritimibacter alkaliphilus HTCC2654	ok	1	MAAYEYETHEYDVVVVGAGGAGLRATLGMAEQGLRTACVTKVFPTRSHTVAAQGGIAASL	1	MAEYEYETHEYDVVVVGAGGAGLRATLGMAEQGLKTACVTKVFPTRSHTVAAQGGIAASL	RB2654_17251	succinate dehydrogenase	0	601	601	-	853102	851297
SPO0360	YP_165623.1	ZP_02151625.1	0	Oceanibulbus indolifex HEL-45	ok	1	MAAYEYETHEYDVVVVGAGGAGLRATLGMAEQGLRTACVTKVFPTRSHTVAAQGGIAASL	1	MAAYEYETHEYDVVVVGAGGAGLRATLGMAEQGLRTACISKVFPTRSHTVAAQGGIAASL	OIHEL45_01740	succinate dehydrogenase flavoprotein subunit	0	601	601	-	111586	109781
SPO0360	YP_165623.1	ZP_00998442.1	0	Oceanicola batsensis HTCC2597	ok	1	MAAYEYETHEYDVVVVGAGGAGLRATLGMAEQGLRTACVTKVFPTRSHTVAAQGGIAASL	1	MAAYEYETHEYDVVVVGAGGAGLRATLGMAEQGLRTACVTKVFPTRSHTVAAQGGIAASL	OB2597_09549	succinate dehydrogenase, flavoprotein subunit	0	601	601	-	1005325	1003520
SPO0360	YP_165623.1	ZP_01155538.1	0	Oceanicola granulosus HTCC2516	ok	1	MAAYEYETHEYDVVVVGAGGAGLRATLGMAEQGLRTACVTKVFPTRSHTVAAQGGIAASL	1	MAAYEYETHEYDVVVVGAGGAGLRATLGMAEQGLRTACITKVFPTRSHTVAAQGGIAASL	OG2516_08067	succinate dehydrogenase	0	601	601	-	891725	889920
SPO0360	YP_165623.1	ZP_05065523.1	0	Octadecabacter antarcticus 238	ok	1	MAAYEYETHEYDVVVVGAGGAGLRATLGMAEQGLRTACVTKVFPTRSHTVAAQGGIAASL	1	MAEYEYETHEYDVVVVGAGGAGLRATLGMAEQGLRTACISKVFPTRSHTVAAQGGIAASL	OA238_2700	succinate dehydrogenase, flavoprotein subunit	0	601	601	+	2796955	2798760
SPO0360	YP_165623.1	ZP_05052530.1	0	Octadecabacter antarcticus 307	ok	1	MAAYEYETHEYDVVVVGAGGAGLRATLGMAEQGLRTACVTKVFPTRSHTVAAQGGIAASL	1	MAEYEYETHDYDCVVVGAGGAGLRATLGMAEQGLRTACISKVFPTRSHTVAAQGGIAASL	OA307_3906	succinate dehydrogenase, flavoprotein subunit	0	601	601	-	2244550	2242745
SPO0360	YP_165623.1	ZP_01444052.1	0	Pelagibaca bermudensis HTCC2601	ok	1	MAAYEYETHEYDVVVVGAGGAGLRATLGMAEQGLRTACVTKVFPTRSHTVAAQGGIAASL	1	MAAYEYETHNYDVVVVGAGGAGLRATLGMAEQGLRTACVTKVFPTRSHTVAAQGGIAASL	R2601_10759	succinate dehydrogenase	0	601	601	-	3052909	3051104
SPO0360	YP_165623.1	ZP_02149205.1	0	Phaeobacter gallaeciensis 2.10	ok	1	MAAYEYETHEYDVVVVGAGGAGLRATLGMAEQGLRTACVTKVFPTRSHTVAAQGGIAASL	1	MAAYEYETHDYDVVVVGAGGAGLRATLGMAEQGLRTACVTKVFPTRSHTVAAQGGIAASL	RG210_04580	succinate dehydrogenase	0	601	601	-	1688810	1687005
SPO0360	YP_165623.1	ZP_02146354.1	0	Phaeobacter gallaeciensis BS107	ok	1	MAAYEYETHEYDVVVVGAGGAGLRATLGMAEQGLRTACVTKVFPTRSHTVAAQGGIAASL	1	MAAYEYETHDYDVVVVGAGGAGLRATLGMAEQGLRTACVTKVFPTRSHTVAAQGGIAASL	RGBS107_08886	succinate dehydrogenase	0	601	601	+	2930500	2932305
SPO0360	YP_165623.1	ZP_05077937.1	0	Phaeobacter sp. Y4I	ok	1	MAAYEYETHEYDVVVVGAGGAGLRATLGMAEQGLRTACVTKVFPTRSHTVAAQGGIAASL	1	MAAYEYETHEYDVVVVGAGGAGLRATLGMAEQGLRTACVTKVFPTRSHTVAAQGGIAASL	RBY4I_1127	succinate dehydrogenase, flavoprotein subunit	0	601	601	-	2667490	2665685
SPO0360	YP_165623.1	ZP_05122163.1	0	Rhodobacteraceae KLH11	ok	1	MAAYEYETHEYDVVVVGAGGAGLRATLGMAEQGLRTACVTKVFPTRSHTVAAQGGIAASL	1	MAAYEYETHEYDVVVVGAGGAGLRATLGMAEQGLRTACVTKVFPTRSHTVAAQGGIAASL	RKLH11_629	succinate dehydrogenase, flavoprotein subunit	0	606	606	+	1496624	1498444
SPO0360	YP_165623.1	ZP_01740894.1	0	Rhodobacterales bacterium HTCC2150	ok	1	MAAYEYETHEYDVVVVGAGGAGLRATLGMAEQGLRTACVTKVFPTRSHTVAAQGGIAASL	1	MAAYEYETHDYDVVVVGAGGAGLRATLGMAEQGLKTACVTKVFPTRSHTVAAQGGIAASL	RB2150_14486	succinate dehydrogenase flavoprotein subunit	0	601	601	-	798675	796870
SPO0360	YP_165623.1	ZP_01446910.1	0	Rhodobacterales bacterium HTCC2255	ok	1	MAAYEYETHEYDVVVVGAGGAGLRATLGMAEQGLRTACVTKVFPTRSHTVAAQGGIAASL	1	MSSYEYIDHEYDVVVVGAGGAGLRATLGMAEQGLKTACVSKVFPTRSHTVAAQGGIAASL	OM2255_06120	succinate dehydrogenase	0	606	606	-	532463	530643
SPO0360	YP_165623.1	ZP_05073876.1	0	Rhodobacterales HTCC2083	ok	1	MAAYEYETHEYDVVVVGAGGAGLRATLGMAEQGLRTACVTKVFPTRSHTVAAQGGIAASL	1	MAAYEYETHDYDVVVVGAGGAGLRATLGMAEQGLRTACVTKVFPTRSHTVAAQGGIAASL	RB2083_1050	succinate dehydrogenase, flavoprotein subunit	0	601	601	-	530532	528727
SPO0360	YP_165623.1	YP_681941.1	0	Roseobacter denitrificans OCh 114	ok	1	MAAYEYETHEYDVVVVGAGGAGLRATLGMAEQGLRTACVTKVFPTRSHTVAAQGGIAASL	1	MAEYEYETHEYDVVVVGAGGAGLRATLGMAEQGLRTACVTKVFPTRSHTVAAQGGIAASL	RD1_1628	succinate dehydrogenase flavoprotein subunit	0	601	601	+	1567480	1569285
SPO0360	YP_165623.1	ZP_02141589.1	0	Roseobacter litoralis Och 149	ok	1	MAAYEYETHEYDVVVVGAGGAGLRATLGMAEQGLRTACVTKVFPTRSHTVAAQGGIAASL	1	MAEYEYETHEYDVVVVGAGGAGLRATLGMAEQGLRTACVTKVFPTRSHTVAAQGGIAASL	RLO149_04379	succinate dehydrogenase flavoprotein subunit	0	601	601	-	2781299	2779494
SPO0360	YP_165623.1	ZP_01901673.1	0	Roseobacter sp. AzwK-3b	ok	1	MAAYEYETHEYDVVVVGAGGAGLRATLGMAEQGLRTACVTKVFPTRSHTVAAQGGIAASL	1	MAAYEYETHDYDVVVVGAGGAGLRATLGMAEQGLRTACVTKVFPTRSHTVAAQGGIAASL	RAZWK3B_04085	succinate dehydrogenase	0	601	601	+	754983	756788
SPO0360	YP_165623.1	ZP_01750587.1	0	Roseobacter sp. CCS2	ok	1	MAAYEYETHEYDVVVVGAGGAGLRATLGMAEQGLRTACVTKVFPTRSHTVAAQGGIAASL	1	MAAYEYETHTYDAIVVGAGGAGLRATLGLAEQGLRTACITKVFPTRSHTVAAQGGIAASL	RCCS2_13229	succinate dehydrogenase, flavoprotein subunit	0	601	601	+	1648355	1650160
SPO0360	YP_165623.1	ZP_05101914.1	0	Roseobacter sp. GAI101	ok	1	MAAYEYETHEYDVVVVGAGGAGLRATLGMAEQGLRTACVTKVFPTRSHTVAAQGGIAASL	1	MAAYDYETHEYDVVVVGAGGAGLRATLGMAEQGLKTACVTKVFPTRSHTVAAQGGIAASL	RGAI101_3372	succinate dehydrogenase, flavoprotein subunit	0	601	601	-	2153492	2151687
SPO0360	YP_165623.1	ZP_01057546.1	0	Roseobacter sp. MED193	ok	1	MAAYEYETHEYDVVVVGAGGAGLRATLGMAEQGLRTACVTKVFPTRSHTVAAQGGIAASL	1	MAAYEYETHDYDVVVVGAGGAGLRATLGMAEQGLRTACVTKVFPTRSHTVAAQGGIAASL	MED193_10488	succinate dehydrogenase, flavoprotein subunit	0	601	601	-	3329784	3327979
SPO0360	YP_165623.1	ZP_01756190.1	0	Roseobacter sp. SK209-2-6	ok	1	MAAYEYETHEYDVVVVGAGGAGLRATLGMAEQGLRTACVTKVFPTRSHTVAAQGGIAASL	1	MAAYEYETHDYDVVVVGAGGAGLRATLGMAEQGLRTACVTKVFPTRSHTVAAQGGIAASL	RSK20926_04027	succinate dehydrogenase flavoprotein subunit	0	601	601	-	3650773	3648968
SPO0360	YP_165623.1	ZP_00959159.1	0	Roseovarius nubinhibens ISM	ok	1	MAAYEYETHEYDVVVVGAGGAGLRATLGMAEQGLRTACVTKVFPTRSHTVAAQGGIAASL	1	MAAYEYETHEYDVVVVGAGGAGLRATLGMAEQGLRTACVTKVFPTRSHTVAAQGGIAASL	ISM_04990	succinate dehydrogenase, flavoprotein subunit	0	601	601	-	1005645	1003840
SPO0360	YP_165623.1	ZP_01037848.1	0	Roseovarius sp. 217	ok	1	MAAYEYETHEYDVVVVGAGGAGLRATLGMAEQGLRTACVTKVFPTRSHTVAAQGGIAASL	1	MAAYEYETHDYDVVVVGAGGAGLRATLGMAEQGLRTACVTKVFPTRSHTVAAQGGIAASL	ROS217_08394	succinate dehydrogenase	0	600	600	-	4040629	4038827
SPO0360	YP_165623.1	ZP_01878343.1	0	Roseovarius sp. TM1035	ok	1	MAAYEYETHEYDVVVVGAGGAGLRATLGMAEQGLRTACVTKVFPTRSHTVAAQGGIAASL	1	MAAYEYETHDYDVVVVGAGGAGLRATLGMAEQGLRTACVTKVFPTRSHTVAAQGGIAASL	RTM1035_17122	succinate dehydrogenase flavoprotein subunit	0	600	600	-	625993	624191
SPO0360	YP_165623.1	ZP_05785490.1	0	Ruegeria lacuscaerulensis ITI-1157	ok	1	MAAYEYETHEYDVVVVGAGGAGLRATLGMAEQGLRTACVTKVFPTRSHTVAAQGGIAASL	1	MAAYEYETHEYDVVVVGAGGAGLRATLGMAEQGLRTACVTKVFPTRSHTVAAQGGIAASL	SL1157_0624	succinate dehydrogenase, flavoprotein subunit	0	601	601	-	901451	899646
SPO0360	YP_165623.1	ZP_01746138.1	0	Sagittula stellata E-37	ok	1	MAAYEYETHEYDVVVVGAGGAGLRATLGMAEQGLRTACVTKVFPTRSHTVAAQGGIAASL	1	MAAYEYETHDYDVVVVGAGGAGLRATLGMAEQGLKTACVTKVFPTRSHTVAAQGGIAASL	SSE37_11244	succinate dehydrogenase	0	600	600	-	2406511	2404709
SPO0360	YP_165623.1	ZP_00956308.1	0	Sulfitobacter sp. EE-36	ok	1	MAAYEYETHEYDVVVVGAGGAGLRATLGMAEQGLRTACVTKVFPTRSHTVAAQGGIAASL	1	MAAYEYETHEYDVVVVGAGGAGLRATLGMAEQGLKTACVTKVFPTRSHTVAAQGGIAASL	EE36_09410	succinate dehydrogenase	0	601	601	+	2802452	2804257
SPO0360	YP_165623.1	ZP_00962214.1	0	Sulfitobacter sp. NAS-14.1	ok	1	MAAYEYETHEYDVVVVGAGGAGLRATLGMAEQGLRTACVTKVFPTRSHTVAAQGGIAASL	1	MAAYEYETHEYDVVVVGAGGAGLRATLGMAEQGLKTACVTKVFPTRSHTVAAQGGIAASL	NAS141_14326	succinate dehydrogenase	0	601	601	+	1270656	1272461
SPO0360	YP_165623.1	ZP_05342428.1	0	Thalassiobium R2A62	ok	1	MAAYEYETHEYDVVVVGAGGAGLRATLGMAEQGLRTACVTKVFPTRSHTVAAQGGIAASL	1	MAAYEYETHDYDVVVVGAGGAGLRATLGMAEQGLRTACVTKVFPTRSHTVAAQGGIAASL	TR2A62_3151	succinate dehydrogenase, flavoprotein subunit	0	601	601	+	2956115	2957920
SPO0361	YP_165624.1	ZP_05779806.1	1e-146	Citriecella sp. SE45	ok	1	MVQLTLPKNSRLTTGKTWPKPEGATNLRKFQIYRWNPDDGQNPRVDTYFVDMDDCGPMVL	1	MVQFTLPKNSKIRTGKTWPKPQGATNVRAFKIYRWNPEDGENPRVDTYFLDMDKCGPMVL	CSE45_4069	succinate dehydrogenase iron-sulfur subunit	0	259	259	-	263225	262446
SPO0361	YP_165624.1	YP_001534195.1	1e-149	Dinoroseobacter shibae DFL 12	ok	1	MVQLTLPKNSRLTTGKTWPKPEGATNLRKFQIYRWNPDDGQNPRVDTYFVDMDDCGPMVL	1	MVQLTLPKNSKIRTGKTWPKPEGATNLRKFQVYRWNPDDGENPRVDTYWVDMDTCGPMVL	Dshi_2861	succinate dehydrogenase	0	259	259	-	3019093	3018314
SPO0361	YP_165624.1	YP_508746.1	1e-142	Jannaschia sp. CCS1	ok	1	MVQLTLPKNSRLTTGKTWPKPEGATNLRKFQIYRWNPDDGQNPRVDTYFVDMDDCGPMVL	1	MVELALPKNSRITRGKTWPKPDGATNLRKFQIYRWNPDDGKNPSLDTYWVDMDTCGPMVL	Jann_0804	succinate dehydrogenase iron-sulfur subunit	0	264	264	-	766550	765756
SPO0361	YP_165624.1	ZP_01003249.1	1e-148	Loktanella vestfoldensis SKA53	ok	1	MVQLTLPKNSRLTTGKTWPKPEGATNLRKFQIYRWNPDDGQNPRVDTYFVDMDDCGPMVL	1	MVQLTLPKNSRMTTGKTWPKPAGATNLRKVQVYRWNPEDGKNPQLDTYFVDMDSCGPMVL	SKA53_14601	succinate dehydrogenase	0	259	259	+	1577971	1578750
SPO0361	YP_165624.1	ZP_01012118.1	1e-143	Maritimibacter alkaliphilus HTCC2654	ok	1	MVQLTLPKNSRLTTGKTWPKPEGATNLRKFQIYRWNPDDGQNPRVDTYFVDMDDCGPMVL	1	MVEFALPKNSRIRTGKTWPKPEGAKNVRKFLIYRWTPDDGQNPRVDTYFVDMDTCGPMVL	RB2654_17246	succinate dehydrogenase	0	259	259	-	851284	850505
SPO0361	YP_165624.1	ZP_02151623.1	1e-143	Oceanibulbus indolifex HEL-45	ok	1	MVQLTLPKNSRLTTGKTWPKPEGATNLRKFQIYRWNPDDGQNPRVDTYFVDMDDCGPMVL	1	MVQLTLPKNSRMTSGKTWPKPAGATNLREFHVYRWNPDDGKNPALDTYFVDMDDCGPMIL	OIHEL45_01730	succinate dehydrogenase iron-sulfur subunit	0	259	259	-	109435	108656
SPO0361	YP_165624.1	ZP_00998440.1	1e-147	Oceanicola batsensis HTCC2597	ok	1	MVQLTLPKNSRLTTGKTWPKPEGATNLRKFQIYRWNPDDGQNPRVDTYFVDMDDCGPMVL	1	MVQFTLPKNSRIRTGKTWPKPDGATNVRKFKIYRWNPDDGETPRVDTYFLDMDKCGPMVL	OB2597_09539	succinate dehydrogenase	0	259	259	-	1002111	1001332
SPO0361	YP_165624.1	ZP_01155535.1	1e-143	Oceanicola granulosus HTCC2516	ok	1	MVQLTLPKNSRLTTGKTWPKPEGATNLRKFQIYRWNPDDGQNPRVDTYFVDMDDCGPMVL	1	MVEFTLPKNSRITVGKTWPKPEGATNLRKVTIYRWNPDDGKNPRLDTYWVDMDSCGPMVL	OG2516_08052	succinate dehydrogenase	0	260	260	-	889243	888461
SPO0361	YP_165624.1	ZP_05053465.1	1e-141	Octadecabacter antarcticus 307	ok	1	MVQLTLPKNSRLTTGKTWPKPEGATNLRKFQIYRWNPDDGQNPRVDTYFVDMDDCGPMVL	1	MVQLTLPKNSRMTMGKTWPKPEGAKNLRKVQIYRWSPDDEKNPSLDTYFVDMDTCGPMVL	OA307_4841	succinate dehydrogenase and fumarate reductase iron-sulfur protein	0	259	259	-	2242124	2241345
SPO0361	YP_165624.1	ZP_01444049.1	1e-145	Pelagibaca bermudensis HTCC2601	ok	1	MVQLTLPKNSRLTTGKTWPKPEGATNLRKFQIYRWNPDDGQNPRVDTYFVDMDDCGPMVL	1	MVQFTLPKNSRIRTGKTWPKPDGATNVRAFKIYRWDPDTGENPRVDTYYLDMDKCGPMVL	R2601_10744	succinate dehydrogenase catalytic subunit	0	259	259	-	3050202	3049423
SPO0361	YP_165624.1	ZP_02149202.1	1e-148	Phaeobacter gallaeciensis 2.10	ok	1	MVQLTLPKNSRLTTGKTWPKPEGATNLRKFQIYRWNPDDGQNPRVDTYFVDMDDCGPMVL	1	MVEFALPKNSKITTGKTWPKPEGATNVRKFSIYRWNPDDGKNPQVDTYFVDMDKCGPMVL	RG210_04565	succinate dehydrogenase catalytic subunit	0	259	259	-	1685855	1685076
SPO0361	YP_165624.1	ZP_02146357.1	1e-148	Phaeobacter gallaeciensis BS107	ok	1	MVQLTLPKNSRLTTGKTWPKPEGATNLRKFQIYRWNPDDGQNPRVDTYFVDMDDCGPMVL	1	MVEFALPKNSKITTGKTWPKPEGATNVRKFSIYRWNPDDGKNPQVDTYFVDMDKCGPMVL	RGBS107_08901	succinate dehydrogenase and fumarate reductase iron-sulfur protein	0	259	259	+	2933455	2934234
SPO0361	YP_165624.1	ZP_05078230.1	1e-151	Phaeobacter sp. Y4I	ok	1	MVQLTLPKNSRLTTGKTWPKPEGATNLRKFQIYRWNPDDGQNPRVDTYFVDMDDCGPMVL	1	MVQLSLPKNSKITTGKTWPKPEGASNVRKFKIYRWNPDDGQNPRVDTYFVDMDSCGPMVL	RBY4I_1421	succinate dehydrogenase, iron-sulfur protein	0	259	259	-	2665673	2664894
SPO0361	YP_165624.1	ZP_05124579.1	1e-154	Rhodobacteraceae KLH11	ok	1	MVQLTLPKNSRLTTGKTWPKPEGATNLRKFQIYRWNPDDGQNPRVDTYFVDMDDCGPMVL	1	MVQLTLPKNSRITTGKTWPKPEGATNVRKFQIYRWNPDDGQNPRVDTYFVDMDTCGPMVL	RKLH11_3058	succinate dehydrogenase, iron-sulfur protein	0	259	259	+	1499898	1500677
SPO0361	YP_165624.1	ZP_01740892.1	1e-144	Rhodobacterales bacterium HTCC2150	ok	1	MVQLTLPKNSRLTTGKTWPKPEGATNLRKFQIYRWNPDDGQNPRVDTYFVDMDDCGPMVL	1	MVEFTLPKNSKITKGKVWPKAEGATNFRKFQIYRWQEEGGKNPSLDTYFVDMDTCGPMVL	RB2150_14476	succinate dehydrogenase iron-sulfur subunit	0	259	259	-	796485	795706
SPO0361	YP_165624.1	ZP_01446908.1	1e-145	Rhodobacterales bacterium HTCC2255	ok	1	MVQLTLPKNSRLTTGKTWPKPEGATNLRKFQIYRWNPDDGQNPRVDTYFVDMDDCGPMVL	1	MVELTLPKNSRMTVGKTWPKPEGATNIRAFKIYRWNPDTGENPSLDTYFLDMDKCGPMVL	OM2255_06110	succinate dehydrogenase catalytic subunit	0	259	259	-	530236	529457
SPO0361	YP_165624.1	ZP_05074885.1	1e-151	Rhodobacterales HTCC2083	ok	1	MVQLTLPKNSRLTTGKTWPKPEGATNLRKFQIYRWNPDDGQNPRVDTYFVDMDDCGPMVL	1	MVQLTLPKNSRMTTGKTWPKPEGANNIRKFQIYRWNPDDGKNPSVDTYWVDMDNCGPMIL	RB2083_2060	succinate dehydrogenase, iron-sulfur protein	0	259	259	-	528397	527618
SPO0361	YP_165624.1	YP_681943.1	1e-150	Roseobacter denitrificans OCh 114	ok	1	MVQLTLPKNSRLTTGKTWPKPEGATNLRKFQIYRWNPDDGQNPRVDTYFVDMDDCGPMVL	1	MVQLTLPKNSRMTKGKTWPKPEGATNLRKFSIYRWNPDDGQNPRVDTYFVDMDTCGPMIL	RD1_1630	succinate dehydrogenase iron-sulfur subunit	0	259	259	+	1569669	1570448
SPO0361	YP_165624.1	ZP_02141587.1	1e-149	Roseobacter litoralis Och 149	ok	1	MVQLTLPKNSRLTTGKTWPKPEGATNLRKFQIYRWNPDDGQNPRVDTYFVDMDDCGPMVL	1	MVQLSLPKNSRMTKGKTWPKPEGATDLRKFSIYRWNPDDGQNPRLDTYFVDMDTCGPMIL	RLO149_04369	succinate dehydrogenase iron-sulfur subunit	0	259	259	-	2778755	2777976
SPO0361	YP_165624.1	ZP_01750590.1	1e-149	Roseobacter sp. CCS2	ok	1	MVQLTLPKNSRLTTGKTWPKPEGATNLRKFQIYRWNPDDGQNPRVDTYFVDMDDCGPMVL	1	MVQLTLPKNSRMTVGKTWPKPEGATNLRKVQVYRWNPDDGKTPQLDTYFIDMDDCGPMVL	RCCS2_13244	succinate dehydrogenase, iron-sulfur protein	0	259	259	+	1650805	1651584
SPO0361	YP_165624.1	ZP_01057543.1	1e-145	Roseobacter sp. MED193	ok	1	MVQLTLPKNSRLTTGKTWPKPEGATNLRKFQIYRWNPDDGQNPRVDTYFVDMDDCGPMVL	1	MVEFALPKNSKITTGKTWPKPEGATNVRKFKIYRWNPDDGKNPQVDTYFLDMDKCGPMIL	MED193_10473	succinate dehydrogenase, iron-sulfur protein	0	259	259	-	3326707	3325928
SPO0361	YP_165624.1	ZP_01756189.1	1e-146	Roseobacter sp. SK209-2-6	ok	1	MVQLTLPKNSRLTTGKTWPKPEGATNLRKFQIYRWNPDDGQNPRVDTYFVDMDDCGPMVL	1	MVEFALPKNSKITTGKTWPKPQGATNVRKFKIYRWNPDDGKNPSVDTYFVDMDNCGPMIL	RSK20926_04022	succinate dehydrogenase iron-sulfur subunit	0	259	259	-	3648955	3648176
SPO0361	YP_165624.1	ZP_00959156.1	1e-151	Roseovarius nubinhibens ISM	ok	1	MVQLTLPKNSRLTTGKTWPKPEGATNLRKFQIYRWNPDDGQNPRVDTYFVDMDDCGPMVL	1	MVQLTLPKNSRITRGKTWPKPEGATNIRKFQIYRWSPDDGQNPRVDTYFLDMDKCGPMVL	ISM_04975	succinate dehydrogenase	0	259	259	-	1003217	1002438
SPO0361	YP_165624.1	ZP_01037846.1	1e-149	Roseovarius sp. 217	ok	1	MVQLTLPKNSRLTTGKTWPKPEGATNLRKFQIYRWNPDDGQNPRVDTYFVDMDDCGPMVL	1	MVQLTLPKNSRMTTGKTWPKPEGAKTVRKFQIYRWNPDDGKNPQVDTYFVDMDTCGPMVL	ROS217_08384	succinate dehydrogenase	0	259	259	-	4038492	4037713
SPO0361	YP_165624.1	ZP_01878341.1	1e-151	Roseovarius sp. TM1035	ok	1	MVQLTLPKNSRLTTGKTWPKPEGATNLRKFQIYRWNPDDGQNPRVDTYFVDMDDCGPMVL	1	MVQLTLPKNSRMTTGKTWPKPEGAKTVRKFQIYRWNPDDGKNPRVDTYFVDMDTCGPMVL	RTM1035_17112	succinate dehydrogenase iron-sulfur subunit	0	259	259	-	623856	623077
SPO0361	YP_165624.1	ZP_05785489.1	1e-155	Ruegeria lacuscaerulensis ITI-1157	ok	1	MVQLTLPKNSRLTTGKTWPKPEGATNLRKFQIYRWNPDDGQNPRVDTYFVDMDDCGPMVL	1	MVQLTLPKNSRITTGKTWPKPEGATNVRKFQIYRWNPDDGQNPRVDTYFVDMDDCGPMVL	SL1157_0623	succinate dehydrogenase iron-sulfur subunit	0	259	259	-	899633	898854
SPO0361	YP_165624.1	ZP_05088244.1	1e-150	Ruegeria sp. R11	ok	1	MVQLTLPKNSRLTTGKTWPKPEGATNLRKFQIYRWNPDDGQNPRVDTYFVDMDDCGPMVL	1	MVEFALPKNSKITTGKTWPKPEGATNVRKFSIYRWNPDDGKNPRVDTYFVDMDKCGPMVL	RR11_693	succinate dehydrogenase, iron-sulfur protein	0	259	259	-	2312151	2311372
SPO0361	YP_165624.1	YP_611764.1	1e-151	Ruegeria sp. TM1040	ok	1	MVQLTLPKNSRLTTGKTWPKPEGATNLRKFQIYRWNPDDGQNPRVDTYFVDMDDCGPMVL	1	MVEFALPKNSRITTGKTWPKPEGATNVRKFQIYRWNPDDGKNPSVDTYFLDMDKCGPMVL	TM1040_3530	succinate dehydrogenase iron-sulfur subunit	0	259	259	+	564490	565269
SPO0361	YP_165624.1	ZP_05738936.1	1e-151	RuegeriaTrich CH4B	ok	1	MVQLTLPKNSRLTTGKTWPKPEGATNLRKFQIYRWNPDDGQNPRVDTYFVDMDDCGPMVL	1	MVEFALPKNSRITTGKTWPKPEGATNVRKFQIYRWNPDDGKNPQVDTYFLDMDKCGPMVL	SCH4B_0449	succinate dehydrogenase iron-sulfur subunit	0	259	259	+	355122	355901
SPO0361	YP_165624.1	ZP_01746135.1	1e-147	Sagittula stellata E-37	ok	1	MVQLTLPKNSRLTTGKTWPKPEGATNLRKFQIYRWNPDDGQNPRVDTYFVDMDDCGPMVL	1	MVQFTLPKNSRIRTGKTWPKPEGATNVRAFKIYRWNPDDGENPRVDTYFLNMDECGPMVL	SSE37_11229	succinate dehydrogenase catalytic subunit	0	260	260	-	2404076	2403294
SPO0361	YP_165624.1	ZP_00956311.1	1e-146	Sulfitobacter sp. EE-36	ok	1	MVQLTLPKNSRLTTGKTWPKPEGATNLRKFQIYRWNPDDGQNPRVDTYFVDMDDCGPMVL	1	MVQLTLPKNSRMTTGKTWPKPEGAKNLRQFQVYRWNPDDGKNPAIDTYFVDMDTCGPMIL	EE36_09425	succinate dehydrogenase	0	259	259	+	2805544	2806323
SPO0361	YP_165624.1	ZP_00962217.1	1e-146	Sulfitobacter sp. NAS-14.1	ok	1	MVQLTLPKNSRLTTGKTWPKPEGATNLRKFQIYRWNPDDGQNPRVDTYFVDMDDCGPMVL	1	MVQLTLPKNSRMTTGKTWPKPEGAKNLRQFQVYRWNPDDGKNPAIDTYFVDMDTCGPMIL	NAS141_14341	succinate dehydrogenase	0	259	259	+	1273748	1274527
SPO0361	YP_165624.1	ZP_05342805.1	1e-147	Thalassiobium R2A62	ok	1	MVQLTLPKNSRLTTGKTWPKPEGATNLRKFQIYRWNPDDGQNPRVDTYFVDMDDCGPMVL	1	MVQLTLPKNSRMKTGKTWPKPEGATNLRTFHIYRWNPDDGKNPQVDTYFVDIDTCGPMML	TR2A62_3155	succinate dehydrogenase iron-sulfur subunit	0	259	259	+	2959741	2960520
SPO0361	YP_165624.1	ZP_05063368.1	1e-136	Octadecabacter antarcticus 238	wrong	12	LTTGKTWPKPEGATNLRKFQIYRWNPDDGQNPRVDTYFVDMDDCGPMVLDALIYIKNKVD	1	MTTGKTWPKPEGATNLRKVQIYRWSPDDDKNPSLDTYFVDMDACGPMVLDALIKIKSDID	OA238_529	succinate dehydrogenase, iron-sulfur protein	11	248	259	+	2799381	2800160
SPO0361	YP_165624.1	ZP_01901675.1	1e-145	Roseobacter sp. AzwK-3b	wrong	12	LTTGKTWPKPEGATN-LRKFQIYRWNPDDGQNPRVDTYFVDMDDCGPMVLDALIYIKNKV	1	MTTGKTWPKPEGAGKAVRKFQIYRWNPDDGANPRVDTYFVDTDDCGPMVLDALIYIKTKI	RAZWK3B_04095	succinate dehydrogenase catalytic subunit	11	249	260	+	757121	757903
SPO0361	YP_165624.1	ZP_05099351.1	1e-138	Roseobacter sp. GAI101	wrong	12	LTTGKTWPKPEGATNLRKFQIYRWNPDDGQNPRVDTYFVDMDDCGPMVLDALIYIKNKVD	1	MTTGKTWPKPEGAKNLKQFQVYRWNPDDGKNPAIDTYFVDMDTCGPMILDALIKIKNEID	RGAI101_802	succinate dehydrogenase, iron-sulfur protein	11	248	259	-	2150255	2149476
SPO0365	YP_165628.1	ZP_01012193.1	1e-134	Maritimibacter alkaliphilus HTCC2654	ok	1	MTDAPADAPLDADARRAVKPVICYPNDSLPRPDLALYRAARASARKTGEVLVPPREGRCF	1	MTTIPTTQPEDAEQRRAIAPVICYPTETLPAPDLALYRAARRTARKVGEVLVPPRDAATF	RB2654_17621	hypothetical protein 1099457000262_RB2654_17621	0	285	285	+	919359	920216
SPO0365	YP_165628.1	ZP_05078958.1	1e-141	Phaeobacter sp. Y4I	ok	1	MTDAPADAPLDADARRAVKPVICYPNDSLPRPDLALYRAARASARKTGEVLVPPREGRCF	1	MTIAP-DTPADADARRAVKPVICYPNDTLPVPDLPLYRQARQAAVKTGEVLVQPRDAACF	RBY4I_2154	conserved hypothetical protein	0	285	285	-	2661648	2660791
SPO0365	YP_165628.1	ZP_01878313.1	1e-135	Roseovarius sp. TM1035	ok	1	MTDAPADAPLDADARRAVKPVICYPNDSLPRPDLALYRAARASARKTGEVLVPPREGRCF	1	MTNAPADAA----ARRAVPPVICYPNDTLPVPDLALYAAARASATKVSEVLVPAREAACF	RTM1035_16972	hypothetical protein RTM1035_16972	0	281	281	-	599285	598440
[truncated: 8,424 more rows]
