# Supplementary material for: High-throughput proteogenomics of Ruegeria pomeroyi: seeding a better genomic annotation for the whole marine Roseobacter clade
Source: BMC Genomics. 2012 Feb 15;13:73. doi: 10.1186/1471-2164-13-73 (PMC3305630; doi:10.1186/1471-2164-13-73)
Supplement: Additional file 3 — Primers used throughout the study for PCR amplifications. The excel table presents the 37 primers used in the study for PCR amplification of specific genomic loci and their characteristics (sequence, position, names, melting temperature, targets). [file 1471-2164-13-73-S3.XLS]

## Sheet: Primer table
Table S3: Primes used throughout the study for PCR amplifications
	TARGET	Foward primer					Reverse primer					Operon structure
		Name	Position	Sequence	Orientation	Tm	Name	Position	Sequence	Orientation	Tm
ONE HIT WONDERS
	SPO_PG025	OBI40	1322281	CGGCCTGCAGTTGATCGAAGC	+	61.5	OBI41	1322357	GGCCGGGGCGGCCGCTTTTTC	-	72.0
	SPO_PG026	OBI44	3882649	CGCAGATATTCCTATTTCAAG	-	46.6	OBI45	3882531	AACTCGTTTGCCATGCTTGTTATTG	+	58.3
	SPO_PG034	OBG35	934770	GCAAGTGCCGAGGCCAAGCCC	+	66.5	OBG36	935068	CGGCGTCAGCGTCCAGGCGCC	-	72
	SPO_PG035	OBG47	2750580	GTGATCTTCGAAGGCACGCTG	-	57.1	OBG48	2750281	GTCCGCCGCGGCCTGTTGGGG	+	72.4
	SPO_PG039	OBI88	3515530	GCATGACCGATATCCAGGACC	-	55.5	OBI39	3514056	TGTATTAGCCTTATCCGTGAAG	+	48.6
FRAMESHIFT
	SPO_PG036	OBI72	562462	CTGCACATGCTGGCGCAGGTG	-	64.3	OBI73	561452	CTCCTTGATCAGGCCCAGAAC	+	55.1
		OBI74	562096	GATAGGATCATGTCGTTTTCTG	-	48.2	OBI75	561650	CAGCACGGTCTTGCGGGCCTC	+	65.5
	SPO_PG037	OBH83	3189544	GAACGGCGCATACGAGGCAACGG	-	67.8	OBG54	3188334	ACCAGTAACGCCCTCATTCCAATG	+	60.0
		OBH04	3188863	CCGATCACGCGGGCCTCTG	-	63.2	OBH05	3188531	AACCCCGTCCTTCATCTTTG	+	53.0
	SPO_PG038	OBI92	2152148	GCGATGGATGTCTGCGGCAAC	-	62.1	OBI93	2151112	CTGGGTCTGGTCCAATGCGGC	+	63.2
		OBI87	2151740	CTGATTTCGGCGCATAAGCTG	-	57.3	OBI29	2151303	AACCCCATTGCTTGCAGCACC	+	60.7
	SPO_PG039	OBI88	3515530	GCATGACCGATATCCAGGACC	-	55.5	OBI39	3514056	TGTATTAGCCTTATCCGTGAAG	+	48.6
		OBJ06	3515375	TCGCGCAAGATCGCCCAGC	-	63.9	OBJ07	3514981	CGATGCGGATCGCCCTGCC	+	65.2
	SPO1905	OBJ32	2028786	GATCACCTCGTCGGCGGCGGC	+	69.2	OBJ33	2029226	GTCAGGGCGGACAGGGGGATGG	-	67.1
OPERONS
	SPO_PG016	OBH40	372466	ACTCGCTGATTGACCTGGTGG	+	56.3	OBH98	373199	CAGCGTCAGCAACACAGGCAC	-	59.0	SPO0360
		OBH99	373179	GTGCCTGTGTTGCTGACGCTG	+	59.0	OBH43	373540	CTTGATATAGATGAGCGCGTC	-	49.5	SPO0361
	SPO_PG006	OBH50	360602	CAATGTCAGGTAATTCCGAAC	-	48.9	OBH51	360148	ACATAGATCACGGTGGCATTG	+	52.3	sucD
		OBH52	361174	GTTCAAGATCATCACCTCGG	-	49.2	OBH53	360736	GAGTTCGGCGAAGCTGCTGTC	+	58.7	SPO0347
	SPO_PG005	OBH32	358536	CATCTCGGCTGCCAGCCAGGC	-	65.7	OBH33	357977	GCCCATGCGGCATCAACCGCG	+	70.6	sucAB
		OBH34	359806	AGCATATCGACGTGCTGGAATG	-	56.5	OBH35	359289	AACAACAGCGCATCCAGCATG	+	58.3	sucD
		OBH72	359117	GTTCCTGCTGATGCTGTGCGC	-	60.4	OBI08	358883	TGACGCCACCGCCCGCACCGG	+	74.8	SPO0345
	SPO_PG022	OBI61	1150739	GGCTTCATCGACGAAGTGATC	+	53.6	OBI62	1151578	CTTGTAAACTGACGACCCTTC	-	48.2	SPO1094 (pccB)
		OBI32	1151471	ATTGCCCAAACTCTCTTGAGG	+	52.5	OBI63	1151938	GAAATCGAGATCGTGGCTGTG	-	54.6	SPO1095
	SPO_PG010	OBH56	2352771	ATTGTTCGACCGTCGATGTGG	+	57.0	OBH 57	2353450	TCTGGTGAGAAATACTCCCGG	-	53.2	mmsB
		OBH58	2353687	AAGGTCAAGGTGACCCGCTCG	+	59.9	OBH59	2354228	ATATCACTACTGCCACGGTTC	-	48.4	betC- 2
	SPO_PG023	OBI64	1399754	CTTTCCACATAGATGCCGGAG	-	53.8	OBI65	1399524	GCTGAGCCAGGGATCGTGGCG	+	57.0	SPO1337
		OBI66	1400325	GTCTCGCTGGCCGACCGCTT	-	63.2	OBI35	1399696	TGGGAACATTCCCTGCGCTTC	+	60.7	ftsY
	SPO_PG018	OBH36	494760	GATCTGGAGTTCGATCTGGAC	+	50.0	OBH37	495130	CTCAGTGTAGATCAATCCCAG	-	46.1	SPO0491
		OBH38	495336	TGATCACCACGAAGCGTGTTC	+	55.8	OBH39	495815	TCGATGATGAAATCCAGTTCC	-	51.4	SPO0492
		OBI15	494251	GATGTGCGGATGGAAGAGGTG	+	56.6	OBI16	494551	GACAGGCGGGCACGATAGAGA	-	58.8	SPO0490-SPO0491
	SPO_PG026	OBI44	3882649	CGCAGATATTCCTATTTCAAG	-	46.6	OBI70	3882360	GGGTCGAGCAATGGTTCACGG	+	61	SPO3673
	SPO_PG009	OBH28	500908	AGCTGGAGGATACCCCCTCGG	+	60.1	OBH29	501298	GAACTGCTTCGGCTCACCGAAAC	-	60.9	rpmD
	SPO_PG027	OBH30	501619	ATTTGAATGTCAAGAAAGAAC	+	42.9	OBH31	502679	CGGTCCAGCTCGTTGAACGTG	-	60.1	to position 502679
		OBH68	500815	TCGTCAAGCAGATCGGTTCGC	+	59.8	OBH69	501932	CCTTGTACCGGACAAGCGCCG	-	63.2	rpmD
		OBH70	501947	TTTAAGTATGGAAGTCATACC	+	40.8	OBH71	502985	ATTGTCGCTGAGTTCATGCAG	-	52.8	rpl0
		OBI09	501378	CCCGATGAGATTCTAGCAGAT	+	50.2	OBH69	501932	CCTTGTACCGGACAAGCGCCG	-	63.2	SPO_PG009 - SPO_PG027
		OBH70	501947	TTTAAGTATGGAAGTCATACC	+	40.8	OBI12	502761	GGCACCATAGACGTGAAAGCG	-	57.0	to position 502 761
